# Supplementary material for: Transcriptome-Wide Analysis of Brain Cancer Initiated by Polarity Disruption in Drosophila Type II Neuroblasts
Source: Int J Mol Sci. 2025 May 26;26(11):5115. doi: 10.3390/ijms26115115 (PMC12154101; doi:10.3390/ijms26115115)
Supplement: Supplementary file 1 [file ijms-26-05115-s001.zip › Table S1.xlsx]

## Sheet: Sheet1
	FlyBase_ID	Best_Human_Ortholog	baseMean	log2FoldChange	lfcSE	stat	pvalue	padj
CR43283	FBgn0262972		506748	14.8003	0.17696	83.6366	0	0
mira	FBgn0021776	SLMAP	9625.56	10.5959	0.255124	41.5322	0	0
Pex7	FBgn0035922	PEX7	17593.8	10.2521	0.178959	57.2873	0	0
CycA	FBgn0000404	CCNA2	2636.96	7.54383	0.185773	40.6078	0	0
HmgD	FBgn0004362	HMGB2	14591.5	4.91068	0.0870815	56.3918	0	0
apt	FBgn0015903	FSBP	3945.68	5.10129	0.122494	41.6451	0	0
ytr	FBgn0021895	SNRNP27	8407.64	3.81017	0.0917071	41.5472	0	0
roX1	FBgn0019661		4249.14	5.26656	0.133523	39.4431	0	0
Imp	FBgn0285926	IGF2BP2	49418.8	5.4406	0.119344	45.5877	0	0
Rrp1	FBgn0004584	APEX1	2806.31	5.61689	0.12722	44.1511	0	0
Lam	FBgn0002525	LMNB2	6477.58	4.30515	0.0979445	43.955	0	0
CG46301	FBgn0283651	NOL4	14854	6.33349	0.118006	53.671	0	0
Df31	FBgn0022893		23302.1	4.26891	0.101097	42.226	0	0
Sp1	FBgn0020378	SP9	4698.53	3.89218	0.104919	37.0969	3.14649e-301	2.86196e-298
ncd	FBgn0002924	KIFC1	1512.99	5.22826	0.141512	36.9458	8.50887e-299	7.22347e-296
scra	FBgn0261385	ANLN	1925.06	5.46201	0.148577	36.7621	7.43762e-296	5.91942e-293
dre4	FBgn0002183	SUPT16H	3714.61	3.9331	0.110294	35.66	1.65089e-278	1.23661e-275
Top2	FBgn0284220	TOP2A	5794.89	4.1882	0.119149	35.1509	1.12776e-270	7.97829e-268
CG4570	FBgn0037844		2286.4	8.12348	0.233148	34.8426	5.50738e-266	3.6911e-263
PCNA	FBgn0005655	PCNA	2187.88	6.16852	0.178377	34.5813	4.82351e-262	3.07113e-259
CycE	FBgn0010382	CCNE1	1450.27	6.50491	0.188178	34.5679	7.67225e-262	4.65231e-259
CG32392	FBgn0052392	RSPH3	2370.2	4.75137	0.137651	34.5174	4.39048e-261	2.54129e-258
Nlp	FBgn0016685	NPM3	5456.89	3.16049	0.0921025	34.3149	4.70123e-258	2.60285e-255
CG9135	FBgn0031769	RCC2	2208.27	3.70486	0.107988	34.3079	5.98681e-258	3.1765e-255
ball	FBgn0027889	VRK1	1673.2	5.34079	0.156916	34.036	6.54432e-254	3.33341e-251
sle	FBgn0037810		2014.1	4.48021	0.133214	33.6317	5.77469e-248	2.82827e-245
Cyp6g1	FBgn0025454	CYP3A43	3638.36	-3.52843	0.105396	-33.4777	1.018e-245	4.80117e-243
CG14434	FBgn0029915	KMT5B	1408.39	4.51854	0.136543	33.0923	3.83207e-240	1.74277e-237
Pen	FBgn0267727	KPNA2	4175.19	9.77856	0.296075	33.0273	3.291e-239	1.44509e-236
CR45242	FBgn0266777		2839.8	8.98754	0.272977	32.9241	9.92164e-238	4.2114e-235
FK506-bp1			4740.25	3.75652	0.1141	32.923	1.03105e-237	4.2353e-235
CG7372	FBgn0036522	MYNN	1152.12	5.2898	0.162291	32.5946	4.89802e-233	1.9491e-230
CG42566	FBgn0260768	LITAFD	1124.19	5.79164	0.177709	32.5906	5.58101e-233	2.15359e-230
CG13305	FBgn0035921		2459.26	5.41985	0.168477	32.1696	4.70265e-227	1.76128e-224
zld	FBgn0259789	ZNF71	2785.45	4.52967	0.141052	32.1135	2.85407e-226	1.03839e-223
Nrt	FBgn0004108	CES2	3406.4	3.33962	0.104857	31.8494	1.34047e-222	4.74152e-220
SMC2	FBgn0027783	SMC2	1423.76	4.73879	0.148798	31.8471	1.44458e-222	4.97168e-220
Uba2	FBgn0029113	UBA2	2952.47	3.67602	0.115628	31.7917	8.42652e-222	2.82377e-219
Mcm2	FBgn0014861	MCM2	1323.34	5.96553	0.188044	31.7241	7.23972e-221	2.36386e-218
CBP	FBgn0026144	TNNC1	1740.91	6.21521	0.19603	31.7054	1.30894e-220	4.167e-218
jumu	FBgn0015396	FOXN4	1231.2	4.27701	0.135196	31.6356	1.19797e-219	3.72071e-217
RPA2	FBgn0032906	RPA2	1078.4	6.22598	0.198148	31.4209	1.04925e-216	3.18122e-214
edl	FBgn0023214		1873.28	3.38904	0.109056	31.0763	5.0344e-212	1.49089e-209
spdo	FBgn0260440		1074.74	5.40484	0.174698	30.9382	3.66116e-210	1.05957e-207
His2Av	FBgn0001197	H2AFV	5799.77	3.32299	0.10747	30.9201	6.41069e-210	1.81408e-207
grh	FBgn0259211	GRHL1	5138.72	3.07786	0.0998474	30.8257	1.18755e-208	3.28744e-206
Hn	FBgn0001208	PAH	5384.29	-2.76383	0.0896917	-30.8148	1.65895e-208	4.49471e-206
CycB	FBgn0000405	CCNB1	1205.56	6.8828	0.224342	30.68	1.05327e-206	2.79423e-204
CG2233	FBgn0029990		29874.6	-3.24583	0.106803	-30.3909	7.24074e-203	1.88171e-200
Mcm5	FBgn0017577	MCM5	1040.4	5.66479	0.187924	30.144	1.28596e-199	3.27508e-197
Six4	FBgn0027364	SIX4	1026.97	6.82401	0.227072	30.0521	2.04893e-198	5.1159e-196
CG6695	FBgn0039215	CLASRP	2724.16	3.52438	0.117811	29.9155	1.23884e-196	3.03373e-194
Dtg	FBgn0038071	MUCL3	1205.9	4.64838	0.155596	29.8747	4.19103e-196	1.00696e-193
Incenp	FBgn0260991	INCENP	2280.41	9.0618	0.303672	29.8408	1.15654e-195	2.72728e-193
pug	FBgn0020385	MTHFD1	8502.38	-3.72049	0.1249	-29.7878	5.61578e-195	1.30021e-192
Nop60B	FBgn0259937	DKC1	3359.73	2.99162	0.10079	29.6817	1.32468e-193	3.01223e-191
Spc105R	FBgn0037025		1021.61	6.71117	0.22611	29.681	1.35111e-193	3.01842e-191
Mcm6	FBgn0025815	MCM6	1344.98	4.91454	0.166109	29.5862	2.24849e-192	4.9366e-190
Cenp-C			874.783	5.2271	0.177376	29.469	7.18307e-191	1.55033e-188
Ssrp	FBgn0010278	SSRP1	3215.04	4.19046	0.142604	29.3852	8.4912e-190	1.80212e-187
sti	FBgn0002466	CIT	1650.62	8.29168	0.282207	29.3816	9.44902e-190	1.97252e-187
pch2	FBgn0051453	TRIP13	1144.81	4.20584	0.143759	29.2561	3.75659e-188	7.71555e-186
jigr1	FBgn0039350	UBTF	6656.24	4.19997	0.14384	29.1988	2.00825e-187	4.05921e-185
Cap-D2			900.485	5.20681	0.178353	29.1939	2.31684e-187	4.60979e-185
Mcm3	FBgn0284442	MCM3	991.904	5.94929	0.204679	29.0665	9.52183e-186	1.8654e-183
BubR1	FBgn0263855	BUB1	817.887	5.76099	0.199078	28.9383	3.93758e-184	7.59715e-182
Tps1	FBgn0027560		13411.7	-2.93151	0.101345	-28.926	5.62661e-184	1.06939e-181
RnrS	FBgn0011704	RRM2	1089.06	4.33064	0.150841	28.71	2.86349e-181	5.3623e-179
Desat1	FBgn0086687	SCD5	28330.6	-2.58944	0.0904284	-28.6353	2.44337e-180	4.50926e-178
asl	FBgn0261004	CEP152	830.116	4.95764	0.173638	28.5516	2.68244e-179	4.87974e-177
mars	FBgn0033845	DLGAP5	1440.1	5.09344	0.178868	28.4759	2.32683e-178	4.17322e-176
Su(var)205			4484.53	2.85704	0.100627	28.3924	2.51125e-177	4.44143e-175
Act42A	FBgn0000043	ACTB	4470.47	3.22434	0.113992	28.2856	5.19343e-176	9.05933e-174
RPA3	FBgn0266421	RPA3	882.675	4.26482	0.150828	28.276	6.81942e-176	1.17349e-173
HipHop	FBgn0036815		783.253	4.66192	0.164875	28.2754	6.94106e-176	1.1785e-173
CG7470	FBgn0037146	ALDH18A1	4642.79	-2.65687	0.0940598	-28.2466	1.56729e-175	2.62603e-173
Caf1-55			2103.84	3.43248	0.12164	28.2184	3.48185e-175	5.75816e-173
Rcc1	FBgn0002638	RCC1	2660.59	3.45956	0.122708	28.1935	7.02435e-175	1.14677e-172
r	FBgn0003257	UMPS	1554.94	3.51103	0.125157	28.053	3.67509e-173	5.92387e-171
Ote	FBgn0266420		779.672	6.02503	0.214949	28.0301	6.98527e-173	1.11188e-170
D1	FBgn0000412		7757.63	2.66446	0.0950776	28.024	8.28183e-173	1.30199e-170
otk	FBgn0004839	PTK7	855.604	5.14861	0.183797	28.0125	1.14415e-172	1.77678e-170
glu	FBgn0015391	SMC4	1505.25	4.29071	0.153395	27.9717	3.59294e-172	5.51235e-170
RnrL	FBgn0011703	RRM1	1299.29	4.91993	0.176111	27.9365	9.62045e-172	1.45841e-169
dpa	FBgn0015929	MCM4	1121.98	4.33999	0.155441	27.9204	1.50681e-171	2.25737e-169
esg	FBgn0001981	SNAI2	804.005	5.91439	0.211892	27.9123	1.892e-171	2.80148e-169
Poc1	FBgn0036354	POC1A	961.914	7.22341	0.259057	27.8835	4.23394e-171	6.19713e-169
CG3704	FBgn0040346	GPN1	1509.43	3.2222	0.115822	27.8202	2.47071e-170	3.57524e-168
Nup93-1			1379.45	3.73217	0.134933	27.6595	2.14488e-168	3.06886e-166
Cyp6w1	FBgn0033065	CYP3A4	3646.19	-3.30994	0.119714	-27.6488	2.88625e-168	4.08372e-166
klu	FBgn0013469	ZBTB7A	2464.74	4.65924	0.169394	27.5054	1.51375e-166	2.11826e-164
HDAC1	FBgn0015805	HDAC1	2054.37	2.9968	0.109023	27.4879	2.45135e-166	3.39299e-164
CG42232	FBgn0250754	MAP1A	2461.45	3.55546	0.129851	27.3811	4.60565e-165	6.30627e-163
Nph	FBgn0039735	NPM3	2553.99	3.16924	0.115886	27.348	1.14176e-164	1.54672e-162
smt3	FBgn0264922	SUMO3	6901.12	2.69183	0.0985938	27.3022	3.99101e-164	5.34963e-162
CG10621	FBgn0032726	MTR	3962.22	-3.29905	0.12097	-27.2717	9.17826e-164	1.21746e-161
rod	FBgn0003268	KNTC1	743.802	4.54815	0.166786	27.2695	9.76998e-164	1.28259e-161
Fib	FBgn0003062	FBL	3087.22	3.09914	0.113729	27.2501	1.65714e-163	2.15326e-161
tum	FBgn0086356	RACGAP1	1541.85	8.608	0.317721	27.093	1.1914e-161	1.53245e-159
mud	FBgn0002873	NUMA1	1351.41	8.24565	0.305013	27.0338	5.92774e-161	7.54838e-159
CG17018	FBgn0039972	MARF1	890.494	5.42902	0.20207	26.867	5.34528e-159	6.73929e-157
LManII	FBgn0027611	MAN2B1	2917.26	-2.83883	0.105711	-26.8547	7.44105e-159	9.28964e-157
mre11	FBgn0020270	MRE11	1401.93	3.26685	0.121777	26.8265	1.58618e-158	1.96101e-156
barr	FBgn0014127	NCAPH	987.143	4.36267	0.162798	26.7981	3.39901e-158	4.16183e-156
CG42342	FBgn0259244	COL13A1	5501.3	2.64731	0.0988389	26.7841	4.95287e-158	6.00665e-156
hdc	FBgn0010113	HECA	7624.32	3.29044	0.122964	26.7595	9.57945e-158	1.1508e-155
run	FBgn0003300	RUNX1	662.717	4.7128	0.176572	26.6905	6.07371e-157	7.22828e-155
mu2	FBgn0002872	MDC1	808.52	4.70624	0.177556	26.5058	8.31857e-155	9.80821e-153
pnt	FBgn0003118	ETS1	2662.76	3.68903	0.139816	26.3849	2.04214e-153	2.38574e-151
CG9114	FBgn0030628		634.242	5.415	0.206559	26.2153	1.78058e-151	2.06126e-149
Dpit47	FBgn0266518	TTC4	1374.46	3.2598	0.125109	26.0556	1.16228e-149	1.33337e-147
CG32533	FBgn0052533	DHX34	1053.61	3.2906	0.126452	26.0224	2.76166e-149	3.13991e-147
Ance-4		ACE	1088.33	-3.36955	0.130038	-25.9121	4.86947e-148	5.48742e-146
pon	FBgn0025739	ST6GAL1	1042.04	7.87135	0.303888	25.9021	6.30087e-148	7.03818e-146
Ppn	FBgn0003137	PAPLN	2047.17	-3.01664	0.116517	-25.8901	8.61677e-148	9.54139e-146
Slbp	FBgn0041186	SLBP	1093.19	3.37084	0.130538	25.8226	4.94964e-147	5.43351e-145
del	FBgn0086251		859.424	4.43084	0.172123	25.7423	3.9272e-146	4.27427e-144
Iswi	FBgn0011604	SMARCA1	2586.27	2.9667	0.115297	25.731	5.26075e-146	5.67716e-144
CG8771	FBgn0033766	NUP188	1049.04	3.51869	0.136948	25.6936	1.37952e-145	1.4762e-143
Klp3A	FBgn0011606	KIF4A	714.895	6.08842	0.237158	25.6725	2.37406e-145	2.51928e-143
Cyt-b5-r			9364.72	-2.55641	0.099729	-25.6336	6.44031e-145	6.77776e-143
Map60	FBgn0010342		1311.89	3.26759	0.127606	25.6069	1.27914e-144	1.33513e-142
Iris	FBgn0031305		1029.4	-4.276	0.167523	-25.5249	1.04427e-143	1.08111e-141
Cse1	FBgn0022213	CSE1L	1464.96	3.38357	0.132597	25.5178	1.25212e-143	1.28585e-141
chinmo	FBgn0086758	BTBD18	9537.81	2.87613	0.112835	25.4896	2.57092e-143	2.61905e-141
baf	FBgn0031977	BANF1	1969.14	2.70032	0.106028	25.468	4.46247e-143	4.50993e-141
Gbs-70E			3754.07	-2.61414	0.10271	-25.4516	6.77696e-143	6.79511e-141
Mink	FBgn0039250	NUSAP1	798.658	7.15462	0.281354	25.4293	1.19726e-142	1.19109e-140
Non2	FBgn0035370	SMARCD3	3719.25	2.7993	0.110376	25.3616	6.7009e-142	6.61467e-140
Set	FBgn0014879	SET	2092.11	2.98941	0.117942	25.3465	9.83121e-142	9.63005e-140
CG14629	FBgn0040398		2907.07	-2.71029	0.106947	-25.3425	1.08695e-141	1.05659e-139
spd-2			797.917	7.11072	0.280732	25.3293	1.52139e-141	1.46768e-139
RfC4	FBgn0260985	RFC2	867.951	3.77041	0.149443	25.2297	1.89054e-140	1.81008e-138
CG4716	FBgn0033820		9932.3	-2.53574	0.100567	-25.2144	2.78765e-140	2.6491e-138
neb	FBgn0004374	KIF14	536.191	4.71948	0.187178	25.2139	2.8204e-140	2.66037e-138
Cks30A	FBgn0010314	CKS1B	1731.48	9.28228	0.368254	25.2062	3.42453e-140	3.20646e-138
lok	FBgn0019686	CHEK2	611.328	4.55545	0.18091	25.1808	6.503e-140	6.04446e-138
E23	FBgn0020445	ABCG5	1184.93	3.30985	0.13145	25.1796	6.69945e-140	6.18194e-138
CR44024	FBgn0264794		4605.07	3.01034	0.119675	25.1543	1.26881e-139	1.16238e-137
Bap60	FBgn0025463	SMARCD1	2277.97	2.69421	0.107451	25.0739	9.57156e-139	8.70602e-137
Cyp4ac1	FBgn0031693	CYP4V2	537.696	-5.2187	0.208771	-24.9972	6.55422e-138	5.91925e-136
lds	FBgn0002542	TTF2	649.252	4.1853	0.167945	24.9207	4.4378e-137	3.97964e-135
Lsd-2			4159.89	-2.29605	0.0921532	-24.9156	5.03958e-137	4.48769e-135
CG9839	FBgn0037633	PGBD4	832.598	3.61793	0.145303	24.8991	7.60062e-137	6.72127e-135
ash2	FBgn0000139	ASH2L	1683.65	2.7519	0.110604	24.8807	1.20361e-136	1.05702e-134
DNApol-alpha180			583.833	4.72149	0.189781	24.8786	1.26852e-136	1.10639e-134
alpha-Est7			2576.26	-2.55747	0.102805	-24.8769	1.32425e-136	1.14714e-134
CG8173	FBgn0030864	PBK	604.829	4.86612	0.196001	24.827	4.57909e-136	3.93988e-134
Non1	FBgn0028473	GTPBP4	35351.4	2.16477	0.0873275	24.7891	1.17642e-135	1.0054e-133
CG17549	FBgn0032774		5248.32	-2.1735	0.0877614	-24.7661	2.0821e-135	1.76756e-133
ACC	FBgn0033246	ACACA	8764.7	-2.6523	0.107251	-24.7299	5.09994e-135	4.30084e-133
Hex-C			2006.31	-3.1545	0.127698	-24.7028	9.97177e-135	8.35398e-133
UGP	FBgn0035978	UGP2	6387.97	-2.59615	0.105181	-24.6828	1.63843e-134	1.36365e-132
hpRNA:CR32207			582.681	5.19403	0.210443	24.6814	1.69304e-134	1.39995e-132
La	FBgn0011638	SSB	2708.59	2.36431	0.0958684	24.662	2.73442e-134	2.24646e-132
feo	FBgn0030241	PRC1	1105.31	8.31999	0.337799	24.63	6.03224e-134	4.92401e-132
CG4038	FBgn0011824	GAR1	1748.9	2.86693	0.116585	24.5909	1.58169e-133	1.28289e-131
pbl	FBgn0003041	ECT2	1357.3	3.10951	0.127141	24.4571	4.22942e-132	3.4087e-130
SMC5	FBgn0052438	SMC5	1208.77	2.97452	0.121773	24.4268	8.8908e-132	7.12047e-130
FANCI	FBgn0033354	FANCI	536.665	5.84302	0.239242	24.423	9.73486e-132	7.74773e-130
Cyp4p2	FBgn0033395	CYP4V2	573.618	4.14448	0.170096	24.3656	3.96567e-131	3.13658e-129
smog	FBgn0051660	GPR158	5450.31	3.03497	0.124653	24.3473	6.19637e-131	4.87066e-129
Tet	FBgn0263392	TET3	6104.58	2.73483	0.1124	24.3313	9.15071e-131	7.14878e-129
Cap-G			1264.94	3.50244	0.144349	24.2638	4.73315e-130	3.67512e-128
CG6503	FBgn0040606		7259.28	-2.53149	0.104339	-24.2622	4.91187e-130	3.79077e-128
RhoGAP54D	FBgn0034249	ARHGAP19	556.385	5.46932	0.225814	24.2205	1.35327e-129	1.0381e-127
Msh6	FBgn0036486	MSH6	774.966	4.17928	0.172576	24.217	1.47232e-129	1.12267e-127
pzg	FBgn0259785	PRDM10	2870.08	2.84753	0.117662	24.2009	2.17528e-129	1.64881e-127
rig	FBgn0250850	GEMIN5	1136.65	3.1264	0.129238	24.191	2.7665e-129	2.08454e-127
CG11417	FBgn0024364	ESF1	1065.59	3.08641	0.128285	24.0591	6.70845e-128	5.02503e-126
CG42369	FBgn0259715		1945.05	-2.98459	0.12419	-24.0323	1.27731e-127	9.51182e-126
RanGAP	FBgn0003346	RANGAP1	1253.15	3.61326	0.150645	23.9852	3.96729e-127	2.93718e-125
phr	FBgn0003082	CRY2	517.615	5.93215	0.247506	23.9677	6.0415e-127	4.44697e-125
CG17108	FBgn0032285		34182.6	-2.92123	0.12204	-23.9368	1.26933e-126	9.28948e-125
Rcd5	FBgn0263832	MCRS1	2233.31	2.765	0.115754	23.8868	4.20218e-126	3.05774e-124
grp	FBgn0261278	CHEK1	2063.98	2.67685	0.112086	23.8822	4.69396e-126	3.39619e-124
polo	FBgn0003124	PLK1	2454.25	10.2861	0.432143	23.8026	3.14152e-125	2.26012e-123
CG42709	FBgn0261674	LRTM2	2649.19	3.08969	0.12992	23.7815	5.18477e-125	3.70915e-123
Nup62	FBgn0034118	NUP62	1124.1	2.97897	0.125518	23.7334	1.63242e-124	1.1613e-122
eIF3e	FBgn0025582	EIF3E	6697.64	2.0404	0.0859758	23.7323	1.67335e-124	1.1838e-122
nop5	FBgn0026196	NOP58	2700.73	2.6752	0.112986	23.6773	6.1813e-124	4.34877e-122
CG17803	FBgn0038547	ZNF576	677.29	3.7237	0.157279	23.6757	6.42016e-124	4.492e-122
CG1648	FBgn0033446	PLIN4	3906.64	-2.13416	0.0901668	-23.669	7.52315e-124	5.21086e-122
srl	FBgn0037248	PPARGC1A	1279.75	3.28504	0.138791	23.669	7.52944e-124	5.21086e-122
ana1	FBgn0262167	CEP295	897.767	3.74355	0.158803	23.5735	7.20182e-123	4.95719e-121
CG18213	FBgn0038470	SMYD1	591.402	4.48722	0.190826	23.5148	2.87957e-122	1.97142e-120
plum	FBgn0039431	NPHS1	1891.36	3.35012	0.142515	23.5072	3.44477e-122	2.34576e-120
betaTub56D	FBgn0284243	TUBB4B	22819	2.31096	0.0986739	23.4201	2.66543e-121	1.80541e-119
Dph5	FBgn0024558	DPH5	1362.1	2.87716	0.123184	23.3565	1.18297e-120	7.97037e-119
GstZ2	FBgn0037697	GSTZ1	1798.12	2.96685	0.127095	23.3435	1.60479e-120	1.07554e-118
Nop56	FBgn0038964	NOP56	2469.51	2.68602	0.115076	23.3413	1.68912e-120	1.12614e-118
asp	FBgn0000140	ASPM	789.34	7.64376	0.327817	23.3172	2.96785e-120	1.96837e-118
rad50	FBgn0034728	RAD50	1816.61	3.67064	0.157441	23.3144	3.16466e-120	2.08802e-118
Sas-4			466.334	4.5411	0.194861	23.3043	4.01208e-120	2.6335e-118
LBR	FBgn0034657	LBR	767.549	4.36686	0.187945	23.2347	2.0296e-119	1.32538e-117
Lsm12	FBgn0030364	LSM12	2980.19	2.20618	0.0949565	23.2336	2.0842e-119	1.35409e-117
CG14814	FBgn0023515	GCNA	508.137	5.30821	0.228567	23.2239	2.6112e-119	1.68787e-117
geminin	FBgn0033081	GMNN	1174.37	3.03852	0.130874	23.2171	3.05976e-119	1.96783e-117
noc	FBgn0005771	ZNF503	3264.55	2.27853	0.0982045	23.2019	4.35736e-119	2.78828e-117
btd	FBgn0000233	EGR1	533.012	5.22519	0.225978	23.1226	2.74406e-118	1.74714e-116
CG11403	FBgn0026876	DDX11	477.66	4.28419	0.185554	23.0886	6.02712e-118	3.81838e-116
CG10433	FBgn0034638		4183.09	-2.47582	0.10733	-23.0673	9.85625e-118	6.21334e-116
wap	FBgn0266848	DCAF7	2497.45	2.48222	0.107717	23.0438	1.69608e-117	1.06393e-115
MRE16	FBgn0267910		199066	1.96563	0.0853397	23.033	2.17747e-117	1.35921e-115
CG17124	FBgn0032297	PPP1R14B	1905.78	-2.45151	0.106495	-23.02	2.94279e-117	1.82798e-115
wech	FBgn0259745	TRIM71	3973.01	3.06486	0.133194	23.0105	3.66083e-117	2.26296e-115
CG16926	FBgn0040732		2162.2	-3.17702	0.138125	-23.0011	4.5434e-117	2.79496e-115
CG3999	FBgn0037801	GLDC	1380.41	-3.87897	0.169206	-22.9245	2.64781e-116	1.62102e-114
CG8142	FBgn0030871	RFC4	533.74	4.30319	0.18773	22.9222	2.79135e-116	1.70072e-114
dup	FBgn0000996	CDT1	796.691	4.51036	0.196775	22.9214	2.84601e-116	1.72577e-114
pav	FBgn0011692	KIF23	1357.83	9.20754	0.401769	22.9175	3.11085e-116	1.87742e-114
Skp2	FBgn0037236	SKP2	653.437	4.22118	0.184507	22.8781	7.67084e-116	4.60757e-114
vig2	FBgn0046214	SERBP1	6085.67	2.10844	0.0922516	22.8553	1.2938e-115	7.73489e-114
Cnb	FBgn0035295	CNTROB	456.652	4.35463	0.190656	22.8402	1.82835e-115	1.08795e-113
igl	FBgn0013467	SPA17	4117.01	-2.06047	0.0903456	-22.8065	3.95241e-115	2.34093e-113
CG2694	FBgn0024991	GCNA	650.375	3.45063	0.151429	22.787	6.1657e-115	3.63491e-113
dgt2	FBgn0032390		507.613	4.50126	0.197676	22.7709	8.9062e-115	5.22634e-113
TfAP-2			1001.98	2.90102	0.12762	22.7318	2.17461e-114	1.27025e-112
Fen1	FBgn0025832	FEN1	476.296	4.20989	0.185239	22.7268	2.43275e-114	1.41455e-112
Myc	FBgn0262656	MYC	3749.95	2.83485	0.124737	22.7266	2.4445e-114	1.41492e-112
CG7154	FBgn0031947	BRD7	1113.39	2.62318	0.115556	22.7006	4.42406e-114	2.54914e-112
SoxN	FBgn0029123	SOX2	4113.81	2.50871	0.110544	22.6942	5.11006e-114	2.93115e-112
REG	FBgn0029133	PSME3	3170.78	2.25128	0.0992221	22.6893	5.71414e-114	3.26295e-112
CG10680	FBgn0032836		2420.02	-2.45225	0.108388	-22.6246	2.47951e-113	1.40955e-111
mod	FBgn0002781	BTBD18	6208.56	2.15301	0.095285	22.5955	4.79734e-113	2.71508e-111
CG6845	FBgn0035099	DCST2	846.202	2.92859	0.129618	22.594	4.96979e-113	2.80024e-111
CG2145	FBgn0030251	ENDOU	2179.11	-2.45624	0.1089	-22.555	1.1999e-112	6.73106e-111
trpl	FBgn0005614	TRPC4	21375.2	-2.22481	0.0987575	-22.528	2.20612e-112	1.23214e-110
Nuf2	FBgn0031886	CCDC39	469.444	4.96846	0.220617	22.5208	2.59774e-112	1.44453e-110
CG11594	FBgn0035484	FGGY	1532.72	-2.67474	0.118816	-22.5116	3.1943e-112	1.76853e-110
CalpC	FBgn0260450	CAPN3	832.717	3.07041	0.136432	22.5051	3.69651e-112	2.03772e-110
brat	FBgn0010300	TRIM3	4149.82	2.41858	0.107573	22.4831	6.07552e-112	3.33473e-110
Hat1	FBgn0037376	HAT1	1294.11	2.92602	0.1303	22.4561	1.11602e-111	6.0993e-110
CG13315	FBgn0040827		4968.89	-2.5904	0.115489	-22.43	2.00832e-111	1.0929e-109
apolpp	FBgn0087002	LOC400499	38575.9	-2.88016	0.128472	-22.4185	2.59524e-111	1.40629e-109
tim	FBgn0014396	TIMELESS	3639.38	-2.124	0.0947763	-22.4106	3.10041e-111	1.67291e-109
Galk	FBgn0263199	GALK2	3086.3	-2.61523	0.117027	-22.3473	1.28364e-110	6.897e-109
Nup160	FBgn0262647	NUP160	885.835	3.21482	0.143979	22.3285	1.95456e-110	1.04577e-108
fru	FBgn0004652	ZBTB45	4885.02	2.22291	0.0995797	22.323	2.2117e-110	1.1784e-108
glob1	FBgn0027657	CYGB	3678.32	-2.24265	0.100548	-22.3042	3.36107e-110	1.78333e-108
SmD1	FBgn0261933	SNRPD1	767.954	3.45089	0.15536	22.2122	2.61524e-109	1.38185e-107
CG4461	FBgn0035982	CRYAA	841.179	-3.05028	0.137358	-22.2067	2.95718e-109	1.55606e-107
Arr2	FBgn0000121	ARRB2	91605.1	-1.82561	0.0822694	-22.1906	4.23516e-109	2.21936e-107
CG8478	FBgn0037746	ZNF142	672.174	7.4682	0.33662	22.1858	4.70511e-109	2.45553e-107
Claspin	FBgn0052251	CLSPN	430.878	4.35356	0.196262	22.1824	5.0852e-109	2.64306e-107
smid	FBgn0016983	NVL	3041.65	2.67745	0.120787	22.1668	7.19086e-109	3.72229e-107
Bap111	FBgn0030093	SMARCE1	1545.01	2.7153	0.122693	22.1308	1.59563e-108	8.2262e-107
CG6712	FBgn0032408	RPF1	843.455	2.78553	0.125962	22.1141	2.31239e-108	1.18734e-106
cav	FBgn0026257		421.777	4.55369	0.206139	22.0905	3.90418e-108	1.99662e-106
Nup205	FBgn0031078	NUP205	1127.96	3.0422	0.137817	22.0742	5.59607e-108	2.85041e-106
CG7637	FBgn0033548	NOP10	765.478	3.01427	0.136571	22.0711	5.99252e-108	3.04019e-106
CG13096	FBgn0032050	RSL1D1	1125.21	2.87292	0.130225	22.0613	7.44644e-108	3.76282e-106
l(1)G0020			590.432	3.61286	0.164028	22.0259	1.62751e-107	8.19157e-106
slp2	FBgn0004567	FOXG1	947.96	3.31795	0.1508	22.0023	2.73523e-107	1.37127e-105
Pabp2	FBgn0005648	PABPN1	2315.92	3.21079	0.146161	21.9674	5.89984e-107	2.94622e-105
Hml	FBgn0029167	MUC5AC	892.894	-3.0776	0.140719	-21.8706	4.95529e-106	2.46487e-104
CG32647	FBgn0052647	DGCR2	2448.01	-2.14758	0.0982772	-21.8522	7.40213e-106	3.66766e-104
CG9812	FBgn0034860		3192.41	-2.05063	0.0939322	-21.8309	1.1802e-105	5.82509e-104
Bap170	FBgn0042085	ARID2	1229	3.26018	0.149569	21.7971	2.47028e-105	1.21454e-103
D2hgdh	FBgn0023507	D2HGDH	1658.31	-2.27227	0.10425	-21.7963	2.51453e-105	1.23154e-103
Cyp12a4	FBgn0038681	CYP24A1	1043.29	-2.6717	0.12268	-21.7778	3.76814e-105	1.83845e-103
Aos1	FBgn0029512	SAE1	1278.85	3.23545	0.148569	21.7774	3.80035e-105	1.84709e-103
CG10555	FBgn0030034	SS18	1385.41	2.37419	0.109086	21.7644	5.04304e-105	2.44175e-103
Bub3	FBgn0025457	BUB3	1105.54	3.0818	0.14165	21.7564	6.00608e-105	2.89702e-103
Tfb1	FBgn0033929	GTF2H1	1493.46	2.58784	0.119108	21.7269	1.14375e-104	5.49606e-103
Stt3A	FBgn0031149	STT3A	2008.47	2.43313	0.112033	21.718	1.38785e-104	6.64392e-103
cpx	FBgn0041605	CPLX1	25601.9	-1.85222	0.0853441	-21.703	1.92146e-104	9.16402e-103
SmB	FBgn0262601	SNRPB	1177.9	3.26993	0.150694	21.6991	2.09188e-104	9.93957e-103
CG7409	FBgn0035817	CRYAB	1944.6	-2.29079	0.105678	-21.6772	3.37103e-104	1.59579e-102
CG17265	FBgn0031488	CCDC85C	838.962	3.54514	0.164161	21.5955	1.98021e-103	9.33928e-102
Col4a1	FBgn0000299	COL4A1	4931.05	-2.32284	0.107876	-21.5324	7.73404e-103	3.63414e-101
RpI1	FBgn0019938	POLR1A	1372.6	2.74097	0.127404	21.514	1.15091e-102	5.38811e-101
CG3918	FBgn0029873	SREK1IP1	1114.86	2.8225	0.13144	21.4736	2.74806e-102	1.28182e-100
eIF6	FBgn0034915	EIF6	1830.11	3.08928	0.144062	21.4441	5.18015e-102	2.40745e-100
CG1213	FBgn0037387	SLC2A8	2717.39	-2.02504	0.0945553	-21.4165	9.38694e-102	4.34667e-100
CG3775	FBgn0030425	KEL	1103.14	-2.64998	0.123766	-21.4112	1.05161e-101	4.85189e-100
borr	FBgn0032105	CDCA8	812.131	8.36619	0.39206	21.3391	4.9263e-101	2.26468e-99
CCT6	FBgn0027329	CCT6A	2228.35	2.53203	0.118764	21.3198	7.43194e-101	3.40426e-99
IP3K2	FBgn0283680	ITPKA	1157.6	-2.3874	0.112207	-21.2767	1.86493e-100	8.51183e-99
RpII140	FBgn0262955	POLR2B	2208.87	2.42044	0.113771	21.2746	1.9504e-100	8.87014e-99
mrn	FBgn0261109	GTF2H4	487.873	3.67667	0.172872	21.2682	2.23891e-100	1.0146e-98
mbm	FBgn0086912		738.808	3.16552	0.14895	21.2523	3.13906e-100	1.41747e-98
peng	FBgn0015527	PUM3	1357.19	2.33229	0.109787	21.2438	3.75866e-100	1.69126e-98
Gad1	FBgn0004516	GAD1	6089.94	-1.93947	0.0913406	-21.2334	4.69646e-100	2.1058e-98
fbp	FBgn0032820	FBP2	1644.56	-2.35997	0.111235	-21.216	6.79295e-100	3.03514e-98
CG3408	FBgn0036008	LRRC59	655.421	4.1366	0.195142	21.1979	9.98864e-100	4.44739e-98
CCT5	FBgn0010621	CCT5	2724.64	2.302	0.108778	21.1623	2.12501e-99	9.42852e-98
Art4	FBgn0037770	CARM1	1096.9	2.9972	0.141681	21.1546	2.50519e-99	1.10767e-97
gukh	FBgn0026239	NHS	1822.81	2.44372	0.115582	21.1427	3.2194e-99	1.41854e-97
Rm62	FBgn0003261	DDX17	25252.4	1.75174	0.0830122	21.1022	7.59935e-99	3.3369e-97
trsn	FBgn0033528	TSN	673.622	2.94617	0.13992	21.056	2.01286e-98	8.80815e-97
Spat	FBgn0014031	AGXT	2243.46	-2.71655	0.129103	-21.0416	2.7277e-98	1.18954e-96
Cep135	FBgn0036480	CEP135	812.607	3.11476	0.14859	20.9621	1.45604e-97	6.32806e-96
CG34120	FBgn0083956	ABCA12	3152.61	-2.08468	0.0994625	-20.9594	1.53859e-97	6.6641e-96
Cpr65Au	FBgn0042119		2415.16	-2.39026	0.11408	-20.9524	1.78343e-97	7.69839e-96
Capr	FBgn0042134	CAPRIN1	4148.73	2.23105	0.106543	20.9404	2.29712e-97	9.88229e-96
Tret1-1			5352.53	-2.5411	0.121658	-20.8872	6.99774e-97	3.00031e-95
CG12702	FBgn0031070	CIP2A	441.179	6.46877	0.310152	20.8568	1.3234e-96	5.6551e-95
Spc25	FBgn0087021		379.958	6.02909	0.28908	20.8561	1.34041e-96	5.70862e-95
Cyp9b2	FBgn0015039	CYP3A5	1119.21	-2.74865	0.131805	-20.8539	1.40481e-96	5.96294e-95
CG13868	FBgn0034501		12919.5	-2.43847	0.117109	-20.8223	2.72058e-96	1.15096e-94
Cdk7	FBgn0263237	CDK7	839.185	3.28144	0.157682	20.8105	3.47669e-96	1.46597e-94
CG1234	FBgn0037489	NOC3L	942.586	2.70769	0.130208	20.7951	4.79047e-96	2.01326e-94
IleRS	FBgn0036569	IARS2	2600.64	2.29154	0.110269	20.7814	6.375e-96	2.67037e-94
CG12299	FBgn0032295	ZNF576	1483.7	2.70601	0.130281	20.7706	7.98365e-96	3.33324e-94
WDR79	FBgn0031782	WRAP53	499.861	3.50034	0.168581	20.7636	9.24624e-96	3.84776e-94
Mal-B2			2257.9	-2.64697	0.128134	-20.6578	8.31205e-95	3.44774e-93
dmt	FBgn0278604		782.947	3.13762	0.152027	20.6385	1.23848e-94	5.12039e-93
Sas10	FBgn0029755	UTP3	839.216	2.62456	0.127264	20.6229	1.70936e-94	7.04433e-93
SmE	FBgn0261790	SNRPE	1027.07	2.8593	0.138664	20.6203	1.80293e-94	7.40597e-93
DNApol-epsilon255			522.189	3.80737	0.184656	20.6188	1.86276e-94	7.62712e-93
Cpr64Ac	FBgn0035512		820.217	3.62738	0.176083	20.6003	2.72519e-94	1.11226e-92
Fancd2	FBgn0038827	FANCD2	390.48	4.36992	0.212181	20.5952	3.03077e-94	1.23303e-92
Klp67A	FBgn0004379	KIF18A	676.742	7.91219	0.384448	20.5807	4.09006e-94	1.65869e-92
CG1910	FBgn0022349		3703.68	2.13673	0.104126	20.5206	1.4102e-93	5.70081e-92
LysRS	FBgn0027084	KARS	2509.57	2.10931	0.102818	20.515	1.58024e-93	6.36796e-92
CG31365	FBgn0051365	ZNF471	623.599	2.92047	0.142558	20.4861	2.86313e-93	1.15013e-91
Syt1	FBgn0004242	SYT2	10710.7	-1.91662	0.0935597	-20.4856	2.89502e-93	1.15928e-91
nerfin-1			590.864	7.72731	0.377642	20.462	4.69672e-93	1.87486e-91
Caf1-180			783.887	3.88394	0.189973	20.4447	6.70322e-93	2.66746e-91
CG6067	FBgn0029828		1040.42	-3.30891	0.161857	-20.4434	6.8733e-93	2.72662e-91
E2f1	FBgn0011766	E2F3	3511.04	1.89139	0.0926674	20.4105	1.34863e-92	5.33336e-91
hoip	FBgn0015393	SNU13	1358.1	2.92318	0.143312	20.3973	1.76717e-92	6.9669e-91
t	FBgn0086367		4178.5	-2.15474	0.105695	-20.3865	2.20504e-92	8.66635e-91
CNBP	FBgn0034802	CNBP	18498.3	2.02485	0.0994159	20.3675	3.24889e-92	1.27297e-90
N	FBgn0004647	NOTCH1	2275.56	2.57808	0.126581	20.3671	3.27664e-92	1.2799e-90
CG3597	FBgn0031417	DHDH	1690.02	-3.4724	0.170503	-20.3657	3.37333e-92	1.31364e-90
ninaE	FBgn0002940	OPN4	234747	-1.99769	0.0981154	-20.3606	3.73885e-92	1.45154e-90
Snr1	FBgn0011715	SMARCB1	1014.01	2.59237	0.127336	20.3585	3.90642e-92	1.51199e-90
gwl	FBgn0260399	MASTL	513.091	7.27816	0.357597	20.353	4.37134e-92	1.68681e-90
Mlh1	FBgn0011659	MLH1	416.885	4.36683	0.214595	20.3492	4.72385e-92	1.81733e-90
eIF3h	FBgn0022023	EIF3H	8477.5	1.69695	0.0834338	20.3389	5.82401e-92	2.23382e-90
mxc	FBgn0260789		817.175	3.01072	0.148429	20.2838	1.78654e-91	6.83177e-90
Cyp6d5	FBgn0038194	CYP3A43	3590.19	-2.34081	0.115727	-20.227	5.66137e-91	2.15844e-89
Gbp2	FBgn0034200	SATL1	2371.58	-2.30107	0.113803	-20.2199	6.54764e-91	2.48889e-89
CG8289	FBgn0030854	CBX1	1418.04	2.48172	0.122816	20.2068	8.53538e-91	3.23481e-89
CG1671	FBgn0033454	TBL3	777.016	2.71131	0.134446	20.1665	1.92874e-90	7.28801e-89
Rrp4	FBgn0034879	EXOSC2	850.096	2.8347	0.140855	20.125	4.45865e-90	1.67978e-88
CG18273	FBgn0029525	URB2	783.183	2.73433	0.135887	20.1222	4.72138e-90	1.77351e-88
Vang	FBgn0015838	VANGL1	1229.82	2.65107	0.131798	20.1147	5.49148e-90	2.05672e-88
CG4822	FBgn0031220	ABCG1	947.844	-2.45304	0.122025	-20.1027	6.98936e-90	2.61004e-88
Mapmodulin	FBgn0034282	ANP32B	6347.82	1.91158	0.0951209	20.0963	7.9504e-90	2.96024e-88
Rs1	FBgn0021995	DDX27	1171.02	2.40081	0.11954	20.0837	1.02393e-89	3.80137e-88
CG3689	FBgn0035987	NUDT21	1741.78	2.06421	0.102793	20.0812	1.07724e-89	3.98765e-88
to	FBgn0039298		910.365	-3.07946	0.153375	-20.0779	1.15071e-89	4.24729e-88
nAChRalpha5	FBgn0028875	CHRFAM7A	6817.52	2.22853	0.111125	20.0543	1.85285e-89	6.81914e-88
JhI-21			2272.39	2.77685	0.138494	20.0503	2.00753e-89	7.36713e-88
Glt	FBgn0001114	CES4A	7296.87	-2.31325	0.115494	-20.0291	3.07035e-89	1.1235e-87
ncm	FBgn0086707	CWC22	1747.78	2.30676	0.115348	19.9983	5.70291e-89	2.08083e-87
Mes2	FBgn0037207		1309.87	2.65519	0.132773	19.9979	5.74113e-89	2.08879e-87
Mf	FBgn0038294		10204.1	-1.65679	0.0828575	-19.9957	6.00766e-89	2.17953e-87
Nup75	FBgn0034310	NUP85	613.373	3.3031	0.165215	19.9927	6.37529e-89	2.30633e-87
CCT2	FBgn0030086	CCT2	2630.75	2.16932	0.108747	19.9484	1.54863e-88	5.58647e-87
nSyb	FBgn0013342	VAMP2	11681.7	-1.79571	0.0901961	-19.909	3.40365e-88	1.22435e-86
CG9705	FBgn0036661	CARHSP1	2856.78	2.50738	0.126101	19.8839	5.61321e-88	2.01348e-86
CG9813	FBgn0038143		5243.14	-1.73893	0.0875005	-19.8734	6.91188e-88	2.47236e-86
Fs(2)Ket			4543.9	2.04794	0.103078	19.8679	7.71536e-88	2.75203e-86
CG12239	FBgn0029810	ACRV1	2097.28	-2.54575	0.12816	-19.8639	8.35622e-88	2.97229e-86
Myb	FBgn0002914	MYBL1	3071.04	2.26556	0.114056	19.8636	8.39944e-88	2.97934e-86
CG5235	FBgn0036565	MOXD1	627.736	8.08972	0.407459	19.8541	1.01607e-87	3.59405e-86
SAK	FBgn0026371	PLK4	456.385	3.61783	0.182248	19.8512	1.07659e-87	3.79758e-86
inaC	FBgn0004784	PRKCA	6653.09	-1.79727	0.0906138	-19.8344	1.50398e-87	5.29052e-86
rost	FBgn0011705		1276.06	-2.25097	0.113623	-19.8109	2.39772e-87	8.41116e-86
CG7376	FBgn0035689	SHPRH	480.974	3.3713	0.170211	19.8066	2.61321e-87	9.14194e-86
CG12179	FBgn0025388		347.967	4.42333	0.223589	19.7833	4.14438e-87	1.44588e-85
Hf	FBgn0014000		900.834	-2.60823	0.132066	-19.7495	8.10542e-87	2.82007e-85
RhoGEF4	FBgn0035761	FGD4	893.33	8.95305	0.453562	19.7394	9.89195e-87	3.43227e-85
RpA-70			2068.75	2.55831	0.129716	19.7224	1.38531e-86	4.79363e-85
Sardh	FBgn0034276	SARDH	724.452	-2.85307	0.144791	-19.7048	1.96214e-86	6.77126e-85
mei-S332			356.331	4.2315	0.214936	19.6873	2.77036e-86	9.53452e-85
ana3	FBgn0266111	RTTN	346.917	4.6272	0.235062	19.685	2.89717e-86	9.94408e-85
CG11961	FBgn0034436	ERMP1	1361.6	2.29699	0.116745	19.6753	3.51364e-86	1.20276e-84
Elal	FBgn0013949		1293.57	-2.38735	0.121353	-19.6728	3.69108e-86	1.25878e-84
BthD	FBgn0030501	SELENOH	1275.23	9.75566	0.495899	19.6727	3.69706e-86	1.25878e-84
Acer	FBgn0016122	ACE	1511.01	-2.65083	0.134962	-19.6414	6.85198e-86	2.32675e-84
MFS3	FBgn0031307	SLC17A5	404.135	3.73222	0.19005	19.6381	7.30573e-86	2.47423e-84
alpha-Est1			962.112	-2.41609	0.123289	-19.5969	1.64253e-85	5.54802e-84
mor	FBgn0002783	SMARCC2	2027.48	2.14202	0.109335	19.5913	1.8345e-85	6.18004e-84
CdsA	FBgn0010350	CDS1	5778.55	-1.68982	0.0863078	-19.579	2.33617e-85	7.84929e-84
Bap55	FBgn0025716	ACTL6A	891.01	2.62255	0.133952	19.5782	2.37161e-85	7.94738e-84
Gnf1	FBgn0004913	RFC1	1172.7	2.56788	0.131259	19.5635	3.16617e-85	1.05822e-83
Ca-alpha1T			3582.1	-1.97973	0.101244	-19.5539	3.8198e-85	1.27333e-83
rept	FBgn0040075	RUVBL2	800.86	2.73529	0.140058	19.5297	6.14135e-85	2.04188e-83
cmet	FBgn0040232	CENPE	779.617	8.63267	0.442266	19.5192	7.5473e-85	2.50279e-83
for	FBgn0000721	PRKG1	2469.71	-2.21626	0.113619	-19.506	9.75583e-85	3.22677e-83
rtp	FBgn0087005	MORN4	7197.04	-1.669	0.0855773	-19.5028	1.03987e-84	3.43048e-83
Orc2	FBgn0015270	ORC2	365.244	5.68599	0.29171	19.492	1.28457e-84	4.22681e-83
Hasp	FBgn0032797	SVEP1	6823.26	-1.6311	0.083706	-19.486	1.44226e-84	4.73345e-83
Prat2	FBgn0041194	PPAT	3855.34	-2.82925	0.145265	-19.4765	1.7385e-84	5.69103e-83
sqz	FBgn0010768	ZNF362	710.234	3.23313	0.166096	19.4654	2.15702e-84	7.04294e-83
teq	FBgn0023479	PRSS12	4494.16	-2.33221	0.11982	-19.4642	2.20723e-84	7.18844e-83
Ranbp9	FBgn0037894	IPO9	1134.33	2.87658	0.147811	19.4612	2.34288e-84	7.61078e-83
CG9837	FBgn0037635		696.374	-3.15529	0.162165	-19.4573	2.52963e-84	8.1965e-83
icln	FBgn0029079	CLNS1A	470.179	3.79463	0.195091	19.4506	2.88036e-84	9.30926e-83
CG33296	FBgn0053296	SLC6A5	339.296	-4.49581	0.23131	-19.4363	3.80384e-84	1.22628e-82
Got2	FBgn0001125	GOT2	7091.59	-2.17583	0.1121	-19.4098	6.37402e-84	2.04967e-82
CG5757	FBgn0034299	DTYMK	382.401	4.08322	0.210506	19.3972	8.15312e-84	2.61516e-82
CG10418	FBgn0036277	LSM2	559.715	2.97967	0.153623	19.396	8.34412e-84	2.6697e-82
CG9752	FBgn0034614	C9orf64	386.892	5.12995	0.264598	19.3877	9.80176e-84	3.12821e-82
yps	FBgn0022959	YBX1	14775.4	1.79363	0.0925528	19.3795	1.14969e-83	3.66005e-82
mod(mdg4)		BTBD18	3946.93	1.98931	0.102664	19.377	1.2073e-83	3.83386e-82
Snap25	FBgn0011288	SNAP25	4127.91	-1.75703	0.0907508	-19.3611	1.64458e-83	5.20949e-82
pim	FBgn0003087		373.864	6.56258	0.338976	19.36	1.6789e-83	5.30499e-82
ade5	FBgn0020513	PAICS	13590.6	-2.33471	0.120632	-19.354	1.88713e-83	5.94819e-82
mei-38			606.858	8.04257	0.415608	19.3513	1.98594e-83	6.24418e-82
Orc1	FBgn0022772	ORC1	305.09	4.79166	0.247834	19.3342	2.77003e-83	8.68806e-82
eEF1alpha2	FBgn0000557	EEF1A2	8845.88	-1.78605	0.0924446	-19.3203	3.62735e-83	1.1349e-81
CG8539	FBgn0035791	CPO	437.772	-3.30318	0.171057	-19.3104	4.39033e-83	1.37026e-81
Spn43Ab	FBgn0024293	SERPINI1	3027.34	-2.20567	0.114273	-19.3018	5.1849e-83	1.61429e-81
Sfxn1-3			2043.89	-2.00901	0.104305	-19.261	1.14172e-82	3.54602e-81
CG7110	FBgn0032521		854.846	2.82107	0.146486	19.2582	1.20397e-82	3.73024e-81
Su(var)3-9			383.424	3.95439	0.205352	19.2567	1.24151e-82	3.83724e-81
Pfrx	FBgn0027621	PFKFB1	3396.99	-1.93246	0.10042	-19.2438	1.59138e-82	4.9067e-81
CG11400	FBgn0034198		1187.23	-2.52797	0.131453	-19.2309	2.03885e-82	6.2712e-81
CG10345	FBgn0027562	SCARB1	966.311	-2.48983	0.129565	-19.2168	2.67793e-82	8.21704e-81
CG5958	FBgn0031913	TTPAL	1306.58	-2.81539	0.146508	-19.2166	2.69046e-82	8.23564e-81
bol	FBgn0011206	BOLL	3208.3	-1.89976	0.0988999	-19.2089	3.11761e-82	9.52029e-81
Ih	FBgn0263397	HCN3	6766.93	-1.9054	0.0992516	-19.1977	3.87039e-82	1.17908e-80
CG5162	FBgn0030828	LIPC	643.535	-2.84852	0.148423	-19.1919	4.3242e-82	1.31418e-80
rdhB	FBgn0038946	DHRS11	2015.8	-2.01918	0.105243	-19.186	4.84906e-82	1.47019e-80
CG13185	FBgn0033661	MDN1	1517.91	2.62686	0.136933	19.1835	5.08441e-82	1.53788e-80
msd5	FBgn0035210		344.223	5.55146	0.289479	19.1775	5.71085e-82	1.72327e-80
Ino80	FBgn0086613	INO80	855.099	3.16476	0.165033	19.1766	5.81014e-82	1.74909e-80
CG5867	FBgn0027586		2534.01	-1.89987	0.0992265	-19.1468	1.02843e-81	3.08867e-80
CG5554	FBgn0034914	TMX1	2449.91	1.92901	0.10081	19.1351	1.28805e-81	3.8593e-80
RpL4	FBgn0003279	RPL4	47230.1	1.52114	0.079505	19.1326	1.35115e-81	4.03886e-80
Ggamma30A	FBgn0267252	GNG13	33882.5	-1.68735	0.0883169	-19.1057	2.26489e-81	6.75437e-80
CG32687	FBgn0052687	LRRC58	1884.56	-1.93238	0.101256	-19.0842	3.41676e-81	1.01657e-79
CG10576	FBgn0035630	PA2G4	5064.75	1.77001	0.092754	19.0829	3.5058e-81	1.04063e-79
Ipk1	FBgn0050295	IPPK	668.539	2.90294	0.152154	19.079	3.77592e-81	1.1182e-79
Pdcd4	FBgn0030520	PDCD4	8885.89	2.00333	0.105009	19.0778	3.8645e-81	1.14178e-79
Cdk1	FBgn0004106	CDK1	581.583	7.9877	0.418768	19.0743	4.13087e-81	1.21765e-79
CG30349	FBgn0050349	WDR43	1099.03	2.27953	0.119585	19.062	5.22205e-81	1.53574e-79
Zw10	FBgn0004643	ZW10	741.853	2.46932	0.129655	19.0453	7.1815e-81	2.10712e-79
rump	FBgn0267790	MYEF2	3279.7	1.871	0.0983317	19.0274	1.01119e-80	2.96012e-79
Rif1	FBgn0050085	RIF1	526.972	3.54399	0.18631	19.022	1.12156e-80	3.27567e-79
AOX1	FBgn0267408	XDH	1077.55	-2.42412	0.127484	-19.0151	1.27924e-80	3.72765e-79
bic	FBgn0000181	BTF3L4	18503	1.60185	0.0842692	19.0088	1.44321e-80	4.19585e-79
rin	FBgn0015778	G3BP1	11651.1	2.04011	0.10742	18.9919	1.98809e-80	5.76683e-79
kuk	FBgn0038476		2913.19	2.15541	0.113582	18.9766	2.66061e-80	7.70006e-79
r-l		UMPS	692.673	2.84489	0.149948	18.9726	2.87497e-80	8.30156e-79
l(1)G0045			326.695	3.70302	0.195188	18.9715	2.93264e-80	8.44892e-79
Fmo-2			1302.41	-2.75633	0.145302	-18.9696	3.04019e-80	8.73899e-79
Frq1	FBgn0030897	NCS1	3100.58	-1.79261	0.0945564	-18.9581	3.78435e-80	1.08536e-78
CG3246	FBgn0031538		1335.93	-2.36321	0.124701	-18.9511	4.32721e-80	1.23826e-78
Rbm13	FBgn0030067	MAK16	920.493	2.55561	0.134995	18.9312	6.31202e-80	1.80218e-78
sta	FBgn0003517	RPSA	55961.8	1.57894	0.0834288	18.9256	7.01593e-80	1.99868e-78
CG10565	FBgn0037051	DNAJC2	3447.99	1.86131	0.0983862	18.9184	8.04356e-80	2.28631e-78
Gbp3	FBgn0039031		943.147	-2.40404	0.127183	-18.9023	1.09181e-79	3.09646e-78
NHP2	FBgn0029148	NHP2	1100.45	2.3709	0.125473	18.8957	1.23753e-79	3.50192e-78
CCT3	FBgn0015019	CCT3	2394.03	2.15541	0.114197	18.8746	1.84542e-79	5.21056e-78
CG7006	FBgn0039233	NIP7	433.501	3.35404	0.177892	18.8543	2.70807e-79	7.62934e-78
Hel25E	FBgn0014189	DDX39B	3034.61	2.33992	0.124153	18.8471	3.10602e-79	8.73113e-78
msi	FBgn0011666	MSI2	6502.24	2.05109	0.108914	18.8322	4.11592e-79	1.15445e-77
tef	FBgn0086350		401.454	3.22769	0.171434	18.8276	4.48651e-79	1.25563e-77
Ror	FBgn0010407	ROR1	502.088	3.04187	0.162077	18.7681	1.3785e-78	3.84951e-77
SmD3	FBgn0023167	SNRPD3	1231.71	2.84176	0.151534	18.7532	1.82128e-78	5.07488e-77
insc	FBgn0011674	INSC	1098.19	2.33816	0.124751	18.7426	2.22351e-78	6.18214e-77
Idgf1	FBgn0020416	CHIT1	1484.19	-2.51085	0.133975	-18.7412	2.2859e-78	6.34175e-77
CG8939	FBgn0030720	FTSJ3	1070.42	2.20686	0.117772	18.7385	2.40402e-78	6.65495e-77
mtDNA-helicase			370.787	4.26102	0.227661	18.7165	3.63265e-78	1.00343e-76
agt	FBgn0024912	MGMT	466.039	3.15932	0.168857	18.7101	4.09826e-78	1.12959e-76
Det	FBgn0264291	BIRC5	344.191	4.25068	0.227327	18.6985	5.09234e-78	1.40056e-76
Gpo-1			2817.75	-1.88647	0.100917	-18.6934	5.60713e-78	1.53882e-76
Achl	FBgn0033936	LARP6	838.695	-3.35387	0.179531	-18.6813	7.03184e-78	1.92567e-76
CG10336	FBgn0032698	TIPIN	303.308	4.3276	0.231765	18.6724	8.31075e-78	2.27101e-76
Pdp1	FBgn0016694	HLF	12686.5	-1.61093	0.0863103	-18.6644	9.65333e-78	2.63224e-76
twit	FBgn0032895		1167.9	2.55196	0.13673	18.6642	9.67608e-78	2.6328e-76
CG4936	FBgn0038768	ZSCAN32	576.998	2.80403	0.150242	18.6635	9.81551e-78	2.66505e-76
U2af50	FBgn0005411	U2AF2	2304.36	1.86969	0.100235	18.653	1.19435e-77	3.23593e-76
vkg	FBgn0016075	COL4A1	2749.07	-2.18093	0.116959	-18.6469	1.33737e-77	3.61572e-76
CG43078	FBgn0262508		3596.44	-1.85415	0.0995481	-18.6257	1.99006e-77	5.36896e-76
Nup154	FBgn0021761	NUP155	1014.48	2.69674	0.144814	18.6221	2.1251e-77	5.72114e-76
qvr	FBgn0260499		5606.08	-1.81748	0.0976516	-18.6118	2.57664e-77	6.92213e-76
Obp49a	FBgn0050052		1356.93	-2.31013	0.12416	-18.6061	2.87003e-77	7.69411e-76
Sema2a	FBgn0011260	SEMA3A	1654.73	2.13768	0.114895	18.6055	2.90174e-77	7.76276e-76
fra	FBgn0011592	NEO1	1188.74	2.37142	0.127604	18.5842	4.31393e-77	1.15165e-75
Rab3	FBgn0005586	RAB3A	3111.41	-1.76979	0.0953063	-18.5695	5.67266e-77	1.51121e-75
zf30C	FBgn0270924	ZNF780B	1411.16	2.28931	0.123445	18.5451	8.9252e-77	2.37273e-75
CG30020	FBgn0050020	ZNF462	1228.09	2.16239	0.116617	18.5427	9.33615e-77	2.4768e-75
CG15765	FBgn0029814		2780.95	-1.92016	0.103601	-18.5342	1.09505e-76	2.89904e-75
CG6693	FBgn0037878	DNAJC9	924.923	2.2216	0.120062	18.5039	1.92191e-76	5.07751e-75
dnk	FBgn0022338	TK2	699.534	2.8623	0.154712	18.5008	2.03471e-76	5.36438e-75
Nopp140	FBgn0037137	NOLC1	2174.31	2.1885	0.118623	18.4492	5.28823e-76	1.39133e-74
CR30009	FBgn0050009		771.049	8.74168	0.473949	18.4443	5.79014e-76	1.52024e-74
Idgf4	FBgn0026415	CHIT1	9439.32	-1.78499	0.096788	-18.4423	6.01803e-76	1.57682e-74
CG14989	FBgn0035495		6342.13	-1.89217	0.102675	-18.4288	7.72274e-76	2.01933e-74
CG8177	FBgn0036043	SLC4A2	3639.42	-1.72376	0.0936045	-18.4154	9.88671e-76	2.57986e-74
Dbi	FBgn0010387	DBI	2191.74	-2.75731	0.149809	-18.4054	1.1881e-75	3.09392e-74
Zasp66	FBgn0035917	LDB3	3671.7	-2.03145	0.110446	-18.3931	1.49264e-75	3.87904e-74
CG5273	FBgn0040382	ZP1	4337.62	-1.68759	0.0918618	-18.3709	2.24534e-75	5.82324e-74
wds	FBgn0040066	WDR5	1232.55	2.5061	0.136418	18.3707	2.25538e-75	5.83739e-74
Pkc53E	FBgn0003091	PRKCA	2482.38	-1.88524	0.102626	-18.37	2.28509e-75	5.90231e-74
CG33158	FBgn0053158	EFL1	625.637	2.86531	0.156001	18.3673	2.40187e-75	6.19138e-74
v	FBgn0003965	TDO2	867.385	-2.87414	0.156526	-18.362	2.64479e-75	6.8038e-74
CG8545	FBgn0033741	NOP2	1688.53	2.37508	0.129423	18.3513	3.22411e-75	8.27738e-74
pnut	FBgn0013726	SEPTIN7	3418.79	1.8927	0.103158	18.3477	3.44622e-75	8.82982e-74
Calx	FBgn0013995	SLC8A3	2311.01	-1.82063	0.0993366	-18.3279	4.95699e-75	1.26752e-73
CG14419	FBgn0029639		1777.24	-2.1039	0.114888	-18.3126	6.57059e-75	1.67675e-73
CG17839	FBgn0036454		3111.16	-1.6836	0.0919373	-18.3124	6.58555e-75	1.67721e-73
dob	FBgn0030607	PNPLA2	429.489	-3.41428	0.18649	-18.3081	7.13493e-75	1.8135e-73
Pgm	FBgn0003076	PGM1	5216.5	-1.80129	0.0983924	-18.3072	7.2443e-75	1.83763e-73
Arr1	FBgn0000120	ARRB2	42861.5	-1.64991	0.0901936	-18.293	9.40358e-75	2.38062e-73
can	FBgn0011569	TAF5	446.967	7.49924	0.410456	18.2705	1.42145e-74	3.59142e-73
CG31145	FBgn0051145	FAM20C	2177.87	-1.83804	0.100725	-18.2481	2.1421e-74	5.40149e-73
Spx	FBgn0015818	SF3B4	695.611	3.15111	0.172742	18.2417	2.40703e-74	6.05753e-73
CG9246	FBgn0032925	NOC2L	687.213	2.47218	0.135719	18.2154	3.89218e-74	9.77573e-73
CG33695	FBgn0052831	C17orf49	554.935	2.70149	0.148505	18.1912	6.06038e-74	1.51915e-72
Orc4	FBgn0023181	ORC4	457.88	3.49396	0.19212	18.1863	6.62663e-74	1.65783e-72
CG13895	FBgn0035158		678.561	2.42918	0.133708	18.1678	9.28359e-74	2.31799e-72
SmD2	FBgn0261789	SNRPD2	1643.14	2.11077	0.116192	18.1663	9.53926e-74	2.37716e-72
CG16896	FBgn0035073	TBC1D31	509.19	3.03452	0.167093	18.1607	1.05717e-73	2.62929e-72
msd1	FBgn0035209		378.61	6.99564	0.385348	18.1541	1.19151e-73	2.95764e-72
Nup214	FBgn0010660	NUP214	1227.53	2.54643	0.140281	18.1524	1.23011e-73	3.04751e-72
Cp190	FBgn0000283	ZBTB47	2664.66	1.93466	0.106598	18.1491	1.30408e-73	3.22449e-72
CG4847	FBgn0034229	CTSL	2047.45	-2.11897	0.116779	-18.145	1.40524e-73	3.46789e-72
XNP	FBgn0039338	ATRX	2967.51	2.03725	0.11231	18.1395	1.55493e-73	3.82989e-72
Nup133	FBgn0039004	NUP133	569.791	3.13009	0.172663	18.1283	1.90422e-73	4.68114e-72
Csl4	FBgn0032346	EXOSC1	367.556	3.23712	0.17862	18.123	2.09921e-73	5.15054e-72
Tgt	FBgn0031321	QTRT1	414.761	3.23622	0.178619	18.118	2.29897e-73	5.62982e-72
Lst	FBgn0034140	NMU	2039.51	-2.71771	0.150011	-18.1168	2.34975e-73	5.74314e-72
Gs1	FBgn0001142	GLUL	3561.2	-1.91466	0.105692	-18.1155	2.40562e-73	5.86843e-72
CG32409	FBgn0052409	RRS1	751.982	2.7917	0.154125	18.1132	2.50596e-73	6.10151e-72
Art1	FBgn0037834	PRMT1	1224.67	2.52513	0.139465	18.1058	2.86561e-73	6.96386e-72
CG1468	FBgn0030157		1631.41	-2.02482	0.111897	-18.0953	3.46968e-73	8.41578e-72
CG34417	FBgn0085446	SMTNL1	5115.87	-1.69462	0.0936732	-18.0907	3.77057e-73	9.12822e-72
Culd	FBgn0035880	LRP4	5693.79	-1.58764	0.0877905	-18.0844	4.23157e-73	1.02248e-71
DNA-ligI			481.221	3.56591	0.197183	18.0842	4.24278e-73	1.02325e-71
AstC	FBgn0036789	SSTR2	720.848	-2.55382	0.141287	-18.0754	4.98192e-73	1.19924e-71
NSD	FBgn0039559	NSD3	948.405	2.64502	0.146351	18.0731	5.18752e-73	1.24637e-71
para	FBgn0285944	SCN8A	7965.87	-1.91755	0.106112	-18.071	5.39e-73	1.29258e-71
Klp10A	FBgn0030268	KIF2A	2701.54	1.79286	0.09923	18.0677	5.72769e-73	1.37098e-71
Mcm10	FBgn0032929	MCM10	272.798	5.72322	0.31688	18.0611	6.44862e-73	1.54065e-71
udd	FBgn0033261		549.65	2.70786	0.14993	18.0608	6.49191e-73	1.54809e-71
nxf2	FBgn0036640	NXF1	286.81	4.06647	0.225184	18.0584	6.76998e-73	1.61138e-71
Dcp-1			493.78	2.81777	0.156179	18.042	9.12508e-73	2.16789e-71
RpII215	FBgn0003277	POLR2A	1956.84	2.00016	0.111106	18.0023	1.86761e-72	4.4287e-71
slo	FBgn0003429	KCNMA1	4772.46	-1.73684	0.0965403	-17.9909	2.29759e-72	5.43819e-71
CR43264	FBgn0262945		1100.22	6.61932	0.367943	17.99	2.33162e-72	5.50851e-71
Sep5	FBgn0026361	SEPTIN11	255.623	4.87201	0.270948	17.9813	2.72789e-72	6.43278e-71
CG6870	FBgn0032652	CYB5A	2440.82	-2.60334	0.144787	-17.9805	2.76997e-72	6.51992e-71
CG6540	FBgn0030943	NUP35	443.054	3.36609	0.187335	17.9683	3.44989e-72	8.10532e-71
Dgp-1			2262.5	2.50885	0.139755	17.9518	4.64611e-72	1.08957e-70
timeout	FBgn0038118	TIMELESS	403.695	3.94762	0.219948	17.9479	4.98081e-72	1.16591e-70
gro	FBgn0001139	TLE4	3578.13	1.7459	0.0972958	17.9442	5.32331e-72	1.2438e-70
CG30403	FBgn0050403		330.514	3.71168	0.206973	17.9331	6.5044e-72	1.51698e-70
CAP	FBgn0033504	SORBS3	2795.17	-1.66915	0.0931968	-17.91	9.85353e-72	2.29387e-70
CG7778	FBgn0032025		925.602	-2.41717	0.134998	-17.9052	1.07433e-71	2.49644e-70
pita	FBgn0034878	ZNF763	1047.62	2.22801	0.124476	17.8991	1.19946e-71	2.78213e-70
Naa15-16			2077.57	2.14005	0.119826	17.8597	2.43005e-71	5.62623e-70
CG13631	FBgn0040600		2049.11	-1.98845	0.111353	-17.8571	2.54347e-71	5.87815e-70
CR18217	FBgn0036646		514.569	2.89464	0.162158	17.8507	2.85266e-71	6.58076e-70
Daxx	FBgn0031820	DAXX	1934.54	2.05239	0.115131	17.8266	4.39486e-71	1.01201e-69
wus	FBgn0030805	DNAJC22	270.86	4.39557	0.246693	17.818	5.1243e-71	1.17785e-69
CG4302	FBgn0027073	UGT2B4	1092.32	-2.1285	0.119546	-17.8048	6.48661e-71	1.4883e-69
CG3961	FBgn0036821	ACSL5	2543.67	-1.8189	0.102261	-17.7869	8.92114e-71	2.0432e-69
Arc1	FBgn0033926	ARC	6044.59	2.58953	0.145637	17.7807	9.97466e-71	2.28038e-69
CG13690	FBgn0031252	RNASEH2A	351.652	7.06284	0.397533	17.7667	1.28093e-70	2.92318e-69
Chro	FBgn0044324		2078.77	2.17465	0.122497	17.7527	1.6424e-70	3.74137e-69
Cdc6	FBgn0035918	CDC6	281.447	4.9137	0.2768	17.7518	1.66841e-70	3.79385e-69
Nup93-2			430.047	2.85887	0.161051	17.7514	1.68239e-70	3.81881e-69
CG3368	FBgn0039508	THADA	1117.14	2.32208	0.130845	17.7469	1.82202e-70	4.12841e-69
inaD	FBgn0001263	LNX1	5832.48	-1.58667	0.0894255	-17.7429	1.95493e-70	4.42169e-69
cry	FBgn0025680	CRY2	1866.09	-1.95253	0.110102	-17.7339	2.29604e-70	5.184e-69
Apoltp	FBgn0032136	APOB	3287.39	-2.65032	0.149569	-17.7197	2.95581e-70	6.66182e-69
CG3038	FBgn0040373	B3GALNT1	372.093	3.7471	0.21147	17.7193	2.97811e-70	6.70021e-69
Idgf6	FBgn0013763	CHIT1	6156.02	-1.97844	0.111664	-17.7177	3.06022e-70	6.87281e-69
fat-spondin			1750.35	-2.23079	0.125921	-17.7157	3.17199e-70	7.11129e-69
spel1	FBgn0015546	MSH2	733.667	2.43443	0.137432	17.7136	3.29236e-70	7.36817e-69
Gel	FBgn0010225	GSN	6359.82	-1.5656	0.088452	-17.6999	4.19723e-70	9.37677e-69
Elp1	FBgn0037926	ELP1	1395.13	2.22951	0.125989	17.6961	4.49338e-70	1.00208e-68
CG1674	FBgn0039897	SYNPO2	2068.65	-1.78756	0.101039	-17.6918	4.84862e-70	1.07941e-68
tefu	FBgn0045035	ATM	839.591	2.80374	0.158486	17.6908	4.93501e-70	1.09673e-68
CG43897	FBgn0264489	PDLIM7	5764.06	-1.66728	0.0942941	-17.6817	5.80263e-70	1.28729e-68
CG31445	FBgn0051445	ANPEP	615.02	-2.6666	0.150821	-17.6805	5.92463e-70	1.31207e-68
Dh44	FBgn0012344		957.74	-2.42185	0.137086	-17.6667	7.57576e-70	1.67482e-68
Cow	FBgn0039054	SPOCK3	5839.52	-1.73609	0.098329	-17.6559	9.16836e-70	2.02339e-68
CG5945	FBgn0032494		2200.68	-2.03738	0.115439	-17.649	1.03551e-69	2.28136e-68
CR43334	FBgn0263039		688.354	2.77356	0.157244	17.6386	1.24617e-69	2.74072e-68
CG1090	FBgn0037238	SLC24A4	2147.36	-1.7086	0.0969467	-17.6241	1.60839e-69	3.53124e-68
Rbp9	FBgn0010263	ELAVL4	6269	-1.67818	0.0952261	-17.6231	1.63765e-69	3.58931e-68
U2af38	FBgn0017457	U2AF1	1139.91	2.36117	0.134041	17.6153	1.87937e-69	4.11201e-68
PAN2	FBgn0033352	PAN2	2085.65	1.9454	0.110495	17.6061	2.2107e-69	4.82865e-68
CG5171	FBgn0031907		1246.19	-2.73096	0.155138	-17.6035	2.31735e-69	5.05294e-68
insv	FBgn0031434		334.851	3.52386	0.200303	17.5926	2.80538e-69	6.10663e-68
RpS3	FBgn0002622	RPS3	35423.2	1.47556	0.0839098	17.585	3.20857e-69	6.97233e-68
SmF	FBgn0000426	SNRPF	518.314	3.5554	0.202187	17.5847	3.22881e-69	7.00437e-68
nwk	FBgn0263456	FCHSD2	4083.19	-1.86197	0.105925	-17.5782	3.61584e-69	7.83064e-68
rumi	FBgn0086253	POGLUT1	340.002	3.19113	0.181591	17.5732	3.95361e-69	8.54757e-68
unc80	FBgn0039536	UNC80	2338	-1.87668	0.107097	-17.5231	9.5467e-69	2.06047e-67
CG5973	FBgn0031914	TTPAL	1616.49	-2.04222	0.116596	-17.5154	1.09405e-68	2.3573e-67
bt	FBgn0005666	TTN	4789.56	-1.83716	0.104903	-17.513	1.14099e-68	2.45429e-67
lwr	FBgn0010602	UBE2I	2641.37	1.86166	0.106374	17.5011	1.40581e-68	3.01881e-67
CG12116	FBgn0030041	SPR	3740.11	-2.30524	0.131733	-17.4993	1.45041e-68	3.10935e-67
CG3815	FBgn0029861	PHF12	649.741	2.50938	0.143482	17.4891	1.7349e-68	3.71298e-67
CG5800	FBgn0030855	DDX10	607.271	2.58397	0.147754	17.4883	1.75952e-68	3.75388e-67
Dek	FBgn0026533	DEK	4925.03	1.77092	0.101264	17.4883	1.75991e-68	3.75388e-67
CG32187	FBgn0052187	STS	321.612	3.54635	0.202802	17.4867	1.80818e-68	3.85039e-67
Prat	FBgn0004901	PPAT	492.14	3.10097	0.177337	17.4863	1.82313e-68	3.87576e-67
GlyRS	FBgn0027088	GARS	1703.28	2.27877	0.130364	17.48	2.03403e-68	4.31688e-67
Smyd5	FBgn0038869	SMYD5	588.783	2.94989	0.16877	17.4788	2.07874e-68	4.40444e-67
regucalcin	FBgn0030362	RGN	1896.52	-2.49926	0.143003	-17.477	2.14556e-68	4.53846e-67
BCL7-like			616.353	2.83056	0.162056	17.4666	2.57425e-68	5.43623e-67
His3.3A			3835.07	1.86022	0.106585	17.4529	3.27112e-68	6.89644e-67
Rbp6	FBgn0260943	MSI2	6461.31	-1.78553	0.10236	-17.4437	3.84338e-68	8.08952e-67
Nckx30C	FBgn0028704	SLC24A2	5849.53	-1.78108	0.102173	-17.432	4.7203e-68	9.91885e-67
Xpc	FBgn0004698	XPC	3033.55	1.96553	0.11279	17.4265	5.19594e-68	1.09003e-66
AcCoAS	FBgn0012034	ACSS2	8598.8	-1.71943	0.0988224	-17.3991	8.37539e-68	1.75415e-66
AkhR	FBgn0025595	GNRHR	556.82	-2.77719	0.159673	-17.393	9.31912e-68	1.9486e-66
AlaRS	FBgn0028962	AARS2	2081.51	1.92739	0.110863	17.3854	1.06457e-67	2.22233e-66
ThrRS	FBgn0027081	TARS	3291.17	2.22982	0.128295	17.3804	1.16084e-67	2.41933e-66
l(1)1Bi			394.629	3.03675	0.174743	17.3784	1.20252e-67	2.5021e-66
Rpb5	FBgn0033571	POLR2E	689.941	2.45589	0.141321	17.3781	1.20943e-67	2.51237e-66
Uch	FBgn0011327	UCHL5	1812.21	2.05216	0.118216	17.3594	1.67568e-67	3.47526e-66
mbo	FBgn0026207	NUP88	642.956	2.61571	0.150696	17.3575	1.72956e-67	3.58118e-66
SmydA-8			1300.47	-2.13206	0.12287	-17.3521	1.90245e-67	3.93276e-66
eco	FBgn0035766	ESCO1	955.435	2.36471	0.136283	17.3514	1.92412e-67	3.9711e-66
DOR	FBgn0035542	TP53INP1	5931.76	-1.57508	0.0907975	-17.3472	2.07175e-67	4.26887e-66
Cpr47Ee	FBgn0033602		715.377	-2.3141	0.133507	-17.3332	2.64272e-67	5.43657e-66
CG30105	FBgn0050105	RNASEH2C	281.585	3.84092	0.221754	17.3206	3.2882e-67	6.75355e-66
Cadps	FBgn0053653	CADPS	3739.01	-1.76445	0.101882	-17.3186	3.4051e-67	6.98238e-66
Obp56h	FBgn0034475		359.487	-3.25759	0.188105	-17.3179	3.44915e-67	7.06134e-66
CG16734	FBgn0037667		286.601	4.18608	0.241859	17.3079	4.09867e-67	8.3776e-66
su(f)			1291.08	1.85465	0.107227	17.2964	5.00974e-67	1.02234e-65
Cpsf73	FBgn0261065	CPSF3	550.068	2.7304	0.157898	17.2922	5.38999e-67	1.09818e-65
RpI135	FBgn0003278	POLR1B	695.199	2.67707	0.154824	17.2911	5.49222e-67	1.11722e-65
CG6044	FBgn0034725		1588.13	-1.94745	0.112638	-17.2895	5.64482e-67	1.14643e-65
Sox102F	FBgn0039938	SOX5	986.056	-2.188	0.126603	-17.2824	6.37934e-67	1.29354e-65
trp	FBgn0003861	TRPC4	28589.7	-1.54983	0.0896986	-17.2781	6.87187e-67	1.3912e-65
CG8675	FBgn0030834	C9orf85	707.102	2.20612	0.127798	17.2626	9.00287e-67	1.81972e-65
CG7728	FBgn0036686	BMS1	856.375	2.22871	0.12913	17.2594	9.50845e-67	1.91887e-65
Rae1	FBgn0034646	RAE1	698.13	2.40769	0.139666	17.2389	1.35528e-66	2.73072e-65
Sf3b3	FBgn0035162	SF3B3	1181.39	1.98244	0.115112	17.2217	1.8243e-66	3.66993e-65
CG2915	FBgn0033241	CPA3	1181.52	2.02764	0.11782	17.2096	2.24848e-66	4.51611e-65
bgm	FBgn0027348	ACSBG2	1255.11	-2.16106	0.125589	-17.2074	2.33841e-66	4.68935e-65
IA-2			30768.5	-1.77946	0.103561	-17.1828	3.57127e-66	7.15041e-65
CG13124	FBgn0032156	MIF4GD	2681.37	-1.59747	0.0929786	-17.181	3.68469e-66	7.36592e-65
mt:CoI			148582	-1.55935	0.0907823	-17.1768	3.96101e-66	7.90587e-65
CG4455	FBgn0028506		664.531	2.66827	0.155358	17.175	4.08766e-66	8.14589e-65
SF2	FBgn0283477	SRSF1	4376.61	1.66981	0.0972637	17.1679	4.62142e-66	9.19518e-65
kz	FBgn0001330	DHX37	471.985	2.71131	0.15798	17.1623	5.08517e-66	1.01021e-64
Vmat	FBgn0260964	SLC18A2	2186.72	-1.83698	0.107127	-17.1477	6.54083e-66	1.29737e-64
CG13794	FBgn0031936	SLC6A14	328.644	-3.50292	0.204293	-17.1466	6.6677e-66	1.32047e-64
thr	FBgn0003701		708.673	9.07256	0.529165	17.145	6.84538e-66	1.35356e-64
CG14215	FBgn0031052	AHCTF1	855.058	2.20314	0.128565	17.1364	7.93918e-66	1.5674e-64
Mtor	FBgn0013756	TPR	1926.33	2.26044	0.131927	17.134	8.27801e-66	1.63177e-64
CG1142	FBgn0037504	DNTTIP2	642.711	2.50535	0.146255	17.1299	8.8761e-66	1.74696e-64
Obp83a	FBgn0011281		2310.99	-2.15408	0.125906	-17.1086	1.27966e-65	2.51469e-64
Argk	FBgn0000116	CKM	21119	-1.75759	0.102742	-17.1067	1.3218e-65	2.59349e-64
Rbf2	FBgn0038390	RBL1	327.529	7.14244	0.417564	17.105	1.36128e-65	2.66685e-64
CG12909	FBgn0033507	LYAR	411.693	3.535	0.206672	17.1043	1.37743e-65	2.69435e-64
amon	FBgn0023179	PCSK2	2510.73	-1.81489	0.106149	-17.0976	1.54514e-65	3.01777e-64
tau	FBgn0266579	MAPT	2577.41	-1.6708	0.0977282	-17.0964	1.57766e-65	3.07655e-64
CR31386	FBgn0051386		1964.87	11.2294	0.657032	17.091	1.73053e-65	3.36951e-64
HP5	FBgn0030301		1039.46	2.11215	0.123585	17.0907	1.74154e-65	3.38577e-64
CG6686	FBgn0032388	SART1	2046.45	1.78829	0.10465	17.0883	1.81362e-65	3.52053e-64
aurA	FBgn0000147	AURKB	244.02	4.46772	0.261603	17.0782	2.1555e-65	4.1778e-64
CG8586	FBgn0033320	TPSD1	1542.72	-2.07721	0.121666	-17.0731	2.35297e-65	4.55361e-64
rdgC	FBgn0265959	PPEF2	1992.66	-1.68067	0.0984579	-17.0699	2.48684e-65	4.80537e-64
Art3	FBgn0038306	PRMT3	595.994	2.65236	0.155461	17.0613	2.8823e-65	5.5611e-64
CG12338	FBgn0033543	DDO	882.299	-2.19604	0.128749	-17.0567	3.11445e-65	5.99991e-64
GstE12	FBgn0027590	GSTT2	3671.42	-1.72873	0.101372	-17.0534	3.29726e-65	6.34249e-64
CG11368	FBgn0040923		2401.55	-1.82079	0.106789	-17.0503	3.47485e-65	6.67401e-64
lectin-28C			784.304	-2.85761	0.167622	-17.0479	3.62025e-65	6.94282e-64
alpha-Est8			1227.38	-2.01033	0.117995	-17.0373	4.33987e-65	8.31036e-64
Rdl	FBgn0004244	GABRP	5914.22	-1.63846	0.0961719	-17.0368	4.38188e-65	8.37822e-64
asf1	FBgn0029094	ASF1A	696.686	2.33616	0.137151	17.0335	4.6316e-65	8.8424e-64
eys	FBgn0031414	EYS	3910.3	-1.53233	0.0899695	-17.0316	4.78468e-65	9.12098e-64
7B2	FBgn0041707	SCG5	2862.69	-1.68506	0.0989422	-17.0307	4.85952e-65	9.2498e-64
CG7185	FBgn0035872	CPSF6	2259.32	1.9706	0.115752	17.0243	5.42809e-65	1.03166e-63
CG14526	FBgn0027578	KEL	1130.9	-2.41923	0.142135	-17.0206	5.77267e-65	1.09552e-63
mh	FBgn0267977	SPRTN	221.521	4.804	0.282459	17.0077	7.19546e-65	1.3635e-63
CG7378	FBgn0030976	DUPD1	1833.95	-1.80004	0.105945	-16.9903	9.69425e-65	1.83427e-63
CG45002	FBgn0266354	DPP10	1203.26	-1.86737	0.109939	-16.9855	1.052e-64	1.98756e-63
CG14803	FBgn0023513	MMS22L	307.582	3.42745	0.201795	16.9848	1.06358e-64	2.00646e-63
VAChT	FBgn0270928	SLC18A3	2521.6	-1.70927	0.100657	-16.981	1.13456e-64	2.1372e-63
CG6409	FBgn0036106		9097.32	-1.77639	0.104676	-16.9704	1.36043e-64	2.55889e-63
Oat	FBgn0022774	OAT	1017.62	-2.58414	0.152351	-16.9618	1.57457e-64	2.95731e-63
Nup50	FBgn0033264	NUP50	852.686	2.17575	0.128291	16.9595	1.63673e-64	3.06952e-63
Fip1	FBgn0037255	FIP1L1	855.813	2.20749	0.130228	16.9509	1.89642e-64	3.55133e-63
CG32549	FBgn0052549	NT5C2	4384.12	-1.88236	0.111052	-16.9503	1.91325e-64	3.57758e-63
Nplp1	FBgn0035092		1127.81	-2.17653	0.128423	-16.9482	1.98445e-64	3.70527e-63
CG3376	FBgn0034997	SMPD1	1487.99	-2.37626	0.140218	-16.9469	2.02945e-64	3.78376e-63
Nup107	FBgn0027868	NUP107	780.523	2.43554	0.143766	16.9411	2.24023e-64	4.17064e-63
Zwilch	FBgn0061476	ZWILCH	292.226	6.79162	0.401055	16.9344	2.50941e-64	4.66494e-63
Atac2	FBgn0032691	KAT14	420.98	2.73638	0.161635	16.9294	2.73285e-64	5.06619e-63
wry	FBgn0051665	NOTCH4	1844.61	-1.946	0.114948	-16.9294	2.73321e-64	5.06619e-63
Mps1	FBgn0000063	TTK	262.569	4.29592	0.253818	16.9252	2.93477e-64	5.43189e-63
CG18190	FBgn0034403	MAPRE2	628.203	8.90007	0.52598	16.9209	3.1548e-64	5.83066e-63
CG9297	FBgn0038181	SRL	6742.74	-1.88435	0.111435	-16.9098	3.80813e-64	7.02794e-63
krimp	FBgn0034098	TDRD1	214.44	4.65871	0.275626	16.9023	4.32516e-64	7.97056e-63
Bdp1	FBgn0032512	BDP1	920.767	2.21219	0.130897	16.9002	4.48237e-64	8.24835e-63
CG17266	FBgn0033089	PPIH	250.852	3.90852	0.231327	16.896	4.81119e-64	8.84064e-63
Mob2	FBgn0259481	MOB2	4671.54	-1.48946	0.0881691	-16.8932	5.04817e-64	9.26274e-63
mip40	FBgn0034430	LIN37	682.813	2.5379	0.150292	16.8865	5.65898e-64	1.03686e-62
Ran	FBgn0036497	RAN	7788.7	1.74917	0.103653	16.8753	6.84308e-64	1.25201e-62
dgt3	FBgn0034569		258.396	3.6021	0.213677	16.8577	9.21249e-64	1.6831e-62
CCT7	FBgn0037632	CCT7	1848.94	2.03154	0.120601	16.8451	1.13933e-63	2.07854e-62
CG16817	FBgn0037728	PTGES3	4730.77	1.52153	0.0903391	16.8424	1.19262e-63	2.17266e-62
CG31221	FBgn0051221	LRP1B	8851.1	-1.67445	0.0994522	-16.8368	1.3119e-63	2.38653e-62
CG9331	FBgn0032889	GRHPR	1954.06	-2.30189	0.136832	-16.8227	1.66409e-63	3.0229e-62
pk	FBgn0003090	PRICKLE2	774.226	2.33682	0.138911	16.8224	1.67364e-63	3.03591e-62
jnj	FBgn0266282	SMC6	863.917	2.33463	0.138855	16.8134	1.94554e-63	3.52411e-62
RpL40	FBgn0003941	UBA52	26172.5	1.35916	0.0808796	16.8047	2.2534e-63	4.07597e-62
CG31368	FBgn0051368	AQR	753.645	2.43171	0.14474	16.8005	2.4214e-63	4.37316e-62
CG32344	FBgn0052344	DDX54	1015.99	2.45595	0.146184	16.8004	2.42457e-63	4.37316e-62
CG18003	FBgn0061356	HAO1	878.352	-3.04673	0.181367	-16.7987	2.4957e-63	4.49509e-62
CG14762	FBgn0033250	LRRC70	4098.73	-1.63152	0.097173	-16.7898	2.896e-63	5.2087e-62
CstF50	FBgn0039867	CSTF1	335.934	3.45871	0.20604	16.7866	3.0599e-63	5.49574e-62
CG13284	FBgn0032614	HSDL1	510.987	-2.48422	0.14813	-16.7705	4.00958e-63	7.19126e-62
CG14024	FBgn0031697	CHST8	702.55	-2.31894	0.138288	-16.769	4.11307e-63	7.3665e-62
CG9990	FBgn0039594	ABCA3	3012.88	-1.5501	0.0924754	-16.7623	4.60617e-63	8.23805e-62
CCT4	FBgn0032444	CCT4	1978.6	1.99903	0.119331	16.7519	5.48029e-63	9.78766e-62
CG9799	FBgn0038146	WDR36	734.327	2.52644	0.150859	16.747	5.95213e-63	1.06155e-61
Mdh1	FBgn0262782	MDH1	5837.76	-1.83075	0.109399	-16.7347	7.32782e-63	1.30507e-61
CG11920	FBgn0039274	IMP4	459.735	2.55251	0.152665	16.7197	9.41662e-63	1.67474e-61
Nnf1a	FBgn0034523		257.797	3.79493	0.227056	16.7136	1.04295e-62	1.8523e-61
Pfdn2	FBgn0010741	PFDN2	1246.35	1.85332	0.110893	16.7127	1.05857e-62	1.87742e-61
CG7149	FBgn0031948	SELENOI	777.23	-2.09158	0.125176	-16.7091	1.12458e-62	1.99171e-61
Nle	FBgn0021874	NLE1	614.77	2.34003	0.140089	16.7039	1.22808e-62	2.17199e-61
RpS9	FBgn0010408	RPS9	13800.2	1.58805	0.0950721	16.7036	1.23304e-62	2.17774e-61
Sf3a1	FBgn0266917	SF3A1	925.212	2.07002	0.123946	16.701	1.28876e-62	2.27234e-61
fzy	FBgn0001086	CDC20	771.147	9.38803	0.562126	16.7009	1.29017e-62	2.27234e-61
CG3226	FBgn0029882	CACYBP	1195.73	2.07067	0.12401	16.6977	1.36226e-62	2.396e-61
und	FBgn0283478	METAP2	3779.69	1.65778	0.0993197	16.6913	1.51528e-62	2.66146e-61
CCT1	FBgn0003676	TCP1	1840.97	1.98338	0.118839	16.6896	1.55961e-62	2.73555e-61
RpL32	FBgn0002626	RPL32	28191	1.41562	0.0848929	16.6754	1.97911e-62	3.46657e-61
fusl	FBgn0031702		612.13	-2.60034	0.155939	-16.6753	1.98197e-62	3.46682e-61
RyR	FBgn0011286	RYR2	1446.93	-1.95087	0.117038	-16.6687	2.21274e-62	3.86515e-61
Vha68-1			4063.37	-1.51838	0.0911968	-16.6495	3.0538e-62	5.327e-61
Sf3b2	FBgn0031493	SF3B2	1401.17	1.94583	0.116953	16.6377	3.71416e-62	6.47005e-61
Toll-7			1491.81	2.35059	0.14131	16.6344	3.92883e-62	6.83466e-61
Grip128	FBgn0026433	TUBGCP5	451.82	2.84374	0.171031	16.627	4.44103e-62	7.71516e-61
SC35	FBgn0265298	SRSF2	2076.75	1.85573	0.11163	16.6239	4.68129e-62	8.12146e-61
brm	FBgn0000212	SMARCA2	2224.54	1.75536	0.105664	16.6127	5.63933e-62	9.77023e-61
CG12158	FBgn0040775		2631.15	-1.97303	0.118789	-16.6095	5.95022e-62	1.02948e-60
kcc	FBgn0261794	SLC12A4	6210.12	-1.37954	0.0830681	-16.6073	6.16724e-62	1.06559e-60
Pms2	FBgn0011660	PMS2	459.153	2.91041	0.175549	16.5789	9.89973e-62	1.70817e-60
CG14881	FBgn0038425	ARMC7	416.2	2.76402	0.166852	16.5657	1.23372e-61	2.12587e-60
pont	FBgn0040078	RUVBL1	739.326	2.41051	0.145538	16.5628	1.2943e-61	2.22724e-60
CG11583	FBgn0035524	BRIX1	639.476	2.43699	0.147169	16.5592	1.37508e-61	2.36284e-60
CG5535	FBgn0036764	SLC7A1	799.89	3.59055	0.216832	16.5591	1.37681e-61	2.36284e-60
cpo	FBgn0263995	RBPMS	5669.1	-1.58465	0.0956998	-16.5586	1.38801e-61	2.37886e-60
Bug22	FBgn0032248	CFAP20	574.782	2.48993	0.150507	16.5436	1.78062e-61	3.04764e-60
CG7504	FBgn0035842	SETX	424.445	3.20904	0.194069	16.5356	2.03444e-61	3.47739e-60
jef	FBgn0033958	MFSD6	2436.23	-1.72673	0.104431	-16.5347	2.06513e-61	3.52511e-60
CG14234	FBgn0031065	TMEM198	1238.81	2.07758	0.125719	16.5255	2.4028e-61	4.09602e-60
Pal2	FBgn0262728	PAM	2159.5	-1.62607	0.0984902	-16.5099	3.11155e-61	5.29713e-60
CG10175	FBgn0039084	CES4A	663.227	-2.35154	0.14246	-16.5067	3.28482e-61	5.58463e-60
GlyP	FBgn0004507	PYGM	13207	-1.94543	0.117902	-16.5004	3.64665e-61	6.19153e-60
shu	FBgn0003401	FKBP6	222.742	5.6175	0.340505	16.4976	3.81956e-61	6.47647e-60
Mip	FBgn0036713		457.18	-2.84984	0.172811	-16.4911	4.25283e-61	7.20154e-60
Sap47	FBgn0013334	SYAP1	15777.2	-1.32525	0.0803689	-16.4896	4.36028e-61	7.37368e-60
CG7824	FBgn0039711		523.085	2.79694	0.169673	16.4843	4.75803e-61	8.03565e-60
stau	FBgn0003520	STAU2	8379.15	1.75248	0.106313	16.4841	4.77465e-61	8.05304e-60
RfC3	FBgn0032244	RFC5	301.717	3.43465	0.208476	16.4751	5.54345e-61	9.33733e-60
Rab32	FBgn0002567	RAB32	5175.44	-1.67256	0.101562	-16.4684	6.18946e-61	1.04117e-59
mad2	FBgn0035640	MAD2L1	463.922	8.29963	0.504045	16.466	6.43478e-61	1.08101e-59
ase	FBgn0000137	ASCL1	422.924	8.00369	0.486266	16.4595	7.16958e-61	1.20286e-59
Nup358	FBgn0039302	RANBP2	3165.58	2.20271	0.133835	16.4584	7.29942e-61	1.22192e-59
Indy	FBgn0260466	SLC13A1	1598.75	-1.85202	0.112528	-16.4584	7.30238e-61	1.22192e-59
Rh4	FBgn0003250	OPN4	7257.7	-1.62051	0.0984786	-16.4555	7.66442e-61	1.28082e-59
RpL8	FBgn0261602	RPL8	36520.4	1.44076	0.0875743	16.4519	8.12666e-61	1.35629e-59
row	FBgn0033998	POGZ	1352.98	1.8263	0.111027	16.4491	8.51042e-61	1.41848e-59
CG10286	FBgn0037439	HEATR3	845.929	2.23766	0.136045	16.4479	8.68185e-61	1.44516e-59
armi	FBgn0041164	MOV10L1	441.727	2.76856	0.168369	16.4434	9.35585e-61	1.55532e-59
Taf8	FBgn0022724	TAF8	330.325	3.09233	0.188085	16.4411	9.71194e-61	1.61241e-59
Rh5	FBgn0014019	OPN4	2292.64	-1.58885	0.0966538	-16.4385	1.01364e-60	1.68068e-59
tsl	FBgn0003867		668.761	-2.41261	0.14689	-16.4246	1.27537e-60	2.1119e-59
eIF2beta	FBgn0004926	EIF2S2	3460.29	1.76333	0.107372	16.4226	1.31818e-60	2.17997e-59
CG31140	FBgn0051140	DGKQ	2875.44	-1.54979	0.0944002	-16.4173	1.43913e-60	2.3769e-59
eIF3d1	FBgn0040227	EIF3D	3950.98	1.57373	0.0958599	16.417	1.44522e-60	2.38386e-59
Rh3	FBgn0003249	OPN4	6187.58	-1.56103	0.0951109	-16.4127	1.55056e-60	2.55431e-59
ry	FBgn0003308	XDH	638.409	-2.43366	0.14829	-16.4114	1.58423e-60	2.6064e-59
l(2)dtl			290.359	3.34085	0.203817	16.3914	2.20233e-60	3.61865e-59
CG17807	FBgn0034748	ALKBH8	457.79	2.57153	0.156884	16.3913	2.20521e-60	3.6187e-59
CG43114	FBgn0262574		301.18	-3.42897	0.209343	-16.3797	2.6702e-60	4.3761e-59
Dsk	FBgn0000500		457.725	-2.87255	0.175414	-16.3759	2.84458e-60	4.65589e-59
CG32432	FBgn0052432	CUBN	1477.79	-1.72586	0.105433	-16.3694	3.16554e-60	5.17458e-59
CG11319	FBgn0031835	DPP10	1538.49	-1.91925	0.11727	-16.366	3.34281e-60	5.45735e-59
mus101	FBgn0002878	TOPBP1	310.357	3.31888	0.202878	16.359	3.7542e-60	6.12113e-59
frma	FBgn0029769	KEL	883.354	-2.31067	0.141329	-16.3496	4.37811e-60	7.12927e-59
CG7239	FBgn0031740	MSANTD1	725.265	2.30559	0.141043	16.3467	4.58824e-60	7.46189e-59
spi	FBgn0005672	NRG2	3536.47	1.95916	0.119873	16.3436	4.82746e-60	7.84093e-59
CG14661	FBgn0037288		2888.19	-1.81339	0.110957	-16.3431	4.86841e-60	7.89736e-59
nAChRbeta1	FBgn0000038	CHRNA4	3626.2	-1.78299	0.109121	-16.3395	5.16558e-60	8.36876e-59
eIF3f1	FBgn0037270	EIF3F	6423.85	1.40256	0.0858596	16.3355	5.51375e-60	8.92148e-59
CG42795	FBgn0261928	TBC1D30	2098.79	-1.83028	0.112092	-16.3285	6.19257e-60	1.00071e-58
CG15739	FBgn0030347	PDXP	578.837	-2.23563	0.136968	-16.3223	6.84699e-60	1.10506e-58
Ugt36Bc	FBgn0040260	UGT1A3	592.557	-2.63302	0.161575	-16.2959	1.05488e-59	1.69892e-58
Tango4	FBgn0030365	PLRG1	705.332	2.52837	0.155155	16.2958	1.05663e-59	1.69892e-58
CG6415	FBgn0032287	AMT	691.892	-2.59574	0.159289	-16.2958	1.05666e-59	1.69892e-58
Drsl4	FBgn0052282		331	-3.64384	0.223637	-16.2935	1.09712e-59	1.76176e-58
RpL37a	FBgn0030616	RPL37	27623.9	1.32692	0.0814482	16.2916	1.13206e-59	1.81558e-58
NimC1	FBgn0259896	TNFRSF21	290.104	-3.43881	0.211113	-16.2889	1.18309e-59	1.89504e-58
shtd	FBgn0004391	ANAPC1	559.311	2.99222	0.183754	16.2839	1.28428e-59	2.05452e-58
CG32017	FBgn0052017		2508.72	-1.8008	0.110631	-16.2775	1.42669e-59	2.27948e-58
nesd	FBgn0032848	SHCBP1	208.025	5.42168	0.333089	16.2769	1.43888e-59	2.29608e-58
CG14509	FBgn0039647		2821.84	-1.63386	0.100497	-16.2578	1.96567e-59	3.13277e-58
CG5589	FBgn0036754	DDX52	435.767	2.64121	0.162465	16.2572	1.98757e-59	3.16371e-58
SerRS	FBgn0021750	SARS2	1730	1.94058	0.119373	16.2565	2.00925e-59	3.19423e-58
mmd	FBgn0259110	ADAM11	3707.48	-1.62562	0.100066	-16.2454	2.40774e-59	3.82296e-58
Phf7	FBgn0031091	PHF7	336.795	7.53941	0.46412	16.2445	2.44191e-59	3.87238e-58
CG9451	FBgn0036876	ACP2	529.439	-2.72419	0.167824	-16.2324	2.97453e-59	4.71115e-58
nolo	FBgn0051619	ADAMTSL3	1385.12	-1.79863	0.110839	-16.2275	3.22504e-59	5.10158e-58
CG1622	FBgn0030468	PRPF38B	816.022	2.32028	0.143036	16.2217	3.54263e-59	5.59701e-58
Ptr	FBgn0262867	PTCHD3	715.824	2.65721	0.163807	16.2216	3.5508e-59	5.60296e-58
CG9485	FBgn0034618	AGL	1251.5	-2.3898	0.147347	-16.2189	3.70992e-59	5.84679e-58
CG32700	FBgn0267253		1145.04	-1.81667	0.112014	-16.2183	3.74642e-59	5.89703e-58
hig	FBgn0010114	SELL	12117.4	1.49726	0.0923587	16.2114	4.1913e-59	6.58914e-58
Pka-R2			2668.23	-1.68133	0.103717	-16.2107	4.23645e-59	6.6519e-58
HP4	FBgn0035829		748.449	2.78427	0.171794	16.207	4.50079e-59	7.05826e-58
AdSL	FBgn0038467	ADSL	1719.32	-1.94849	0.120338	-16.1918	5.76482e-59	9.02943e-58
CG5758	FBgn0032666	TGFBI	3252.26	-1.59639	0.0985965	-16.1912	5.82259e-59	9.10871e-58
CG5728	FBgn0039182	PDCD11	829.4	2.02581	0.125174	16.1839	6.5502e-59	1.02344e-57
Amun	FBgn0030328		6082.73	1.70515	0.105368	16.1829	6.65736e-59	1.03891e-57
St1	FBgn0034887	SULT1B1	605.263	-2.40882	0.148858	-16.182	6.7597e-59	1.05359e-57
RpS24	FBgn0261596	RPS24	22423.7	1.28588	0.0794784	16.179	7.0985e-59	1.10504e-57
Zasp52	FBgn0265991	LDB3	3139.55	-1.61811	0.100031	-16.1762	7.42948e-59	1.15515e-57
CG7322	FBgn0030968	DCXR	939.56	-2.74249	0.169571	-16.1731	7.80989e-59	1.21282e-57
XRCC1	FBgn0026751	XRCC1	451.561	2.88813	0.178697	16.1621	9.33032e-59	1.44717e-57
Ankle2	FBgn0028343	ANKLE2	1543.58	1.95093	0.120817	16.1479	1.17566e-58	1.82127e-57
CG15237	FBgn0033104	ANAPC15	588.561	2.28984	0.141833	16.1446	1.23931e-58	1.91755e-57
Su(var)2-10			1672.06	1.82355	0.112964	16.1427	1.27913e-58	1.97675e-57
Fas1	FBgn0285925	POSTN	16440.4	-1.47204	0.0911908	-16.1425	1.283e-58	1.98034e-57
CG7946	FBgn0039743	PSIP1	1237.96	1.91672	0.118853	16.1268	1.65393e-58	2.54977e-57
Ctf4	FBgn0033890	WDHD1	300.469	4.30922	0.267213	16.1265	1.66072e-58	2.55714e-57
Rcd-1			2093.05	1.74548	0.108243	16.1256	1.68579e-58	2.59261e-57
tok	FBgn0004885	TLL1	1679.57	-2.03982	0.126527	-16.1215	1.80071e-58	2.76602e-57
CG14545	FBgn0040602		656.047	9.16337	0.5685	16.1185	1.89127e-58	2.90162e-57
CG11147	FBgn0031734	ABCA3	1260.9	-1.74459	0.108277	-16.1123	2.09028e-58	3.20308e-57
Idgf5	FBgn0064237	CHIT1	528.823	-2.37537	0.147456	-16.109	2.20603e-58	3.37639e-57
Ktl	FBgn0038839	KCTD12	1642.92	-1.78107	0.11057	-16.1081	2.23699e-58	3.41967e-57
RpS5a	FBgn0002590	RPS5	29083.3	1.3678	0.0849198	16.1069	2.28122e-58	3.48309e-57
Nnp-1			1090.56	1.95632	0.121498	16.1016	2.48484e-58	3.78945e-57
rnh1	FBgn0023171	RNASEH1	668.262	2.58375	0.160479	16.1002	2.54369e-58	3.87456e-57
CG33493	FBgn0053493	NDUFA5	795.239	-2.1165	0.131541	-16.09	2.99891e-58	4.5625e-57
CG16903	FBgn0040394	CCNL1	1226.74	1.94644	0.121081	16.0755	3.78941e-58	5.75827e-57
Hs3st-A			1430.64	-1.7816	0.110846	-16.0728	3.96075e-58	6.0088e-57
unc-104			7724.24	-1.68807	0.105027	-16.0727	3.96371e-58	6.0088e-57
Gbeta76C	FBgn0004623	GNB1	9928.27	-1.56868	0.0976048	-16.0717	4.02787e-58	6.0988e-57
CG44247	FBgn0265182	NPDC1	2814.68	-1.65929	0.103279	-16.0661	4.41299e-58	6.67399e-57
OstDelta	FBgn0034277	RPN2	1283.48	1.93857	0.120674	16.0645	4.52487e-58	6.82554e-57
Tmhs	FBgn0262624	LHFPL4	238.315	4.53294	0.282171	16.0645	4.5257e-58	6.82554e-57
ppan	FBgn0010770	PPAN-P2RY11	510.467	2.28985	0.142541	16.0644	4.52928e-58	6.82554e-57
pncr002:3R			2188.02	11.7049	0.728652	16.0637	4.58094e-58	6.89523e-57
CG6425	FBgn0039449		211.433	5.43463	0.338403	16.0596	4.89346e-58	7.35113e-57
ana2	FBgn0027513		263.278	4.15309	0.258604	16.0596	4.89537e-58	7.35113e-57
RpL34b	FBgn0037686	RPL34	27633.1	1.46155	0.0910138	16.0586	4.97682e-58	7.46465e-57
O-fut1			674.009	2.55095	0.158911	16.0527	5.47279e-58	8.19888e-57
Eglp4	FBgn0034885	AQP4	2182.2	-2.1017	0.131045	-16.038	6.93514e-58	1.03775e-56
aralar1	FBgn0028646	SLC25A12	3324.74	-1.78541	0.111335	-16.0363	7.12633e-58	1.0651e-56
CG2247	FBgn0030320	FBXO41	773.906	2.28513	0.142564	16.0288	8.04504e-58	1.201e-56
CG5819	FBgn0034717	LRG1	314.034	-3.17894	0.198348	-16.0271	8.27076e-58	1.23325e-56
CG15236	FBgn0033108		1193.37	-1.93662	0.120853	-16.0246	8.60641e-58	1.2818e-56
Sh	FBgn0003380	KCNA1	9383.17	-1.76056	0.109876	-16.0232	8.80475e-58	1.30981e-56
CG2199	FBgn0035213	TP63	746.549	2.06396	0.128825	16.0215	9.04242e-58	1.3436e-56
CG4707	FBgn0035036	ZFP64	435.016	2.64188	0.16495	16.0162	9.84684e-58	1.46142e-56
mei-9			288.827	3.39399	0.211966	16.012	1.05425e-57	1.56284e-56
Dhod	FBgn0000447	DHODH	1080.05	2.14359	0.133983	15.9989	1.29982e-57	1.92464e-56
BEAF-32			1009.76	1.96745	0.122989	15.997	1.3417e-57	1.98434e-56
U2A	FBgn0033210	SNRPA1	407.005	2.96906	0.185614	15.9959	1.36432e-57	2.01546e-56
NAAT1	FBgn0029762	SLC6A16	704.897	-2.3223	0.145186	-15.9953	1.37715e-57	2.03205e-56
Surf6	FBgn0038746	SURF6	607.476	2.38881	0.149365	15.9932	1.42631e-57	2.10216e-56
CG14687	FBgn0037835	SPA17	1862.15	-2.26252	0.141527	-15.9864	1.58828e-57	2.33817e-56
CG46339	FBgn0285963	LNPEP	1051.96	-1.80222	0.112735	-15.9863	1.59144e-57	2.34011e-56
Brd8	FBgn0039654	BRD8	499.686	2.57152	0.160901	15.9821	1.7044e-57	2.50333e-56
corn	FBgn0259173	SRRM1	2218.4	1.94737	0.121871	15.979	1.78961e-57	2.62545e-56
dysc	FBgn0264006	WHRN	2807.63	-1.79044	0.112059	-15.9776	1.82915e-57	2.68037e-56
CG12325	FBgn0033557	LOC102724159	548.442	2.26325	0.141686	15.9738	1.94679e-57	2.84948e-56
squ	FBgn0267347		208.846	4.57609	0.286728	15.9597	2.43938e-57	3.56636e-56
per	FBgn0003068	PER3	924.426	-1.86325	0.116763	-15.9575	2.52676e-57	3.68989e-56
Nipped-A			2819.83	2.09729	0.131547	15.9433	3.17006e-57	4.624e-56
Hk	FBgn0263220	KCNAB1	5531.8	-1.60692	0.100792	-15.943	3.18891e-57	4.64617e-56
jdp	FBgn0027654	DNAJC12	4334.29	-1.61378	0.101245	-15.9394	3.37402e-57	4.91026e-56
Gp210	FBgn0266580	NUP210	2134.03	1.88491	0.118261	15.9385	3.42315e-57	4.97608e-56
Dis3	FBgn0039183	DIS3	724.918	2.502	0.157042	15.932	3.80171e-57	5.52006e-56
CG11504	FBgn0039733		739.483	2.13634	0.134097	15.9313	3.84277e-57	5.57334e-56
dgt5	FBgn0033740		230.219	4.22663	0.265431	15.9236	4.34362e-57	6.29256e-56
CG2269	FBgn0033484		5580.35	-1.65038	0.103654	-15.922	4.45955e-57	6.45317e-56
CycD	FBgn0010315	CCND2	497.993	2.38343	0.149729	15.9184	4.72621e-57	6.83128e-56
tra2	FBgn0003742	TRA2A	873.791	2.0191	0.126886	15.9127	5.17049e-57	7.46497e-56
Gen	FBgn0263831	GEN1	219.764	5.05245	0.317668	15.9048	5.86573e-57	8.45915e-56
CG5787	FBgn0032454		1445.39	1.93834	0.121887	15.9028	6.05954e-57	8.72876e-56
Obp57c	FBgn0034509		1035.35	-1.88613	0.118655	-15.896	6.75715e-57	9.72266e-56
CG14400	FBgn0032896		264.511	-3.37735	0.212498	-15.8935	7.02357e-57	1.00946e-55
nrv3	FBgn0032946	ATP1B1	24573	-1.41194	0.0889807	-15.8679	1.05649e-56	1.51672e-55
Obp56d	FBgn0034470		12732	-1.98911	0.125543	-15.8441	1.54364e-56	2.21359e-55
VGlut	FBgn0031424	SLC17A6	2843.95	-1.64166	0.103622	-15.8427	1.57825e-56	2.26068e-55
NfI	FBgn0042696	NFIA	1611.69	-1.82728	0.115402	-15.834	1.81393e-56	2.59535e-55
mt:srRNA			1797.73	-2.2125	0.139742	-15.8327	1.85056e-56	2.64478e-55
CG42268	FBgn0259163		2692.67	-1.58734	0.100287	-15.828	1.99539e-56	2.84858e-55
CG10863	FBgn0027552	AKR1B10	1878.93	-1.76629	0.111608	-15.8259	2.06282e-56	2.94154e-55
CG6967	FBgn0034187	MOV10	189.933	-4.46382	0.282185	-15.8188	2.3101e-56	3.29048e-55
ninaC	FBgn0002938	MYO3A	33115	-1.55544	0.0983353	-15.8177	2.34854e-56	3.34149e-55
Pde1c	FBgn0264815	PDE1A	1665.39	-1.73848	0.109924	-15.8152	2.44359e-56	3.47284e-55
nuf	FBgn0013718	RAB11FIP4	2169.74	-1.69929	0.10749	-15.8088	2.70488e-56	3.83991e-55
mei-41			323.637	3.80397	0.240801	15.7972	3.25482e-56	4.61547e-55
Ndc80	FBgn0030500	NDC80	542.493	8.88766	0.562759	15.793	3.47662e-56	4.9245e-55
CG3902	FBgn0036824	ACADSB	3035.18	-1.88042	0.119087	-15.7902	3.63185e-56	5.13866e-55
RpII18	FBgn0003275	POLR2F	806.807	2.06681	0.130904	15.7888	3.718e-56	5.25471e-55
lark	FBgn0011640	RBM4	2272.11	1.71459	0.108598	15.7885	3.73648e-56	5.27499e-55
Obp56g	FBgn0034474		1126.35	-1.78548	0.113125	-15.7833	4.05607e-56	5.71983e-55
RpS26	FBgn0261597	RPS26	45529.1	1.34608	0.0853266	15.7756	4.57955e-56	6.45089e-55
CG17928	FBgn0032603	FADS1	546.652	-2.2372	0.141929	-15.7629	5.60346e-56	7.88447e-55
CG5033	FBgn0028744	BOP1	826.677	2.20677	0.140047	15.7574	6.11244e-56	8.59115e-55
Usp39	FBgn0030969	USP39	490.219	2.59213	0.164543	15.7535	6.49521e-56	9.11908e-55
Slob	FBgn0264087	PXK	3898.77	-1.65079	0.104793	-15.7528	6.568e-56	9.21111e-55
Top3alpha	FBgn0040268	TOP3A	641.102	2.43235	0.154506	15.7428	7.70012e-56	1.07869e-54
CG9413	FBgn0030574	SLC7A9	1939.29	-1.53373	0.0974257	-15.7425	7.72982e-56	1.08166e-54
CG11180	FBgn0034528	PINX1	873.072	2.06063	0.13093	15.7385	8.24243e-56	1.15213e-54
Mcm7	FBgn0020633	MCM7	230.998	4.98983	0.317088	15.7364	8.51308e-56	1.18866e-54
Syn	FBgn0004575	SYN3	4126.1	-1.72975	0.109951	-15.7319	9.13879e-56	1.27463e-54
RpS16	FBgn0034743	RPS16	25439.2	1.3338	0.0848109	15.7268	9.91147e-56	1.38088e-54
RpS13	FBgn0010265	RPS13	23120.4	1.27753	0.0812341	15.7265	9.95893e-56	1.38598e-54
CG4928	FBgn0027556	UNC93A	2933.78	-1.95271	0.124254	-15.7154	1.1856e-55	1.64819e-54
CSN5	FBgn0027053	COPS5	883.764	2.10763	0.134139	15.7123	1.24611e-55	1.73042e-54
Rca1	FBgn0017551	FBXO43	446.15	2.58109	0.164348	15.705	1.39725e-55	1.93819e-54
l(2)05714			380.542	2.61041	0.166267	15.7001	1.5105e-55	2.093e-54
Pdh	FBgn0011693	HPGD	6979.81	-1.89162	0.120507	-15.6972	1.58043e-55	2.18752e-54
AOX3	FBgn0038349	XDH	1070.51	-1.95187	0.124355	-15.696	1.61076e-55	2.22709e-54
mt:CoIII			100080	-1.31021	0.0835519	-15.6814	2.0269e-55	2.79941e-54
CG14277	FBgn0032008		1369.86	-1.91392	0.122062	-15.6799	2.07458e-55	2.86216e-54
Xpd	FBgn0261850	ERCC2	385.493	2.89523	0.184677	15.6773	2.1639e-55	2.98216e-54
CG31075	FBgn0051075	ALDH2	780.734	-2.75153	0.175693	-15.661	2.79504e-55	3.84778e-54
Pgam5	FBgn0035004	PGAM5	639.975	2.24278	0.143265	15.6548	3.08237e-55	4.23876e-54
CG6937	FBgn0038989	NIFK	590.641	2.28494	0.146	15.6503	3.30471e-55	4.53961e-54
mute	FBgn0085444	GON4L	814.493	2.24815	0.143684	15.6465	3.51162e-55	4.81864e-54
Nup43	FBgn0038609	NUP43	397.322	3.16013	0.201984	15.6455	3.56833e-55	4.89119e-54
Scp1	FBgn0020908		860.502	-2.58015	0.164941	-15.6429	3.71581e-55	5.08786e-54
Pep	FBgn0004401	CIZ1	6005.89	1.47176	0.0941435	15.6332	4.32509e-55	5.91575e-54
mt:CoII			52052.6	-1.38481	0.0886143	-15.6274	4.73795e-55	6.47351e-54
CG8547	FBgn0033919		1676.59	-1.63296	0.104504	-15.6258	4.8564e-55	6.62823e-54
CG18600	FBgn0038601	POLR1E	467.191	2.51044	0.160701	15.6219	5.16829e-55	7.04636e-54
ocm	FBgn0266083	TBX22	1017.01	2.03349	0.130172	15.6215	5.19291e-55	7.07235e-54
CG12075	FBgn0030065	EPB41L5	605.742	-2.12491	0.136033	-15.6206	5.27188e-55	7.17224e-54
Ibf2	FBgn0037669		364.823	2.98399	0.191082	15.6163	5.64025e-55	7.6652e-54
RpS4	FBgn0011284	RPS4X	36899.2	1.2727	0.0815107	15.6138	5.85932e-55	7.95443e-54
eag	FBgn0000535	KCNH1	1141.59	-1.97328	0.126414	-15.6097	6.2565e-55	8.48459e-54
CG43729	FBgn0263980	STAC3	1974.07	-1.75232	0.112274	-15.6075	6.47173e-55	8.76713e-54
CG30001	FBgn0050001		183.147	5.13009	0.328741	15.6053	6.70182e-55	9.06918e-54
Naa40	FBgn0039687	NAA40	227.518	3.69119	0.236551	15.6042	6.81243e-55	9.20907e-54
CG44774	FBgn0266000	SINHCAF	2246.19	1.56514	0.100303	15.6041	6.82406e-55	9.21501e-54
Tep4	FBgn0041180	CD109	2973.37	-1.71376	0.109831	-15.6037	6.86841e-55	9.26507e-54
RpLP0-like			1044.24	1.89075	0.121242	15.5949	7.88546e-55	1.06258e-53
Cdk2	FBgn0004107	CDK2	321.134	2.8451	0.18256	15.5845	9.27914e-55	1.24905e-53
Eaat2	FBgn0026438	SLC1A2	3780.43	-1.71272	0.109903	-15.584	9.35532e-55	1.25798e-53
Cyp9f2	FBgn0038037	CYP3A4	2014.25	-1.55802	0.100023	-15.5767	1.0489e-54	1.40894e-53
Teh2	FBgn0035505		1574.18	-1.65146	0.106192	-15.5517	1.54915e-54	2.0787e-53
CG1785	FBgn0030061	NOP53	905.784	1.87868	0.120828	15.5483	1.63297e-54	2.18887e-53
pit	FBgn0266581	DDX18	981.21	1.98056	0.127493	15.5346	2.02217e-54	2.70771e-53
mus301	FBgn0002899	HELQ	198.969	4.04092	0.260259	15.5265	2.29419e-54	3.06873e-53
RpL3	FBgn0020910	RPL3	42664.1	1.32768	0.085511	15.5265	2.29747e-54	3.06988e-53
pio	FBgn0020521		1903.74	-1.57733	0.101664	-15.5152	2.73914e-54	3.65621e-53
PRAS40	FBgn0267824	AKT1S1	1750.18	2.02819	0.130726	15.5148	2.75402e-54	3.67221e-53
a10	FBgn0011293		2052.1	-1.81187	0.116814	-15.5107	2.93569e-54	3.91036e-53
RpL35	FBgn0029785	RPL35	29254	1.35125	0.0871237	15.5095	2.99004e-54	3.9786e-53
Mlp84B	FBgn0014863	CSRP3	4864.66	-1.50671	0.0971536	-15.5086	3.03604e-54	4.03559e-53
mt:ATPase6			28160.5	-1.44587	0.0932474	-15.5057	3.17251e-54	4.21259e-53
Ank2	FBgn0261788	ANK2	10176.8	-1.62019	0.104494	-15.5051	3.20617e-54	4.25285e-53
Sse	FBgn0035627	ESPL1	189.793	5.12565	0.330726	15.4982	3.56684e-54	4.72634e-53
Adi1	FBgn0052068	ADI1	1026.25	-1.80786	0.116664	-15.4963	3.67353e-54	4.86265e-53
Corp	FBgn0030028		343.42	2.91815	0.188371	15.4916	3.9561e-54	5.23125e-53
l(3)72Ab			1631.86	1.64982	0.106502	15.491	3.99127e-54	5.27229e-53
CG7781	FBgn0032021		2925.08	-1.44544	0.0933234	-15.4885	4.15145e-54	5.47819e-53
CG33970	FBgn0053970	ABCA3	928.708	-1.99228	0.128721	-15.4775	4.91878e-54	6.48403e-53
Dh31	FBgn0052843	CALCRL	714.556	-1.98481	0.128249	-15.4763	5.01726e-54	6.60701e-53
UK114	FBgn0086691	RIDA	1246.19	-1.96497	0.126998	-15.4725	5.32118e-54	7e-53
yellow-f2			638.769	-2.42044	0.156449	-15.4711	5.43645e-54	7.14425e-53
Msr-110			22724.6	-1.31366	0.0849217	-15.469	5.6139e-54	7.36984e-53
vih	FBgn0264848	UBE2C	732.369	2.03615	0.131644	15.4671	5.78951e-54	7.59254e-53
CR45388	FBgn0266937		483.54	8.71837	0.5637	15.4663	5.85595e-54	7.67177e-53
CG15047	FBgn0030938		312.324	7.56598	0.489214	15.4656	5.9214e-54	7.74954e-53
Obp18a	FBgn0030985		807.15	-1.96566	0.127168	-15.4572	6.74628e-54	8.82003e-53
mus205	FBgn0002891	REV3L	467.545	2.65635	0.171946	15.4488	7.68688e-54	1.00395e-52
PCB	FBgn0027580	PC	5500.12	-1.6486	0.106722	-15.4476	7.82446e-54	1.02087e-52
chp	FBgn0267435	LRRC3	14002.8	-1.55175	0.100499	-15.4404	8.76215e-54	1.14204e-52
CAH2	FBgn0027843	CA1	2076.22	-1.70263	0.110297	-15.4367	9.26757e-54	1.20668e-52
caz	FBgn0285954	EWSR1	5116.05	1.60383	0.103975	15.4252	1.10828e-53	1.44156e-52
TfIIS	FBgn0010422	TCEA1	1339.79	1.95175	0.126543	15.4236	1.13574e-53	1.47577e-52
Ca-alpha1D			2105.86	-1.76067	0.114195	-15.4181	1.23606e-53	1.60448e-52
pAbp	FBgn0265297	PABPC4	95720.3	1.20561	0.0782023	15.4166	1.2661e-53	1.6418e-52
skap	FBgn0037643	SUCLA2	7711.47	-1.48593	0.0963908	-15.4156	1.28483e-53	1.66439e-52
ITP	FBgn0035023		1277.68	-1.6637	0.107984	-15.4068	1.47221e-53	1.9052e-52
CG10178	FBgn0032684	UGT1A1	452.726	-2.57465	0.167112	-15.4068	1.47401e-53	1.90559e-52
Prp19	FBgn0261119	PRPF19	695.139	2.0791	0.134997	15.4011	1.60886e-53	2.07602e-52
CG2736	FBgn0035090	SCARB1	1647.79	-2.49757	0.162168	-15.4011	1.60911e-53	2.07602e-52
rdgA	FBgn0261549	DGKZ	10479.1	-1.35385	0.087921	-15.3985	1.67432e-53	2.15798e-52
CG3588	FBgn0025643	ENAH	1120.03	-2.07106	0.134508	-15.3974	1.70509e-53	2.19541e-52
Pde6	FBgn0038237	PDE11A	1089.9	-1.90139	0.123532	-15.3919	1.85458e-53	2.38548e-52
pdgy	FBgn0027601	ACSF2	1552.96	-1.75742	0.114201	-15.3889	1.94393e-53	2.49788e-52
elg1	FBgn0036574	ATAD5	346.869	2.70813	0.175992	15.3878	1.97531e-53	2.53565e-52
lqf	FBgn0028582	EPN1	5919.93	-1.39247	0.0905172	-15.3835	2.11214e-53	2.70856e-52
CG2016	FBgn0250839		923.117	-1.84138	0.119702	-15.3831	2.12677e-53	2.72457e-52
Ns1	FBgn0038473	GNL3L	1169.28	1.75767	0.114277	15.3808	2.20178e-53	2.81784e-52
Alh	FBgn0261238	MLLT6	1603.18	1.75395	0.114068	15.3763	2.35938e-53	3.0165e-52
CG13097	FBgn0032051	MPHOSPH10	596.983	2.17408	0.141488	15.3659	2.77221e-53	3.54075e-52
Dbp45A	FBgn0010220	DDX49	721.372	2.03781	0.132637	15.3638	2.86089e-53	3.65036e-52
qtc	FBgn0028572		1948.33	-1.5968	0.10394	-15.3627	2.91034e-53	3.70974e-52
CG2254	FBgn0029994	HSD17B11	1709.56	-2.21833	0.144446	-15.3574	3.15772e-53	4.02104e-52
CG8910	FBgn0025833		830.443	-2.07575	0.13524	-15.3487	3.61474e-53	4.59841e-52
Cbp53E	FBgn0004580	CALB2	1847.17	-1.59336	0.10392	-15.3326	4.62727e-53	5.88061e-52
CG4747	FBgn0043456	GLYR1	2932.16	1.68742	0.110069	15.3307	4.77098e-53	6.05719e-52
Rrp45	FBgn0030789	EXOSC9	320.756	2.85118	0.186261	15.3074	6.82111e-53	8.6514e-52
RpL9	FBgn0015756	RPL9	29195.1	1.27513	0.0833101	15.3058	6.99437e-53	8.86232e-52
betaTub97EF	FBgn0003890	TUBB2A	1091.18	-1.88783	0.123401	-15.2983	7.85096e-53	9.93778e-52
CR10102	FBgn0033927		1051.47	2.59077	0.169427	15.2914	8.73061e-53	1.10403e-51
CG4849	FBgn0039566	EFTUD2	689.783	2.54635	0.166579	15.2862	9.44858e-53	1.19363e-51
polybromo	FBgn0039227	PBRM1	993.395	2.13442	0.139689	15.2798	1.04224e-52	1.31535e-51
Syt4	FBgn0028400	SYT4	3852.26	-1.44137	0.0943712	-15.2734	1.15059e-52	1.45066e-51
brp	FBgn0259246	ERC2	3414.21	-1.71364	0.112202	-15.2728	1.16035e-52	1.46151e-51
HDAC6	FBgn0026428	HDAC6	2322.64	-1.47101	0.0963176	-15.2725	1.16615e-52	1.46737e-51
stops	FBgn0086704	ASB17	1381.06	-1.76723	0.115722	-15.2713	1.18856e-52	1.49408e-51
Jabba	FBgn0259682		1420.48	-2.24708	0.147154	-15.2702	1.20713e-52	1.51593e-51
CG4587	FBgn0028863	CACNA2D4	1476.97	-1.82479	0.119502	-15.2699	1.21296e-52	1.52176e-51
Pp4-19C			1285.58	1.71979	0.112647	15.267	1.26811e-52	1.58938e-51
fus	FBgn0023441	ESRP1	1080.94	-2.07165	0.135751	-15.2607	1.39772e-52	1.7501e-51
Spn47C	FBgn0033574	SERPINI1	820.958	-2.05237	0.134509	-15.2583	1.44952e-52	1.81319e-51
futsch	FBgn0259108	MAP1B	3557.35	-1.91161	0.125333	-15.2522	1.5906e-52	1.9877e-51
Appl	FBgn0000108	APP	9845.43	-1.51627	0.0994265	-15.2502	1.64134e-52	2.0491e-51
CG17002	FBgn0033122	GPS2	710.792	2.29441	0.150477	15.2476	1.70791e-52	2.13012e-51
Su(var)3-7			826.41	2.0821	0.136609	15.2413	1.88205e-52	2.34502e-51
Mat1	FBgn0024956	MNAT1	610.176	2.29396	0.150569	15.2353	2.06216e-52	2.56691e-51
xmas-2			382.6	2.6711	0.175337	15.2341	2.10009e-52	2.61158e-51
CG7182	FBgn0035878	HSPA14	1107.27	2.24689	0.147546	15.2284	2.28963e-52	2.84451e-51
CG31301	FBgn0051301	NKRF	992.946	1.89039	0.124143	15.2276	2.31998e-52	2.8794e-51
CG13901	FBgn0035164	DPCD	430.775	2.78458	0.18287	15.2271	2.33847e-52	2.89952e-51
Cngl	FBgn0263257	CNGA4	2331.1	-1.91211	0.125642	-15.2188	2.65467e-52	3.28839e-51
Jhedup	FBgn0034076	CES4A	1412.74	-2.05024	0.134719	-15.2186	2.66058e-52	3.2925e-51
Ndc1	FBgn0039125	NDC1	420.682	2.60377	0.171116	15.2164	2.751e-52	3.4011e-51
CG9629	FBgn0036857	ALDH7A1	764.602	-2.17792	0.14321	-15.2079	3.13454e-52	3.87151e-51
CG11790	FBgn0039265	TMX4	1508.78	1.75821	0.115669	15.2003	3.52109e-52	4.34473e-51
l(2)gl			3060.68	1.75558	0.115519	15.1973	3.68427e-52	4.54167e-51
CG7744	FBgn0034447	TMEM201	384.103	2.89497	0.190616	15.1874	4.28513e-52	5.27725e-51
CG15630	FBgn0031627	NCAM2	1193.83	-1.72845	0.113862	-15.1802	4.78117e-52	5.88245e-51
mago	FBgn0002736	MAGOHB	802.045	1.95547	0.128827	15.1791	4.86756e-52	5.98296e-51
ap	FBgn0267978	LHX2	716.742	-1.98617	0.130927	-15.1701	5.58044e-52	6.85258e-51
CG8611	FBgn0027602	DDX31	547.375	2.27807	0.150182	15.1688	5.69157e-52	6.98232e-51
sr	FBgn0003499	EGR2	1235.51	-2.19589	0.144784	-15.1666	5.88128e-52	7.2081e-51
l(1)G0007			1250.41	1.84221	0.121481	15.1646	6.06464e-52	7.42568e-51
CG2685	FBgn0024998	WBP11	689.121	1.92693	0.127094	15.1614	6.36504e-52	7.78602e-51
CG12708	FBgn0030666		572.324	9.18461	0.605835	15.1602	6.48305e-52	7.92276e-51
CG4752	FBgn0034733	OPLAH	489.298	-2.35327	0.15527	-15.156	6.91258e-52	8.43288e-51
MED31	FBgn0037262	MED31	872.617	2.07553	0.136944	15.156	6.91372e-52	8.43288e-51
wdn	FBgn0005642	ZNF16	665.946	2.08071	0.137332	15.1509	7.47486e-52	9.1086e-51
Syngr	FBgn0033876	SYNGR1	2450.91	-1.53854	0.101556	-15.1497	7.61193e-52	9.26676e-51
eIF3i	FBgn0015834	EIF3I	5829.89	1.26989	0.0838348	15.1475	7.87303e-52	9.57547e-51
CG31778	FBgn0051778	CHTF18	720.434	-2.59748	0.171508	-15.1449	8.18586e-52	9.94644e-51
CG11788	FBgn0034495	DSCC1	357.3	2.84296	0.187789	15.1391	8.94896e-52	1.08633e-50
eIF2alpha	FBgn0261609	EIF2S1	2592.57	1.4712	0.0972288	15.1313	1.00707e-51	1.22133e-50
Lrp4	FBgn0030706	LRP4	1893.97	-1.5472	0.102256	-15.1306	1.01736e-51	1.23265e-50
CG32726	FBgn0052726		451.86	-2.38362	0.157552	-15.1291	1.04079e-51	1.25983e-50
CG4901	FBgn0032194	DHX33	633.979	2.0779	0.137347	15.1289	1.04495e-51	1.26366e-50
CG3091	FBgn0029608	TTPAL	883.093	-1.82009	0.120346	-15.1239	1.12746e-51	1.36215e-50
Odj	FBgn0038551	ZNF518B	617.911	2.5259	0.167021	15.1233	1.13711e-51	1.37251e-50
CG15646	FBgn0030665		840.081	9.99927	0.661241	15.122	1.1599e-51	1.39869e-50
Oatp30B	FBgn0032123	SLCO5A1	1169.39	-1.83613	0.121453	-15.118	1.23183e-51	1.48402e-50
Pgi	FBgn0003074	GPI	6059.11	-1.47706	0.0977529	-15.1102	1.38799e-51	1.67057e-50
atms	FBgn0010750	PAF1	907.26	2.0567	0.136138	15.1075	1.44579e-51	1.7385e-50
IntS4	FBgn0026679	INTS4	631.696	2.07034	0.137052	15.1062	1.47352e-51	1.77017e-50
CCHa2	FBgn0038147		937.782	-1.95082	0.129236	-15.0951	1.74489e-51	2.09419e-50
Rtnl1	FBgn0053113	RTN4	6181.82	-1.40202	0.0928826	-15.0946	1.75835e-51	2.10837e-50
CG5023	FBgn0038774	TAGLN3	567.891	-2.0928	0.13865	-15.0941	1.77013e-51	2.12049e-50
CG7829	FBgn0039703	PRSS53	691.678	-2.05369	0.136222	-15.0761	2.32717e-51	2.78517e-50
CG5004	FBgn0260748	PHLDB1	1419.67	1.84946	0.122718	15.0708	2.52203e-51	3.01554e-50
GluClalpha	FBgn0024963	GLRA1	2600.35	-1.81523	0.120458	-15.0695	2.57207e-51	3.07249e-50
Mpc1	FBgn0038662	MPC1	1787.37	-1.86628	0.123898	-15.0631	2.83387e-51	3.38205e-50
nclb	FBgn0263510	PWP1	878.338	2.1133	0.140329	15.0596	2.98474e-51	3.55625e-50
CG5167	FBgn0038038	SCCPDH	945.709	-1.82497	0.121183	-15.0596	2.98542e-51	3.55625e-50
ClC-a			1826.64	-1.55224	0.103089	-15.0573	3.09204e-51	3.67982e-50
Non3	FBgn0038585	RPF2	559.465	2.20771	0.146658	15.0534	3.27868e-51	3.8983e-50
CG43902	FBgn0264503	NPM2	1433.52	-1.87441	0.124522	-15.0529	3.30552e-51	3.92654e-50
RpL7A	FBgn0014026	RPL7A	49531.5	1.1653	0.0774362	15.0485	3.52898e-51	4.18807e-50
alrm	FBgn0039332	LRG1	704.694	-1.88952	0.125566	-15.0481	3.55483e-51	4.21483e-50
AdipoR	FBgn0038984	ADIPOR1	5188.49	-1.38815	0.0922865	-15.0417	3.91122e-51	4.63307e-50
U3-55K			374.379	2.91943	0.194133	15.0383	4.12146e-51	4.87757e-50
asrij	FBgn0034793	OCIAD1	754.688	2.08615	0.138774	15.0327	4.48239e-51	5.29979e-50
CG42450	FBgn0259927	RGS9	2238	-1.753	0.116614	-15.0325	4.49823e-51	5.31358e-50
RpS29	FBgn0261599	RPS29	30238	1.28886	0.085745	15.0313	4.57981e-51	5.40494e-50
CG9512	FBgn0030593	CHDH	6497.26	-2.0241	0.134671	-15.0299	4.67873e-51	5.51656e-50
CG16989	FBgn0025621	HEATR6	1214.51	1.83775	0.122292	15.0275	4.85085e-51	5.71422e-50
Arp6	FBgn0011741	ACTR6	751.758	1.91434	0.127453	15.02	5.42745e-51	6.38753e-50
DNApol-eta			283.844	3.16057	0.210451	15.0181	5.58991e-51	6.57265e-50
mof	FBgn0014340	KAT8	343.343	2.55417	0.170176	15.009	6.4127e-51	7.53315e-50
Spn77Ba	FBgn0262057	SERPINE2	924.341	-1.79859	0.119923	-14.9978	7.58573e-51	8.90292e-50
betaTub60D	FBgn0003888	TUBB6	796.031	2.08737	0.139297	14.985	9.19789e-51	1.07851e-49
Rh2	FBgn0003248	OPN4	2166.17	-1.57889	0.105366	-14.9848	9.22893e-51	1.08115e-49
trol	FBgn0284408	HSPG2	4674.15	-1.49897	0.100086	-14.9768	1.04135e-50	1.21881e-49
CG34370	FBgn0085399	MFRP	773.365	-1.853	0.123787	-14.9693	1.16496e-50	1.36222e-49
CG43736	FBgn0263993		2396.37	1.57964	0.105542	14.9669	1.20753e-50	1.41071e-49
Gs2	FBgn0001145	GLUL	12387.6	-1.50692	0.100692	-14.9656	1.23174e-50	1.43768e-49
Nup98-96			1552.7	1.82619	0.122065	14.9609	1.32325e-50	1.54306e-49
CG8086	FBgn0032010	ODF3L2	1027.13	-2.05715	0.137509	-14.9601	1.33904e-50	1.56004e-49
CG2993	FBgn0037521	ARRDC4	2192.63	-1.88389	0.125933	-14.9594	1.35139e-50	1.573e-49
Syt7	FBgn0039900	SYT7	2054.95	-1.65027	0.110337	-14.9566	1.41021e-50	1.63997e-49
Idgf2	FBgn0020415	CHIT1	2012.91	-2.2058	0.147518	-14.9528	1.49318e-50	1.73486e-49
yem	FBgn0005596	UBN2	481.923	2.3747	0.158857	14.9487	1.58918e-50	1.84472e-49
Spn42Dc	FBgn0033113	SERPINB1	255.508	3.55546	0.237903	14.945	1.67882e-50	1.947e-49
l(2)k09848			506.741	2.19871	0.147122	14.9448	1.68344e-50	1.95059e-49
CtBP	FBgn0020496	CTBP2	8190.35	1.36186	0.0911304	14.9441	1.70223e-50	1.97056e-49
CG17378	FBgn0031858	KIAA0513	955.404	-1.84729	0.12364	-14.9409	1.78572e-50	2.06533e-49
Cdc5	FBgn0265574	CDC5L	668.87	2.20095	0.147385	14.9334	1.99817e-50	2.30896e-49
if	FBgn0001250	ITGA8	1209.61	-1.64374	0.110077	-14.9327	2.0207e-50	2.33288e-49
RpL10Ab	FBgn0036213	RPL10A	34544.9	1.19765	0.080217	14.9302	2.09775e-50	2.41964e-49
CG11236	FBgn0031860	DAO	466.863	-2.77601	0.185945	-14.9292	2.12798e-50	2.45228e-49
CG2617	FBgn0032877	RNF26	206.766	3.53013	0.236499	14.9266	2.21179e-50	2.54656e-49
Mhc	FBgn0264695	MYH7	27576.1	-1.3154	0.0881686	-14.9191	2.47422e-50	2.84614e-49
Cbp80	FBgn0022942	NCBP1	1179.6	1.85734	0.124495	14.919	2.48121e-50	2.8516e-49
x16	FBgn0028554	SRSF7	1800.95	1.94962	0.130786	14.9069	2.9709e-50	3.41131e-49
Lst8	FBgn0264691	MLST8	659.853	2.02539	0.135877	14.906	3.01135e-50	3.45464e-49
Ndae1	FBgn0259111	SLC4A10	1851.27	-1.61692	0.108507	-14.9015	3.22228e-50	3.6933e-49
Orc6	FBgn0023180	ORC6	175.892	5.21714	0.350317	14.8926	3.67933e-50	4.21336e-49
CG12010	FBgn0035443	SPATA5L1	238.409	3.4792	0.233667	14.8896	3.85227e-50	4.40744e-49
Sap-r			11495.8	-1.37313	0.0922304	-14.888	3.94403e-50	4.50837e-49
CCT8	FBgn0284436	CCT8	1939.89	1.64984	0.110841	14.8847	4.1452e-50	4.73408e-49
CG31326	FBgn0051326	F7	1124.1	-1.85223	0.124447	-14.8837	4.20275e-50	4.7955e-49
Scp2	FBgn0020907	RCN3	2376.58	-1.62775	0.109421	-14.8761	4.71493e-50	5.37511e-49
CG4607	FBgn0029932	SLC2A8	764.949	-2.10116	0.141252	-14.8753	4.76636e-50	5.42888e-49
Coop	FBgn0263240		562.581	2.37064	0.159556	14.8577	6.2013e-50	7.05696e-49
Cyp309a2	FBgn0041337	TBXAS1	347.723	-2.86383	0.192755	-14.8574	6.23012e-50	7.08342e-49
Ost48	FBgn0014868	DDOST	1291.97	1.7027	0.114641	14.8525	6.70642e-50	7.61816e-49
az2	FBgn0025185	ZNF688	337.38	2.97172	0.200092	14.8518	6.77543e-50	7.68969e-49
Dp	FBgn0011763	TFDP2	2341.34	1.67743	0.112951	14.851	6.85337e-50	7.77122e-49
RhoGAP5A	FBgn0029778	CHN1	558.522	2.10649	0.141868	14.8482	7.14241e-50	8.09177e-49
IRSp53	FBgn0052082	BAIAP2	1499.4	-1.57216	0.105903	-14.8454	7.45584e-50	8.43934e-49
RpL13	FBgn0011272	RPL13	28978.6	1.24635	0.0839881	14.8395	8.13049e-50	9.19482e-49
e(y)3			2444.6	1.6426	0.110815	14.823	1.04053e-49	1.17569e-48
Nc73EF	FBgn0010352	OGDH	7427.46	-1.29998	0.0877542	-14.8138	1.19251e-49	1.34623e-48
CG2691	FBgn0030504	RRP12	1310.59	1.82827	0.123456	14.8091	1.27865e-49	1.44219e-48
CG13894	FBgn0035157	THAP1	333.651	2.79771	0.188973	14.8048	1.36475e-49	1.53794e-48
Top3beta	FBgn0026015	TOP3B	828.245	2.08258	0.140685	14.8031	1.39909e-49	1.57525e-48
RpL6	FBgn0039857	RPL6	31985.8	1.15286	0.0779149	14.7964	1.545e-49	1.73798e-48
jbug	FBgn0028371	FLNA	2114.35	-1.46956	0.0993346	-14.794	1.60094e-49	1.79932e-48
Gtp-bp			1521.21	1.51729	0.102574	14.7921	1.64736e-49	1.84986e-48
RpL27	FBgn0039359	RPL27	27318	1.21308	0.0821153	14.7728	2.19262e-49	2.45999e-48
TH1	FBgn0010416	NELFCD	863.208	1.80275	0.12213	14.7609	2.61855e-49	2.93526e-48
sd	FBgn0003345	TEAD1	3592.6	1.36353	0.0923753	14.7608	2.62243e-49	2.93703e-48
GNBP3	FBgn0040321		1097.53	-1.96177	0.132912	-14.76	2.65376e-49	2.96951e-48
Rpp30	FBgn0283652	RPP30	342.721	2.734	0.185238	14.7594	2.67769e-49	2.99365e-48
aft	FBgn0026309	CMTR2	395.55	2.45488	0.166352	14.7572	2.76702e-49	3.09081e-48
Arp8	FBgn0030877	ACTR8	344.097	2.7574	0.18693	14.751	3.03279e-49	3.38472e-48
eIF3m	FBgn0033902	EIF3M	7841.54	1.26657	0.0858822	14.7478	3.17839e-49	3.54409e-48
Unr	FBgn0263352	CSDE1	23960.3	1.38535	0.0939595	14.7441	3.3569e-49	3.73987e-48
CG33521	FBgn0250819	LIMA1	1649.5	-1.51184	0.102549	-14.7425	3.43736e-49	3.82616e-48
chn	FBgn0015371	RBAK-RBAKDN	2405.1	-1.40129	0.0950666	-14.7401	3.56378e-49	3.96342e-48
CG1640	FBgn0030478	GPT	4909.97	-1.36474	0.0926026	-14.7376	3.6978e-49	4.10888e-48
CG32164	FBgn0042177	IPO4	1140.82	1.72226	0.116892	14.7338	3.9091e-49	4.33988e-48
SMC1	FBgn0040283	SMC1A	1463.53	1.75992	0.119459	14.7324	3.99173e-49	4.42776e-48
CG6329	FBgn0033872		8246.12	-1.22518	0.0831866	-14.7281	4.2575e-49	4.71845e-48
comt	FBgn0000346	NSF	3278.27	-1.39209	0.0945278	-14.7267	4.34145e-49	4.8073e-48
dgt6	FBgn0039638	HAUS6	268.428	3.07576	0.209055	14.7127	5.34521e-49	5.91363e-48
Ddc	FBgn0000422	DDC	2206.31	-1.72685	0.117386	-14.7109	5.49131e-49	6.07e-48
hd	FBgn0086695	DONSON	188.618	3.54177	0.240816	14.7074	5.78128e-49	6.38497e-48
RpS2	FBgn0004867	RPS2	28361.9	1.16889	0.0794775	14.7072	5.79863e-49	6.39859e-48
Eip63F-1			1012.75	-1.88241	0.128009	-14.7053	5.96072e-49	6.57176e-48
Os-C			2221.74	-1.85637	0.126268	-14.7018	6.27818e-49	6.91577e-48
RpL28	FBgn0035422	RPL28	18811	1.27142	0.086518	14.6954	6.89811e-49	7.59209e-48
Chrac-16			294.355	3.05466	0.207877	14.6945	6.98674e-49	7.683e-48
SPARC	FBgn0026562	SPARC	4251.27	-1.7404	0.118454	-14.6926	7.19403e-49	7.90412e-48
Mipp1	FBgn0026061	MINPP1	832.889	-1.94105	0.132161	-14.687	7.80907e-49	8.57247e-48
Odc1	FBgn0013307	ODC1	491.751	-2.60412	0.177352	-14.6833	8.24823e-49	9.04667e-48
Dl	FBgn0000463	DLL1	784.806	2.15738	0.146928	14.6832	8.25524e-49	9.04667e-48
stc	FBgn0001978	NFX1	1399.77	1.66144	0.113165	14.6815	8.468e-49	9.27184e-48
Mid1	FBgn0053988	FAM155B	1340.61	-1.63569	0.111428	-14.6793	8.74317e-49	9.56491e-48
Ku80	FBgn0041627	XRCC5	408.643	2.59336	0.176687	14.6777	8.96312e-49	9.79711e-48
Pu	FBgn0003162	GCH1	4098.85	-1.72252	0.117396	-14.6728	9.6307e-49	1.05178e-47
Chrac-14			308.995	3.34441	0.227945	14.672	9.74737e-49	1.06361e-47
Ekar	FBgn0039916	GRIK1	705.12	-1.94839	0.132817	-14.6698	1.00714e-48	1.09802e-47
CG10226	FBgn0035695	ABCB4	794.058	-1.88444	0.128564	-14.6576	1.20538e-48	1.31302e-47
CG8343	FBgn0040502	REG4	5351.68	-2.2083	0.150671	-14.6564	1.22549e-48	1.3338e-47
CG31205	FBgn0051205	PRSS45P	755.432	-2.08019	0.142011	-14.6481	1.38624e-48	1.50747e-47
Fie	FBgn0026592		2159.58	-1.64458	0.112304	-14.6439	1.47268e-48	1.60009e-47
Taf2	FBgn0011836	TAF2	553.818	2.28728	0.1562	14.6433	1.48723e-48	1.61452e-47
uri	FBgn0035025	URI1	351.448	2.83028	0.193307	14.6414	1.52879e-48	1.65823e-47
Psc	FBgn0005624	BMI1	507.19	2.45419	0.167625	14.6409	1.53928e-48	1.66819e-47
pic	FBgn0260962	DDB1	1447.52	1.85424	0.126651	14.6406	1.54707e-48	1.6752e-47
rempA	FBgn0260933	IFT140	358	2.80904	0.19198	14.6319	1.75756e-48	1.90151e-47
SERCA	FBgn0263006	ATP2A1	24705.9	-1.41282	0.0965782	-14.6288	1.84033e-48	1.98937e-47
Cp110	FBgn0031191	CCP110	548.54	2.32071	0.158682	14.6249	1.94824e-48	2.10423e-47
Su(var)2-HP2			1133.84	1.88464	0.128892	14.6219	2.03696e-48	2.19819e-47
Src64B	FBgn0262733	SRC	1077.75	1.78733	0.122306	14.6136	2.30105e-48	2.48109e-47
CG2875	FBgn0029672	NOC4L	457.466	2.48162	0.16988	14.6081	2.4939e-48	2.68675e-47
E(spl)mgamma-HLH			389.744	8.40504	0.575638	14.6013	2.75701e-48	2.96769e-47
Gycbeta100B	FBgn0013973	GUCY1B1	814.951	-1.80127	0.123398	-14.5972	2.92531e-48	3.14619e-47
Tomosyn	FBgn0030412	STXBP5	3680.58	-1.43026	0.0979856	-14.5966	2.95083e-48	3.17096e-47
RpS6	FBgn0261592	RPS6	32992.9	1.17508	0.0805368	14.5906	3.22208e-48	3.45953e-47
hang	FBgn0026575	ZNF672	2944.78	1.56315	0.10716	14.5872	3.3899e-48	3.63665e-47
Prp31	FBgn0036487	PRPF31	975.85	1.8394	0.126188	14.5767	3.95383e-48	4.23805e-47
ldbr	FBgn0035838	DBR1	208.985	3.38006	0.231956	14.572	4.23393e-48	4.53447e-47
Uhg1	FBgn0045800		1254.25	2.29037	0.157203	14.5695	4.39036e-48	4.69805e-47
CG14186	FBgn0036935	TMEM237	3415.1	-2.08623	0.143196	-14.569	4.42191e-48	4.72784e-47
Mppe	FBgn0259985	MPPE1	2924.26	-1.54085	0.105772	-14.5676	4.51346e-48	4.82167e-47
sals	FBgn0051374		581.613	-2.07162	0.142245	-14.5638	4.77302e-48	5.09469e-47
CDC45L	FBgn0026143	CDC45	488.025	2.40955	0.165473	14.5616	4.92725e-48	5.25491e-47
CG16704	FBgn0031558	SPINT3	1693.78	-2.0047	0.137677	-14.561	4.97505e-48	5.30145e-47
CG17186	FBgn0038741	CDR1	586.935	1.95804	0.134509	14.557	5.27525e-48	5.61664e-47
CG42322	FBgn0259222	SLC35F3	1492.79	-1.55865	0.107208	-14.5385	6.90452e-48	7.34521e-47
CG3817	FBgn0038275	RRP15	385.08	2.30946	0.158881	14.5358	7.19127e-48	7.64387e-47
br	FBgn0283451	BTBD18	2124.79	2.47387	0.170227	14.5327	7.51531e-48	7.98165e-47
CG8129	FBgn0037684	SRR	336.867	-2.88464	0.198642	-14.5218	8.81561e-48	9.35483e-47
Ace	FBgn0000024	BCHE	2662.64	-1.59171	0.109651	-14.5162	9.56985e-48	1.01467e-46
RpS15Ab	FBgn0033555	RPS15A	818.558	1.85701	0.127979	14.5103	1.04339e-47	1.10536e-46
Rack1	FBgn0020618	RACK1	33143.7	1.13223	0.0780448	14.5074	1.08789e-47	1.15156e-46
Rh6	FBgn0019940	OPN4	2997.66	-1.53013	0.105477	-14.5068	1.09713e-47	1.16037e-46
CG10809	FBgn0036052	ANKRD54	531.06	2.06196	0.142193	14.5012	1.19037e-47	1.25794e-46
msk	FBgn0026252	IPO7	3654.74	1.54574	0.10661	14.4989	1.23086e-47	1.29965e-46
cactin	FBgn0031114	CACTIN	739.28	1.96287	0.13539	14.498	1.24773e-47	1.31637e-46
Trf	FBgn0010287	TBPL2	285.254	2.89785	0.199896	14.4967	1.27025e-47	1.33839e-46
CG31918	FBgn0031678	KEL	199.258	3.48109	0.240129	14.4967	1.2707e-47	1.33839e-46
dpy	FBgn0053196	FBN2	2540.69	-1.39967	0.0966038	-14.4888	1.42627e-47	1.501e-46
CG18262	FBgn0030012	ZNF366	352.568	2.58936	0.178745	14.4864	1.47783e-47	1.55398e-46
GAA1	FBgn0029818	GPAA1	1231.72	1.87362	0.12941	14.4781	1.66524e-47	1.7496e-46
TAF1B	FBgn0037792	TAF1B	404.071	2.56327	0.177051	14.4775	1.67991e-47	1.76356e-46
Epac	FBgn0085421	RAPGEF4	1773.23	-1.5188	0.104973	-14.4684	1.91751e-47	2.01134e-46
CG1354	FBgn0030151	OLA1	2700.91	1.43382	0.0991172	14.4659	1.99042e-47	2.08609e-46
CG14823	FBgn0035734		609.661	-2.14678	0.148429	-14.4634	2.06431e-47	2.16176e-46
RpS11	FBgn0033699	RPS11	25963.7	1.15052	0.0795483	14.4631	2.07147e-47	2.16747e-46
spir	FBgn0003475	SPIRE1	2438.01	-1.44776	0.100118	-14.4605	2.15142e-47	2.24927e-46
psh	FBgn0030926	GZMA	574.822	-2.20829	0.15274	-14.4578	2.23727e-47	2.33711e-46
CG4364	FBgn0032138	PES1	8720.22	1.34914	0.0933255	14.4563	2.28827e-47	2.38843e-46
CG8861	FBgn0037676	ABCC9	835.531	-1.89438	0.131122	-14.4475	2.59896e-47	2.7105e-46
CG34424	FBgn0085453	ST20-MTHFS	1895.39	-1.90329	0.13175	-14.4463	2.64706e-47	2.75841e-46
CG8531	FBgn0033918	DNAJC11	1283.44	1.65484	0.114567	14.4443	2.72493e-47	2.83723e-46
Chd3	FBgn0023395	CHD4	295.905	7.81745	0.541263	14.443	2.77621e-47	2.88825e-46
Clp	FBgn0015621	CPSF4	219.816	3.15068	0.218174	14.4411	2.85296e-47	2.96568e-46
Blimp-1			850.374	-1.87751	0.130099	-14.4314	3.28246e-47	3.40936e-46
CG7220	FBgn0033544	UBE2W	6688.38	-1.28508	0.0890482	-14.4313	3.28972e-47	3.41413e-46
pHCl-1			1002.35	-1.81947	0.126147	-14.4234	3.68836e-47	3.82472e-46
CG34330	FBgn0085359		640.002	-2.06111	0.142949	-14.4184	3.96219e-47	4.10533e-46
CG5886	FBgn0039379	TXLNA	451.893	2.29176	0.159103	14.4042	4.86885e-47	5.04064e-46
CG13367	FBgn0025634	GATAD1	589.649	2.06548	0.143418	14.4019	5.03555e-47	5.20899e-46
Fife	FBgn0264606	RIMS1	1745.81	-1.88817	0.131235	-14.3876	6.18747e-47	6.39539e-46
TfIIA-S			1282.96	1.52948	0.106324	14.385	6.42625e-47	6.63681e-46
CG8891	FBgn0031663	ITPA	445.418	2.64071	0.183602	14.3828	6.63504e-47	6.84688e-46
CG13506	FBgn0034723	IGLON5	996.424	-1.88857	0.13134	-14.3793	6.98197e-47	7.19906e-46
Galphai	FBgn0001104	GNAI1	2087.71	1.39776	0.0972903	14.3669	8.34334e-47	8.5958e-46
CG9497	FBgn0031800		1499.26	-2.52765	0.175966	-14.3644	8.65662e-47	8.91135e-46
Lsd-1			1426.12	-2.64336	0.184132	-14.3558	9.79293e-47	1.0073e-45
alpha-Est2			290.376	-2.77486	0.193299	-14.3553	9.86708e-47	1.0141e-45
Akap200	FBgn0027932		6971.95	1.4364	0.100081	14.3523	1.03054e-46	1.05829e-45
LSm7	FBgn0261068	LSM7	550.155	2.36192	0.164642	14.3459	1.13093e-46	1.16046e-45
ltl	FBgn0268063	LRRC59	1998.95	-1.64723	0.114834	-14.3445	1.1536e-46	1.18276e-45
sofe	FBgn0030242	PRC1	166.816	5.71174	0.398264	14.3416	1.20273e-46	1.23214e-45
Dif	FBgn0011274	RELB	1345.01	-1.8685	0.13029	-14.3411	1.21149e-46	1.24012e-45
CRMP	FBgn0023023	DPYS	1133	-1.6388	0.114306	-14.337	1.28482e-46	1.31413e-45
Proc	FBgn0029723	GPR142	884.728	-2.16094	0.15073	-14.3365	1.2939e-46	1.32235e-45
CG5381	FBgn0032218		723.976	-1.93445	0.134953	-14.3343	1.33603e-46	1.36432e-45
atilla	FBgn0032422		1266.62	-1.72208	0.120142	-14.3337	1.34767e-46	1.37509e-45
RpL23A	FBgn0026372	RPL23A	37805.2	1.13193	0.0789749	14.3328	1.36446e-46	1.39112e-45
Acf	FBgn0027620	BAZ1A	1146.96	1.88565	0.13157	14.3319	1.38317e-46	1.40906e-45
CG43093	FBgn0262539		525.295	-2.20605	0.153931	-14.3314	1.39371e-46	1.41866e-45
DopEcR	FBgn0035538	GPR52	3410.34	-1.54902	0.108133	-14.3251	1.52517e-46	1.55124e-45
norpA	FBgn0262738	PLCB4	19831.2	-1.37789	0.096226	-14.3194	1.65662e-46	1.68359e-45
Pect	FBgn0032482	PCYT2	4743.25	-1.32586	0.0926178	-14.3154	1.75236e-46	1.77947e-45
RnpS1	FBgn0037707	RNPS1	708.196	2.09224	0.146275	14.3035	2.08059e-46	2.1111e-45
Men	FBgn0002719	ME1	4949.66	-1.45635	0.101823	-14.3028	2.10213e-46	2.13125e-45
RpL22	FBgn0034837	RPL22	19269.2	1.19085	0.0832704	14.3009	2.15865e-46	2.18681e-45
CG10038	FBgn0038013	FAM172A	532.267	2.07959	0.145423	14.3003	2.17875e-46	2.20543e-45
CanB	FBgn0010014	PPP3R1	1420.01	-1.48896	0.104162	-14.2946	2.36382e-46	2.39086e-45
woc	FBgn0010328	ZMYM4	1705.66	1.61599	0.11305	14.2944	2.36976e-46	2.39479e-45
PPP4R2r	FBgn0030208	PPP4R2	1440.7	1.64022	0.114746	14.2944	2.37147e-46	2.39479e-45
CG5664	FBgn0037082		329.859	2.48519	0.173926	14.2888	2.57114e-46	2.59436e-45
CG45782	FBgn0267429	SLC45A2	1110.17	-1.67324	0.117132	-14.2851	2.70941e-46	2.73172e-45
hrg	FBgn0015949	PAPOLG	3256.74	1.50695	0.105495	14.2846	2.73003e-46	2.75034e-45
Pis	FBgn0030670	CDIPT	4470.39	-1.3326	0.0933212	-14.2797	2.93026e-46	2.94972e-45
Ms	FBgn0011581		1083.34	-1.78961	0.125365	-14.2752	3.12563e-46	3.1439e-45
SP2353	FBgn0034070	EGFLAM	1427.17	-1.66301	0.116505	-14.2741	3.17191e-46	3.18793e-45
CG5946	FBgn0036211	CYB5R2	2874.59	-1.33428	0.0934825	-14.2731	3.22108e-46	3.2348e-45
Trax	FBgn0038327	TSNAX	540.106	2.24108	0.157019	14.2727	3.23774e-46	3.24897e-45
CG43693	FBgn0263776	SLC36A1	1280.4	-1.66848	0.116921	-14.2702	3.35762e-46	3.36661e-45
RpL17	FBgn0029897	RPL17-C18orf32	27332.7	1.23264	0.0863867	14.2689	3.42051e-46	3.42697e-45
RSG7	FBgn0024941	RGS7	1141.85	-1.68995	0.118528	-14.2579	4.00399e-46	4.00839e-45
CG17078	FBgn0086855		689.363	1.92767	0.135266	14.251	4.41819e-46	4.41958e-45
Ca-beta			1393.07	-1.71151	0.12011	-14.2496	4.5077e-46	4.50558e-45
CG33203	FBgn0053203	PAQR4	1032.62	-1.6282	0.114298	-14.2453	4.79585e-46	4.78983e-45
LManI	FBgn0032253	MAN2B1	251.452	-2.9991	0.210537	-14.245	4.81473e-46	4.80492e-45
CG13912	FBgn0035186		307.546	-2.60537	0.183003	-14.2368	5.41486e-46	5.39959e-45
Dsp1	FBgn0278608	HMGB3	4325.75	1.38433	0.0972584	14.2335	5.67406e-46	5.65364e-45
RecQ4	FBgn0040290	RECQL4	209.607	3.9653	0.278596	14.2332	5.70375e-46	5.67878e-45
tam	FBgn0004406	POLG	234.773	3.20869	0.225449	14.2324	5.76455e-46	5.73483e-45
CG15019	FBgn0035541	LLPH	1077.65	1.6907	0.118916	14.2176	7.12477e-46	7.0825e-45
bip1	FBgn0026263		349.147	2.55724	0.179877	14.2166	7.22916e-46	7.18067e-45
SelD	FBgn0261270	SEPHS1	908.612	2.71431	0.191064	14.2063	8.37769e-46	8.315e-45
kto	FBgn0001324	MED12L	1056.29	1.85574	0.130655	14.2034	8.7262e-46	8.65416e-45
CG4119	FBgn0028474	RBM25	1367.1	1.59713	0.112504	14.1962	9.66891e-46	9.58163e-45
vls	FBgn0003978	WDR77	369.425	2.65132	0.186872	14.1879	1.08908e-45	1.07841e-44
beat-IIa			968.181	-1.61999	0.11419	-14.1868	1.10581e-45	1.09412e-44
mahj	FBgn0034641	DCAF1	1014.47	1.71767	0.121089	14.1851	1.13248e-45	1.11964e-44
CG32521	FBgn0052521		5674.51	-1.24339	0.0876619	-14.1839	1.15194e-45	1.138e-44
nmdyn-D7			168.363	4.27003	0.301055	14.1836	1.15832e-45	1.14342e-44
RpS8	FBgn0039713	RPS8	43666.8	1.18531	0.0835866	14.1806	1.20866e-45	1.19218e-44
SK	FBgn0029761	KCNN1	3073.78	-1.7539	0.12371	-14.1775	1.2635e-45	1.24531e-44
CG7246	FBgn0030081	UTP6	387.164	2.44658	0.172571	14.1772	1.26718e-45	1.24797e-44
PR-Set7			1108.15	1.8021	0.127114	14.1771	1.27036e-45	1.25014e-44
Optix	FBgn0025360	SIX3	1259.05	1.81943	0.128344	14.1762	1.28643e-45	1.26498e-44
CG6066	FBgn0039488	NKAP	355.975	2.4702	0.174253	14.1759	1.29129e-45	1.26878e-44
crm	FBgn0000376	CRAMP1	775.69	2.38899	0.168594	14.17	1.40414e-45	1.3786e-44
DNApol-alpha60			184.51	4.38598	0.30957	14.1679	1.44665e-45	1.4192e-44
crn	FBgn0000377	CRNKL1	1118.33	1.88224	0.132853	14.1679	1.44773e-45	1.4192e-44
Alk	FBgn0040505	ALK	1894.59	-1.62452	0.11473	-14.1595	1.63116e-45	1.59778e-44
Pka-C1			4826.06	-1.21105	0.0856138	-14.1455	1.99143e-45	1.94919e-44
alphaTub84B	FBgn0003884	TUBA3D	32046	1.48616	0.105081	14.143	2.06409e-45	2.01875e-44
CG12018	FBgn0027903	POLD2	303.085	2.97896	0.210637	14.1427	2.07317e-45	2.02607e-44
Ns3	FBgn0266284	LSG1	855.49	2.08956	0.147769	14.1407	2.13114e-45	2.08113e-44
RpL14	FBgn0017579	RPL14	28499.6	1.18427	0.0837778	14.1359	2.2827e-45	2.22742e-44
CG8010	FBgn0031008		609.124	2.16823	0.153393	14.1351	2.30853e-45	2.25091e-44
CR46003	FBgn0267665		1324.8	6.92681	0.490085	14.1339	2.34751e-45	2.28716e-44
CycB3	FBgn0015625	CCNB3	1227.68	7.85406	0.555853	14.1297	2.49056e-45	2.42468e-44
Shal	FBgn0005564	KCND2	1154.02	-1.67173	0.118415	-14.1176	2.96107e-45	2.88054e-44
CG12531	FBgn0031064	SLC7A14	1326.93	-1.62598	0.115221	-14.1118	3.2112e-45	3.12148e-44
Npc2h	FBgn0039801	NPC2	567.63	-2.63923	0.187145	-14.1026	3.66073e-45	3.55574e-44
CG17816	FBgn0037525	MDM1	2992.08	-1.6059	0.113901	-14.0991	3.84882e-45	3.73559e-44
unc-13-4A			740.288	-1.77232	0.125718	-14.0976	3.92995e-45	3.81142e-44
Nup54	FBgn0033737	NUP54	539.263	2.24591	0.159315	14.0973	3.94552e-45	3.82361e-44
CG15661	FBgn0034605	UGT1A1	561.63	-1.93016	0.136945	-14.0944	4.11203e-45	3.98195e-44
Nxf3	FBgn0263232	NXF1	152.04	4.1997	0.298175	14.0847	4.71776e-45	4.56504e-44
Rtca	FBgn0025630	RTCA	431.638	2.33415	0.165854	14.0735	5.52887e-45	5.34583e-44
CdGAPr	FBgn0032821	ARHGAP32	1694.05	1.81712	0.129148	14.0701	5.80168e-45	5.60536e-44
btsz	FBgn0266756	SYTL4	1551.35	-1.60285	0.114016	-14.0581	6.86628e-45	6.6289e-44
RfC38	FBgn0028700	RFC3	335.142	3.05576	0.217398	14.056	7.07365e-45	6.82393e-44
Ance-5			402.482	-2.22773	0.158527	-14.0527	7.41891e-45	7.15158e-44
PSR	FBgn0038948	JMJD6	816.314	1.94094	0.138165	14.048	7.92758e-45	7.63614e-44
CG1896	FBgn0039870	PDCD7	478.414	2.18856	0.155811	14.0462	8.12705e-45	7.82236e-44
cas	FBgn0004878	CASZ1	4103.52	9.74329	0.693773	14.0439	8.3935e-45	8.07272e-44
Ada3	FBgn0030891	TADA3	781.097	1.83976	0.131032	14.0405	8.80512e-45	8.46222e-44
CG13937	FBgn0035287	CHST8	773.588	-1.81143	0.129046	-14.0371	9.24486e-45	8.87813e-44
Papss	FBgn0020389	PAPSS1	703.555	-1.83583	0.130838	-14.0314	1.00193e-44	9.61458e-44
CarT	FBgn0032879	SLC22A5	613.13	-1.94717	0.138817	-14.0269	1.06665e-44	1.0228e-43
Sytalpha	FBgn0261089	SYT1	710.02	-1.9153	0.136609	-14.0203	1.17104e-44	1.12205e-43
CG7275	FBgn0036500	DCAF13	567.946	2.03578	0.145239	14.0167	1.2313e-44	1.1789e-43
Ime4	FBgn0039139	METTL3	222.857	3.15082	0.224818	14.015	1.26261e-44	1.20797e-43
Alg10	FBgn0052076	ALG10	352.239	2.45794	0.175463	14.0083	1.38645e-44	1.32546e-43
Sfmbt	FBgn0032475	MBTD1	1096.22	1.7895	0.127805	14.0018	1.52012e-44	1.45216e-43
cdc14	FBgn0031952	CDC14B	864.503	-1.69114	0.120853	-13.9933	1.71217e-44	1.63439e-43
Gycalpha99B	FBgn0013972	GUCY1A2	1287.89	-1.69113	0.120862	-13.9923	1.73768e-44	1.6575e-43
CG9780	FBgn0037230	KEL	1939.35	-1.85499	0.132588	-13.9906	1.77828e-44	1.69496e-43
l(2)09851			688.665	2.16615	0.15485	13.9887	1.82704e-44	1.74013e-43
CG2982	FBgn0266570	RIOX1	869.759	1.98926	0.142278	13.9816	2.02016e-44	1.92263e-43
CG14274	FBgn0032023		505.026	-2.09899	0.150139	-13.9803	2.05524e-44	1.95455e-43
sNPF	FBgn0036934	PRLHR	1453.84	-1.94564	0.139185	-13.9787	2.10215e-44	1.99767e-43
ida	FBgn0041147	ANAPC5	186.28	3.46033	0.247621	13.9743	2.23739e-44	2.1246e-43
sPLA2	FBgn0033170	PLA2G3	449.524	-2.37781	0.170159	-13.974	2.24515e-44	2.13039e-43
Hrb87F	FBgn0004237	HNRNPA2B1	3368.67	1.44219	0.10322	13.972	2.31184e-44	2.19203e-43
CG10803	FBgn0029666	RO60	1438.7	1.66756	0.119352	13.9718	2.31664e-44	2.19495e-43
CG32695	FBgn0052695		724.515	-2.17269	0.155515	-13.9709	2.34736e-44	2.2224e-43
SNRPG	FBgn0261791	SNRPG	782.886	2.03206	0.145673	13.9495	3.16853e-44	2.99762e-43
mdy	FBgn0004797	DGAT1	794.992	-2.17127	0.15566	-13.9488	3.20016e-44	3.0253e-43
CG9107	FBgn0031764	RRP7A	387.732	2.57614	0.184786	13.9412	3.55792e-44	3.36102e-43
tsu	FBgn0033378	RBM8A	992.82	1.99549	0.143283	13.9269	4.34782e-44	4.10416e-43
RpS27	FBgn0039300	RPS27	17031.2	1.20357	0.0864274	13.9258	4.41505e-44	4.16454e-43
CG6791	FBgn0037918	ZNF576	1620.84	1.55058	0.111362	13.9238	4.54101e-44	4.28018e-43
Nmdmc	FBgn0010222	MTHFD2	3039.55	-2.20854	0.158636	-13.9221	4.65119e-44	4.38079e-43
prod	FBgn0014269		832.239	1.66779	0.119853	13.9153	5.11479e-44	4.81387e-43
mtd	FBgn0013576	OXR1	5637.6	-1.41743	0.101869	-13.9142	5.1938e-44	4.88463e-43
CG7135	FBgn0030895		392.738	-2.36723	0.170136	-13.9138	5.22388e-44	4.90929e-43
dom	FBgn0020306	EP400	3261.66	1.44981	0.104225	13.9103	5.4817e-44	5.14779e-43
RpL27A	FBgn0285948	RPL27A	34164	1.11475	0.0801586	13.9068	5.75729e-44	5.4026e-43
CG7530	FBgn0038256	PAQR3	974.77	-1.81979	0.130883	-13.904	5.98953e-44	5.61639e-43
sdt	FBgn0261873	MPP5	4254.63	-1.3292	0.0956448	-13.8972	6.58271e-44	6.16808e-43
Pdfr	FBgn0260753	CALCR	1129.26	-1.58312	0.113955	-13.8925	7.03562e-44	6.58762e-43
CG42360	FBgn0259742	KHNYN	482.687	2.10184	0.151364	13.886	7.70325e-44	7.20743e-43
CG8003	FBgn0036096	ANKMY2	666.883	2.04584	0.147371	13.8823	8.11409e-44	7.58625e-43
Dlip3	FBgn0040465		702.573	1.94036	0.139783	13.8812	8.23697e-44	7.6955e-43
CG7990	FBgn0030997	PGAP2	1137.59	-1.53011	0.110251	-13.8784	8.55952e-44	7.99098e-43
antdh	FBgn0026268	DHRS11	1964.2	-1.74816	0.125975	-13.8771	8.7225e-44	8.13717e-43
HP1b	FBgn0030082	CBX3	787.1	1.79264	0.129184	13.8767	8.77362e-44	8.17887e-43
RpIII128	FBgn0004463	POLR3B	527.733	2.37626	0.171245	13.8763	8.81258e-44	8.20917e-43
RpL18	FBgn0035753	RPL18	16991.1	1.22003	0.0879297	13.8751	8.96513e-44	8.34518e-43
CG3430	FBgn0031875	MCMBP	287.357	2.944	0.212333	13.865	1.03271e-43	9.60593e-43
CG30122	FBgn0050122	HNRNPUL1	3321.34	1.39229	0.100419	13.8648	1.03488e-43	9.6191e-43
CG9932	FBgn0262160	ZNF462	3459.41	-1.36649	0.0985759	-13.8623	1.07125e-43	9.94987e-43
Ge-1			1311.95	1.55384	0.112115	13.8593	1.11798e-43	1.03763e-42
RpL19	FBgn0285950	RPL19	34943.7	1.23267	0.0889425	13.8592	1.11887e-43	1.0377e-42
Smyd4-4			782.191	2.08552	0.150487	13.8585	1.13009e-43	1.04735e-42
hyx	FBgn0037657	CDC73	941.19	1.64802	0.118924	13.8578	1.14139e-43	1.05705e-42
Hira	FBgn0022786	HIRA	337.556	2.48919	0.179637	13.8568	1.1575e-43	1.07119e-42
Nup58	FBgn0038722	NUP58	405.288	2.5869	0.18683	13.8463	1.33966e-43	1.23887e-42
rngo	FBgn0030753	DDI2	969.625	1.8409	0.132992	13.8422	1.41751e-43	1.30991e-42
AGBE	FBgn0053138	GBE1	2856.57	-2.2095	0.159629	-13.8415	1.43283e-43	1.32311e-42
DNApol-alpha73			179.72	4.01045	0.289933	13.8323	1.62653e-43	1.50089e-42
CG9649	FBgn0038211	F7	1022.29	-1.74223	0.125969	-13.8307	1.66396e-43	1.53431e-42
U4-U6-60K			598.212	1.99106	0.144193	13.8084	2.2691e-43	2.09079e-42
csul	FBgn0015925	PRMT5	369.275	2.45529	0.177854	13.8051	2.37534e-43	2.1871e-42
CG18507	FBgn0028527	TMEM268	782.776	-2.14464	0.155355	-13.8048	2.38579e-43	2.19377e-42
cDIP	FBgn0038865	LRG1	316.553	-2.83984	0.205715	-13.8047	2.38603e-43	2.19377e-42
dan	FBgn0039286		412.945	2.70963	0.196299	13.8036	2.42445e-43	2.22749e-42
CG31125	FBgn0051125		297.526	2.81227	0.203749	13.8026	2.45767e-43	2.25637e-42
CG33303	FBgn0053303	RPN1	1338.07	1.67146	0.121109	13.8012	2.50546e-43	2.29859e-42
Gem3	FBgn0011802	DDX20	344.893	2.44389	0.177109	13.7988	2.59117e-43	2.37552e-42
CG4721	FBgn0039024	KEL	643.074	-1.84665	0.133834	-13.7981	2.6165e-43	2.39701e-42
klar	FBgn0001316		3742.11	1.59119	0.115344	13.7952	2.72473e-43	2.49437e-42
PKD	FBgn0038603	PRKD3	698.822	-1.74065	0.126189	-13.794	2.76863e-43	2.53274e-42
LUBEL	FBgn0031857	RNF31	788.046	-1.74056	0.126215	-13.7904	2.91007e-43	2.66021e-42
nAChRalpha7	FBgn0086778	CHRFAM7A	2430.41	-1.53462	0.111313	-13.7866	3.0688e-43	2.8033e-42
CG13833	FBgn0039040	HSD17B11	469.815	-2.99283	0.217202	-13.779	3.40854e-43	3.11142e-42
RpL21	FBgn0032987	RPL21	38379.8	1.19866	0.0870335	13.7724	3.73538e-43	3.40733e-42
LamC	FBgn0010397	LMNB2	844.593	-1.9493	0.141553	-13.7707	3.8225e-43	3.4843e-42
Best2	FBgn0035696	BEST3	1002.72	-1.62048	0.117711	-13.7666	4.04812e-43	3.68732e-42
ush	FBgn0003963	ZFPM1	517.656	2.25689	0.163943	13.7664	4.06127e-43	3.69666e-42
Orc5	FBgn0015271	ORC5	220.271	3.37594	0.245262	13.7646	4.16154e-43	3.78522e-42
stan	FBgn0024836	CELSR1	1039.76	2.08806	0.151713	13.7633	4.24025e-43	3.85405e-42
Shmt	FBgn0029823	SHMT1	6022.04	-1.51374	0.110007	-13.7604	4.41108e-43	4.00647e-42
stg	FBgn0003525	CDC25A	868.867	5.18885	0.377121	13.7591	4.49075e-43	4.07592e-42
REPTOR-BP			2077.43	1.49907	0.108955	13.7587	4.51613e-43	4.09604e-42
Gp93	FBgn0039562	HSP90B1	4154.99	1.3885	0.101001	13.7474	5.27584e-43	4.78167e-42
CycH	FBgn0022936	CCNH	299.393	2.67873	0.194881	13.7455	5.41954e-43	4.90842e-42
emb	FBgn0020497	XPO1	2801.56	1.4946	0.108759	13.7423	5.66357e-43	5.12579e-42
ninaB	FBgn0002937	RPE65	866.736	-2.2567	0.164268	-13.7379	6.02041e-43	5.44488e-42
CG4880	FBgn0030803	TOR2A	273.201	2.66201	0.193862	13.7314	6.58052e-43	5.94722e-42
LSm3	FBgn0051184	LSM3	376.932	2.27335	0.165561	13.7312	6.5991e-43	5.95978e-42
nod	FBgn0002948	KIF11	265.436	2.68173	0.195302	13.7312	6.60418e-43	5.96015e-42
Rpb11	FBgn0032634	POLR2J	412.092	2.21244	0.161208	13.7241	7.28163e-43	6.56688e-42
Art7	FBgn0034817	PRMT7	363.09	2.31572	0.168735	13.724	7.29619e-43	6.57535e-42
srp	FBgn0003507	GATA1	505.156	-2.41129	0.175747	-13.7202	7.68438e-43	6.92029e-42
CG31676	FBgn0051676		551.74	-2.24301	0.163577	-13.7122	8.57934e-43	7.7208e-42
Hmr	FBgn0001206	NACA2	407.568	2.56954	0.187394	13.712	8.60664e-43	7.7399e-42
Tob	FBgn0028397	TOB1	2003.87	-1.46995	0.107245	-13.7064	9.29247e-43	8.35076e-42
CG3257	FBgn0034978		1252.66	-1.52551	0.111308	-13.7053	9.43164e-43	8.46986e-42
Mdh2	FBgn0262559	MDH2	8150.41	-1.36464	0.0995893	-13.7027	9.77929e-43	8.77586e-42
Rab3-GEF			1504.74	-1.68294	0.122826	-13.7018	9.91046e-43	8.88731e-42
CG1774	FBgn0039856	ACOT9	664.566	-2.28944	0.1672	-13.6928	1.12092e-42	1.00449e-41
Cdk5alpha	FBgn0027491	CDK5R1	1640.67	-1.52373	0.111296	-13.6908	1.15222e-42	1.03181e-41
CG5455	FBgn0039430	SERAC1	1819.95	-1.49831	0.109483	-13.6853	1.24318e-42	1.11249e-41
Fmo-1			413.459	-2.53261	0.185069	-13.6847	1.25378e-42	1.12118e-41
Blm	FBgn0002906	BLM	368.68	2.38981	0.174663	13.6824	1.29429e-42	1.1566e-41
CG5065	FBgn0034145	FAR2	2694.98	-1.61234	0.11786	-13.6802	1.33361e-42	1.1909e-41
CG9915	FBgn0030738	IWS1	848.164	1.8273	0.133602	13.6772	1.38936e-42	1.23981e-41
smp-30			873.166	-2.69616	0.197143	-13.6762	1.40897e-42	1.25643e-41
CG6656	FBgn0038912	ACP2	907.605	-1.68373	0.123184	-13.6684	1.56857e-42	1.39777e-41
H	FBgn0001169		805.083	1.85233	0.135534	13.6669	1.60088e-42	1.42556e-41
RanBP3	FBgn0039110	RANBP3	965.437	1.96002	0.143415	13.6668	1.6023e-42	1.42583e-41
Spindly	FBgn0031549	SPDL1	537.641	6.54985	0.479792	13.6514	1.97906e-42	1.75987e-41
CG7369	FBgn0037188	RASGEF1B	924.609	1.84451	0.135138	13.649	2.04574e-42	1.81789e-41
CG15107	FBgn0041702		362.88	2.50935	0.183952	13.6413	2.2742e-42	2.0195e-41
CG4335	FBgn0038795	TMLHE	277.034	-3.12209	0.228925	-13.638	2.37949e-42	2.11153e-41
Rim	FBgn0053547	RIMS1	2857.81	-1.59229	0.116814	-13.6309	2.62233e-42	2.3254e-41
CG5597	FBgn0034920	LOC102723996	1104.77	-1.61081	0.118199	-13.6279	2.7321e-42	2.42105e-41
CG17233	FBgn0036958	CCDC82	1611.83	1.66595	0.122317	13.62	3.04677e-42	2.69803e-41
Dhx15	FBgn0033160	DHX15	1271.47	1.74067	0.127814	13.6188	3.09777e-42	2.74128e-41
RpL35A	FBgn0037328	RPL35A	21140.8	1.10684	0.0812737	13.6187	3.10056e-42	2.74185e-41
l(2)05287			654.099	1.97452	0.145018	13.6157	3.23205e-42	2.85613e-41
CG9399	FBgn0037715	MPC2	1584.92	-1.46912	0.107907	-13.6146	3.27879e-42	2.89543e-41
RpL11	FBgn0013325	RPL11	20851.3	1.20667	0.0886707	13.6084	3.56836e-42	3.14896e-41
CG14561	FBgn0037149		222.618	3.58878	0.263854	13.6014	3.92971e-42	3.46544e-41
CG4842	FBgn0036620	HPGD	951.913	-1.79934	0.132295	-13.601	3.94793e-42	3.4791e-41
CG17646	FBgn0264494	ABCG1	1269.48	-1.55961	0.114673	-13.6005	3.97532e-42	3.50081e-41
CG12643	FBgn0040942		1313.29	1.85973	0.136852	13.5893	4.63185e-42	4.07616e-41
CG7194	FBgn0035868	CGAS	154.248	4.07955	0.300225	13.5883	4.69817e-42	4.13166e-41
RecQ5	FBgn0027375	RECQL5	1180.27	2.02533	0.149066	13.5869	4.79262e-42	4.21182e-41
cutlet	FBgn0015376	CHTF18	199.225	3.92623	0.289023	13.5845	4.95004e-42	4.34716e-41
dgt4	FBgn0026085		172.041	6.55843	0.482822	13.5835	5.01453e-42	4.40076e-41
CTPsyn	FBgn0266452	CTPS1	1486.13	1.66544	0.122665	13.5771	5.47527e-42	4.80179e-41
Ac76E	FBgn0004852	ADCY2	865.592	-1.6508	0.121687	-13.566	6.37316e-42	5.5854e-41
CG15561	FBgn0039829	GPATCH4	315.673	2.57841	0.190142	13.5604	6.87638e-42	6.02228e-41
RpS7	FBgn0039757	RPS7	31940.6	1.1273	0.0831706	13.554	7.49925e-42	6.56326e-41
Caf1-105			325.932	2.68159	0.19785	13.5536	7.53867e-42	6.59323e-41
RpS20	FBgn0019936	RPS20	18971.6	1.10763	0.0817385	13.5508	7.83211e-42	6.84517e-41
Hdc	FBgn0005619	HDC	950.431	-1.63106	0.12037	-13.5504	7.87882e-42	6.88126e-41
CG5793	FBgn0038858	FAHD1	1129.5	-1.66705	0.123054	-13.5472	8.22681e-42	7.18028e-41
CG9510	FBgn0032076	ASL	1055.19	-2.03802	0.150459	-13.5454	8.43379e-42	7.35588e-41
E(var)3-9			542.944	2.02716	0.14971	13.5406	9.00436e-42	7.84815e-41
ChAT	FBgn0000303	CHAT	1135.64	-1.62288	0.119857	-13.5401	9.06548e-42	7.89602e-41
Obp56a	FBgn0034468		375.685	-2.58897	0.191211	-13.5399	9.09612e-42	7.91729e-41
CG10737	FBgn0034420	C2CD2	2383.93	-1.3548	0.100067	-13.539	9.20943e-42	8.01044e-41
CG1124	FBgn0037290		1174.06	-1.69766	0.125392	-13.5388	9.22363e-42	8.01732e-41
CG17778	FBgn0023534		459.95	-2.119	0.156526	-13.5376	9.37707e-42	8.14513e-41
RpS21	FBgn0015521	RPS21	14799.9	1.22106	0.0902275	13.5331	9.97223e-42	8.6562e-41
Upf3	FBgn0034923	UPF3B	477.43	2.00373	0.14812	13.5277	1.07266e-41	9.30467e-41
CG7379	FBgn0038546	ING1	1196.49	1.48379	0.109712	13.5244	1.12304e-41	9.73506e-41
lili	FBgn0027539	LMBR1L	612.574	1.85936	0.13749	13.5236	1.13478e-41	9.82388e-41
HisRS	FBgn0027087	HARS	2484.31	1.81636	0.13431	13.5236	1.13483e-41	9.82388e-41
RpL26	FBgn0036825	RPL26	25252	1.13408	0.0839151	13.5146	1.28256e-41	1.10952e-40
Wnt5	FBgn0010194	WNT5B	949.329	1.81566	0.134367	13.5127	1.31595e-41	1.13763e-40
MED11	FBgn0036811	MED11	472.065	2.17996	0.161362	13.5098	1.36935e-41	1.18299e-40
CG1218	FBgn0037377	HPF1	403.868	2.43296	0.180092	13.5095	1.37384e-41	1.18607e-40
CG9344	FBgn0034564	LSM6	432.359	2.19656	0.162617	13.5075	1.41148e-41	1.21774e-40
Sas-6			177.886	3.48656	0.258228	13.5019	1.52477e-41	1.31459e-40
GlyS	FBgn0266064	GYS1	3253.12	-1.62812	0.120586	-13.5017	1.52743e-41	1.31599e-40
Bx	FBgn0265598	LMO1	752.568	-1.70233	0.1261	-13.4998	1.56697e-41	1.34914e-40
CG4991	FBgn0030817	SLC36A2	457.742	-2.05888	0.152549	-13.4965	1.63942e-41	1.41056e-40
CG9300	FBgn0036886	NOL11	522.558	1.99667	0.14798	13.4929	1.72232e-41	1.48089e-40
CG4045	FBgn0025629	METTL1	539.843	2.14485	0.159079	13.4829	1.97207e-41	1.69449e-40
Strn-Mlck			1595.83	-1.45453	0.107883	-13.4825	1.98326e-41	1.70296e-40
CG2201	FBgn0032955	CHKB	1258.91	-1.76804	0.131155	-13.4806	2.03489e-41	1.74611e-40
lost	FBgn0263594	MTHFSD	10804.5	1.27334	0.0944929	13.4755	2.1794e-41	1.86885e-40
eIF2gamma	FBgn0263740	EIF2S3	2118.49	1.44135	0.106992	13.4716	2.29921e-41	1.97026e-40
CG2260	FBgn0030000	WDR46	447.18	2.27695	0.169052	13.469	2.38164e-41	2.03953e-40
zormin	FBgn0052311	SPEGNB	1946.36	-1.73013	0.128475	-13.4667	2.45606e-41	2.10185e-40
orb2	FBgn0264307	CPEB2	1785.19	-1.49027	0.110697	-13.4626	2.59759e-41	2.22147e-40
Obp19a	FBgn0031109		618.793	-2.10007	0.155996	-13.4624	2.60341e-41	2.22496e-40
RpL13A	FBgn0037351	RPL13A	25351.7	1.10065	0.0817647	13.4612	2.64619e-41	2.26e-40
CG8892	FBgn0031664	UBXN7	538.2	2.14245	0.159224	13.4556	2.8552e-41	2.43687e-40
Uhg2	FBgn0063449		522.672	2.12298	0.157864	13.4482	3.15564e-41	2.69148e-40
form3	FBgn0053556	INF2	1096.09	-1.65346	0.122991	-13.4437	3.3531e-41	2.85799e-40
RpL24-like		RSL24D1	6320.66	1.32099	0.0982734	13.442	3.43155e-41	2.9229e-40
RpLP2	FBgn0003274	RPLP2	24557.9	1.18159	0.0879497	13.4349	3.77701e-41	3.21501e-40
CG13599	FBgn0039128	MAD2L1BP	172.311	6.70524	0.499097	13.4347	3.78414e-41	3.21892e-40
CG15537	FBgn0039770	CRHBP	477.204	-2.02411	0.150758	-13.4262	4.24507e-41	3.6086e-40
mt:ND1			11874.8	-1.54423	0.115019	-13.4259	4.26523e-41	3.62331e-40
LeuRS	FBgn0027085	LARS2	1342.78	1.65655	0.123388	13.4255	4.28668e-41	3.6391e-40
CG42788	FBgn0261859	FRMPD4	947.844	-1.59098	0.118517	-13.4241	4.36933e-41	3.7068e-40
Pdf	FBgn0023178		286.157	-2.50031	0.186411	-13.4128	5.08504e-41	4.31111e-40
Sec31	FBgn0033339	SEC31A	1386.55	1.53211	0.114275	13.4072	5.48968e-41	4.65107e-40
MBD-like			703.657	1.73901	0.129712	13.4067	5.52497e-41	4.67786e-40
Reph	FBgn0021800		2161.78	-1.35771	0.10135	-13.3963	6.35824e-41	5.37979e-40
Mes4	FBgn0034726	POLE4	424.095	2.20906	0.164947	13.3926	6.68313e-41	5.65014e-40
Etl1	FBgn0032157	SMARCAD1	851.376	1.6767	0.125197	13.3925	6.68664e-41	5.65014e-40
CG9253	FBgn0032919	DDX47	1854.73	1.45631	0.108754	13.3908	6.84213e-41	5.7777e-40
RAF2	FBgn0036624	DEAF1	532.222	2.24015	0.167353	13.3857	7.3265e-41	6.18262e-40
Tsp42El	FBgn0033134	CD63	632.482	-2.06808	0.154557	-13.3807	7.84304e-41	6.61412e-40
CG43340	FBgn0263077	MUCL3	4409.4	-1.4968	0.111894	-13.3769	8.24952e-41	6.95231e-40
Dlip2	FBgn0040466		464.319	2.13603	0.159684	13.3766	8.28283e-41	6.97576e-40
CG9272	FBgn0032907	NTHL1	259.636	2.83492	0.211956	13.3751	8.45924e-41	7.11962e-40
5-HT2A			911.526	-1.6244	0.121496	-13.37	9.06e-41	7.62021e-40
sip2	FBgn0031878		1203.61	11.2579	0.842381	13.3644	9.7684e-41	8.21061e-40
Stat92E	FBgn0016917	STAT5B	3162.45	-1.40165	0.104886	-13.3635	9.87679e-41	8.29625e-40
CG30046	FBgn0050046	SPON1	415.065	-2.68356	0.200974	-13.3528	1.14116e-40	9.57912e-40
CG9125	FBgn0030793	DXO	309.96	2.47046	0.185058	13.3496	1.1904e-40	9.98583e-40
CaBP1	FBgn0025678	PDIA6	1110.46	1.58454	0.1187	13.3491	1.19811e-40	1.00439e-39
ZIPIC	FBgn0039740	CTCFL	357.226	2.27707	0.170583	13.3488	1.20445e-40	1.00904e-39
Bin1	FBgn0024491	SAP18	536.51	2.26326	0.169614	13.3436	1.2915e-40	1.08126e-39
CG30069	FBgn0050069	SAXO2	1265.73	-1.45203	0.10883	-13.3421	1.31724e-40	1.10209e-39
Obp19d	FBgn0011280		16743.3	-1.86597	0.139952	-13.333	1.48821e-40	1.24431e-39
CG15201	FBgn0030272		1378.45	-1.88618	0.14156	-13.3242	1.67414e-40	1.39885e-39
CG12128	FBgn0033473	SPOUT1	450.275	2.07723	0.155929	13.3217	1.73189e-40	1.44615e-39
RpS28b	FBgn0030136	RPS28	25070.6	1.08645	0.081575	13.3184	1.80932e-40	1.50982e-39
CG1907	FBgn0039674	SLC25A11	1368.31	-1.65978	0.124629	-13.3178	1.82447e-40	1.52147e-39
RpL7	FBgn0005593	RPL7	31926.5	1.07654	0.0808704	13.3119	1.97305e-40	1.6443e-39
Ugt35b	FBgn0026314	UGT2A3	482.853	-2.28194	0.171423	-13.3117	1.97809e-40	1.64742e-39
Dbp80	FBgn0024804	DDX19B	1876.38	1.29133	0.09706	13.3044	2.18238e-40	1.81637e-39
Mat89Ba	FBgn0261286	NOL6	492.515	2.17841	0.163748	13.3035	2.21012e-40	1.83825e-39
Cyp313a1	FBgn0038236	CYP46A1	1718.67	-2.08653	0.156859	-13.3019	2.2554e-40	1.87469e-39
ND-51			5452.06	-1.17	0.0879637	-13.3009	2.28612e-40	1.89899e-39
CG1542	FBgn0039828	EBNA1BP2	709.265	1.83642	0.138096	13.2981	2.3742e-40	1.97086e-39
unc79	FBgn0038693	UNC79	1973.08	-1.69557	0.127571	-13.2911	2.60571e-40	2.16163e-39
AspRS-m			1266.63	1.60455	0.120733	13.2901	2.64116e-40	2.18962e-39
RpL37A	FBgn0261608	RPL37A	15147.4	1.11364	0.0838466	13.2819	2.94847e-40	2.4428e-39
CG14438	FBgn0029899	ZNF462	1484.72	1.82906	0.137717	13.2813	2.97058e-40	2.45951e-39
Nrx-1			3186.77	-1.61274	0.121475	-13.2764	3.17344e-40	2.62577e-39
CG12499	FBgn0038968	URB1	661.642	2.15652	0.162484	13.2722	3.35658e-40	2.7755e-39
Ald	FBgn0000064	ALDOC	22884.9	-1.17462	0.0885358	-13.2672	3.58698e-40	2.96409e-39
CG6985	FBgn0039017	RAD54L	226.362	3.27917	0.247273	13.2613	3.87882e-40	3.20317e-39
nab	FBgn0259986	NAB1	4143.41	13.6269	1.02835	13.2511	4.44421e-40	3.6677e-39
CG11970	FBgn0027503	NFRKB	784.7	1.7139	0.129381	13.2469	4.70085e-40	3.87698e-39
PPO2	FBgn0033367		244.138	-2.68141	0.202432	-13.246	4.75982e-40	3.92308e-39
CG12769	FBgn0033252	IKZF2	525.395	-1.89802	0.143292	-13.2458	4.77385e-40	3.93209e-39
Pcl	FBgn0003044	PHF19	824.716	1.95897	0.147901	13.2451	4.81496e-40	3.9634e-39
CG10880	FBgn0031398		244.541	2.80368	0.211853	13.2341	5.57628e-40	4.5871e-39
Nxt1	FBgn0028411	NXT1	544.504	2.45195	0.185327	13.2304	5.85428e-40	4.81268e-39
mAChR-A			790.973	-1.86821	0.141257	-13.2257	6.23684e-40	5.12387e-39
eIF3g1	FBgn0029629	EIF3G	3734.71	1.25518	0.0949402	13.2207	6.6606e-40	5.46848e-39
Rtc1	FBgn0020909	RCL1	470.483	1.97709	0.149651	13.2113	7.55121e-40	6.19569e-39
boss	FBgn0000206	GPRC5A	1785.87	-1.38142	0.104588	-13.2082	7.8675e-40	6.45104e-39
slp1	FBgn0003430	FOXG1	500.618	2.05236	0.155412	13.2059	8.10974e-40	6.6454e-39
D12	FBgn0027490	YEATS2	349.725	2.58378	0.195761	13.1987	8.9285e-40	7.31161e-39
RIC-3			1722.76	-1.3238	0.100341	-13.1931	9.61775e-40	7.87098e-39
RpS12	FBgn0260441	RPS12	16436	1.08324	0.0821185	13.1911	9.86933e-40	8.07168e-39
ihog	FBgn0031872	CDON	241.913	3.03851	0.230428	13.1864	1.05072e-39	8.58784e-39
CG3335	FBgn0036018	RBM19	564.548	1.9584	0.148559	13.1827	1.10378e-39	9.01577e-39
eIF4A	FBgn0001942	EIF4A2	48149.1	1.09379	0.0829742	13.1823	1.10968e-39	9.05811e-39
Kaz1-ORFB			465.246	-2.58005	0.195738	-13.1811	1.12685e-39	9.19238e-39
CG33080	FBgn0053080	MYORG	689.478	-1.806	0.137091	-13.1738	1.24223e-39	1.01271e-38
Gip	FBgn0011770	HYI	1484.43	-1.88496	0.143127	-13.1698	1.30876e-39	1.06626e-38
thoc6	FBgn0036263	THOC6	407.985	2.29521	0.174422	13.1589	1.5126e-39	1.23155e-38
Cpr	FBgn0015623	POR	2405.29	-1.29523	0.0984457	-13.1568	1.55454e-39	1.26489e-38
CG6689	FBgn0037877	ZNF384	725.894	1.71781	0.130628	13.1503	1.69469e-39	1.37805e-38
CG12592	FBgn0037811	TCHHL1	143.04	4.62827	0.351957	13.1501	1.69924e-39	1.38086e-38
Cul2	FBgn0032956	CUL2	2623.69	1.43385	0.10906	13.1474	1.76081e-39	1.42998e-38
Shc	FBgn0015296	SHC1	777.061	1.67114	0.127137	13.1444	1.83275e-39	1.48746e-38
Kul	FBgn0039688	ADAM10	1499.1	-1.51864	0.115542	-13.1436	1.85125e-39	1.50152e-38
RpL12	FBgn0034968	RPL12	21550.6	1.05911	0.0805804	13.1435	1.85511e-39	1.50369e-38
CG11164	FBgn0030507	RNASEH2B	155.899	3.85258	0.293151	13.142	1.89219e-39	1.53277e-38
Prp8	FBgn0033688	PRPF8	1861.57	1.59851	0.121641	13.1412	1.91295e-39	1.54861e-38
CG10031	FBgn0031563	TFPI2	691.208	-2.12399	0.161669	-13.1379	1.99624e-39	1.615e-38
Nep2	FBgn0027570	ECE1	510.434	-1.91516	0.145797	-13.1358	2.05302e-39	1.65988e-38
Calr	FBgn0005585	CALR	6381.56	1.15137	0.0876525	13.1356	2.05915e-39	1.66378e-38
CG8157	FBgn0034010		321.144	-3.37914	0.257305	-13.1328	2.13614e-39	1.72489e-38
CG16753	FBgn0035393	FAM207A	335.116	2.5362	0.193123	13.1326	2.14288e-39	1.72924e-38
Unc-89			1585.74	-1.49752	0.11406	-13.1292	2.23899e-39	1.80566e-38
CG31248	FBgn0051248		454.978	-2.26074	0.172193	-13.1291	2.24259e-39	1.80741e-38
koko	FBgn0264816	CCNQ	282.026	2.63377	0.200659	13.1256	2.35047e-39	1.89316e-38
Galt	FBgn0263200	GALT	1567.54	-1.97101	0.150177	-13.1246	2.38191e-39	1.91727e-38
Pxn	FBgn0011828	PXDN	675.666	-1.92125	0.146394	-13.1238	2.40456e-39	1.93428e-38
CG15744	FBgn0030466	ADGRA2	486.048	2.12427	0.161865	13.1237	2.40948e-39	1.93701e-38
CG17739	FBgn0033710	SPON1	3718.17	-1.47714	0.112581	-13.1207	2.50609e-39	2.01341e-38
gammaTub23C	FBgn0260639	TUBG1	740.724	1.92373	0.146621	13.1204	2.51567e-39	2.01983e-38
Bx42	FBgn0004856	SNW1	1305.61	1.50039	0.11437	13.1187	2.57181e-39	2.06361e-38
Pol32	FBgn0283467	POLD3	394.095	2.35219	0.179324	13.117	2.6321e-39	2.11065e-38
kdn	FBgn0261955	CS	15497.1	-1.34284	0.102384	-13.1158	2.67398e-39	2.14289e-38
whd	FBgn0261862	CPT1A	2442.72	-1.45397	0.110876	-13.1134	2.75813e-39	2.20893e-38
scrt	FBgn0004880	SCRT1	3511.03	-1.29222	0.0985457	-13.1129	2.77843e-39	2.22379e-38
CG9596	FBgn0031832	TRMT6	359.189	2.24433	0.171234	13.1067	3.01243e-39	2.40957e-38
CG15293	FBgn0028526		5026.8	-1.95639	0.149276	-13.1058	3.04831e-39	2.43674e-38
Frq2	FBgn0083228	NCS1	786.926	-1.82535	0.139289	-13.1047	3.09329e-39	2.47114e-38
CG7920	FBgn0039737		6916.52	-1.24806	0.0952529	-13.1026	3.18264e-39	2.54092e-38
Ns2	FBgn0034243	GNL2	1533.26	1.49341	0.11405	13.0944	3.54428e-39	2.82787e-38
Nipsnap	FBgn0030724	NIPSNAP2	1780.44	-1.45141	0.110846	-13.0939	3.56629e-39	2.84365e-38
fd59A	FBgn0004896	FOXD3	401.928	2.1098	0.16113	13.0938	3.57317e-39	2.84736e-38
Mdr65	FBgn0004513	ABCB4	887.416	-1.62751	0.124332	-13.09	3.7552e-39	2.99054e-38
CG16779	FBgn0037698	ZNF541	761.919	-1.78039	0.136031	-13.0881	3.85145e-39	3.06528e-38
GstO3	FBgn0035904	GSTO1	570.016	-2.01867	0.154283	-13.0841	4.05701e-39	3.22686e-38
RpS17	FBgn0005533	RPS17	22540.7	1.10116	0.0842044	13.0773	4.44061e-39	3.52976e-38
Elba2	FBgn0031435		133.952	4.23295	0.323752	13.0747	4.5953e-39	3.65044e-38
CG43343	FBgn0263048	GPD1L	441.743	2.04669	0.156649	13.0654	5.18958e-39	4.11996e-38
Tpc1	FBgn0037852	SLC25A19	601.13	1.84294	0.141104	13.0609	5.50773e-39	4.36981e-38
CG7900	FBgn0037548	FAAH2	255.122	-2.47372	0.189446	-13.0577	5.7456e-39	4.5557e-38
csw	FBgn0000382	PTPN11	4440.32	-1.20496	0.0922843	-13.057	5.79658e-39	4.59326e-38
CG9422	FBgn0033092	RPP25L	373.354	2.14993	0.164701	13.0536	6.06452e-39	4.80259e-38
dati	FBgn0262636	ZNF576	2162.96	1.31661	0.100867	13.053	6.11038e-39	4.8359e-38
rdgB	FBgn0003218	PITPNM2	3973.7	-1.38082	0.105814	-13.0494	6.40423e-39	5.06531e-38
rgr	FBgn0267792	ZNF513	752.725	1.75054	0.134149	13.0493	6.41655e-39	5.07191e-38
CG5199	FBgn0036994		319.684	2.36725	0.181411	13.0491	6.43094e-39	5.08012e-38
janA	FBgn0001280	PHPT1	786.647	1.91816	0.14702	13.047	6.61412e-39	5.22159e-38
Rop	FBgn0004574	STXBP1	3290.32	-1.23808	0.0949218	-13.0431	6.9571e-39	5.48895e-38
Gfrl	FBgn0262869	GFRAL	856.556	-2.01756	0.154727	-13.0395	7.29426e-39	5.7514e-38
CG3679	FBgn0027521		507.107	9.59608	0.736046	13.0373	7.50297e-39	5.91231e-38
CG6834	FBgn0037935		361.512	-2.44533	0.187583	-13.0359	7.64199e-39	6.01813e-38
CG13743	FBgn0033368	SLC38A11	706.82	-1.7899	0.137317	-13.0348	7.76157e-39	6.10852e-38
CG5180	FBgn0043457		452.507	2.02069	0.155146	13.0244	8.88415e-39	6.98769e-38
akirin	FBgn0082598	AKIRIN2	4237.6	1.17781	0.0904535	13.0212	9.2719e-39	7.28817e-38
CG9547	FBgn0031824	GCDH	501.099	-2.33962	0.179688	-13.0205	9.35933e-39	7.35236e-38
toy	FBgn0019650	PAX6	965.757	-1.71657	0.131844	-13.0197	9.45498e-39	7.42292e-38
Ndg	FBgn0026403	NID1	577.04	-2.27735	0.174948	-13.0173	9.76192e-39	7.65917e-38
CG42319	FBgn0259219	PDLIM2	802.867	-1.68142	0.129186	-13.0155	9.99067e-39	7.83382e-38
M1BP	FBgn0037621	ZNF281	630.862	1.88448	0.14484	13.0108	1.06246e-38	8.3258e-38
CG31038	FBgn0051038	FAM89B	1582.81	-1.57007	0.120679	-13.0103	1.06932e-38	8.37433e-38
TfIIA-L			1524.2	1.37102	0.105396	13.0083	1.09781e-38	8.59224e-38
ZAP3	FBgn0052685	YLPM1	2333.18	1.41832	0.109078	13.0028	1.17896e-38	9.22166e-38
SRm160	FBgn0036340	SRRM1	1603.38	1.42344	0.109487	13.001	1.20714e-38	9.43631e-38
Sf3b6	FBgn0035692	SF3B6	1363.9	1.40902	0.108456	12.9916	1.36468e-38	1.06613e-37
Cyp4d20	FBgn0035344	CYP4V2	246.243	-2.60789	0.200781	-12.9887	1.41791e-38	1.10703e-37
sls	FBgn0086906	HMCN1	3949.75	-1.60728	0.123767	-12.9864	1.46215e-38	1.14087e-37
FASN1	FBgn0283427	FASN	13631	-1.79968	0.138608	-12.9839	1.51005e-38	1.17753e-37
Sld5	FBgn0039403	GINS4	147.999	3.98997	0.307459	12.9773	1.64668e-38	1.28328e-37
aurB	FBgn0024227	AURKC	500.512	9.57455	0.737989	12.9738	1.72183e-38	1.34103e-37
Nep4	FBgn0038818	MMEL1	1030.64	-1.63899	0.126378	-12.969	1.83509e-38	1.42837e-37
St3	FBgn0265052	SULT1A4	490.31	-2.04401	0.157956	-12.9404	2.66175e-38	2.07054e-37
Cyp4ac2	FBgn0031694	CYP4V2	135.022	-4.4408	0.343292	-12.936	2.82108e-38	2.19314e-37
CG14210	FBgn0031040	CCDC86	313.355	2.26352	0.174997	12.9346	2.87001e-38	2.22982e-37
Acox57D-d			181.116	-3.44292	0.266247	-12.9313	2.99623e-38	2.32647e-37
ValRS	FBgn0035942	VARS	1310.41	1.56488	0.121093	12.9229	3.34146e-38	2.59294e-37
Obp83b	FBgn0010403		1474.61	-1.91476	0.148187	-12.9212	3.41805e-38	2.65076e-37
CG33052	FBgn0053052	GORAB	367.781	2.19206	0.169656	12.9206	3.44465e-38	2.66976e-37
shakB	FBgn0085387		1720.04	-1.53848	0.119076	-12.9201	3.46774e-38	2.68603e-37
CG5177	FBgn0031908		839.813	-1.61165	0.124748	-12.9193	3.50495e-38	2.7132e-37
lox2	FBgn0034660	LOXL2	400.891	-2.44679	0.189414	-12.9176	3.57937e-38	2.76912e-37
CG5618	FBgn0036975	GADL1	1364.55	-1.682	0.130305	-12.9082	4.04807e-38	3.12982e-37
l(2)k09022			587.404	2.05456	0.159178	12.9073	4.0932e-38	3.16279e-37
CG9723	FBgn0030768	NEMP1	405.431	2.06757	0.160193	12.9067	4.12479e-38	3.18527e-37
Adh	FBgn0000055	HPGD	160.243	-3.26697	0.253237	-12.9008	4.45162e-38	3.43557e-37
hpRNA:CR33940			365.513	2.25146	0.174584	12.8961	4.73174e-38	3.64955e-37
CG31808	FBgn0062978		3943.71	-1.41808	0.110004	-12.8911	5.04972e-38	3.89244e-37
Nep3	FBgn0031081	ECE1	916.3	-1.55236	0.120483	-12.8844	5.5083e-38	4.24336e-37
CG1607	FBgn0039844	SLC7A6	4076.98	1.3057	0.10134	12.8843	5.51912e-38	4.24912e-37
nahoda	FBgn0034797	GPRASP2	1202.14	-1.52155	0.118096	-12.884	5.54188e-38	4.26406e-37
CG33120	FBgn0053120		333.868	-2.4124	0.187299	-12.8799	5.83789e-38	4.48911e-37
phol	FBgn0035997	YY1	848.059	1.84581	0.143313	12.8796	5.86714e-38	4.50888e-37
Rbp	FBgn0262483	RIMBP2	1909.56	-1.40873	0.109386	-12.8786	5.94272e-38	4.56421e-37
eIF3l	FBgn0036258	EIF3L	7183.46	1.26046	0.0978935	12.8758	6.15601e-38	4.72517e-37
Rrp6	FBgn0038269	EXOSC10	681.472	1.95299	0.151733	12.8712	6.53526e-38	5.01325e-37
Tm2	FBgn0004117	TPM3	6350.46	-1.13786	0.0884097	-12.8703	6.61647e-38	5.07249e-37
CG2662	FBgn0024993	SAMD13	262.308	2.57697	0.200242	12.8693	6.7045e-38	5.13689e-37
CG31689	FBgn0031449	ABCG1	1203.2	-1.5908	0.123665	-12.8638	7.19436e-38	5.5089e-37
CG14965	FBgn0035414	THAP8	165.562	3.22704	0.250949	12.8594	7.62011e-38	5.8314e-37
Pdk	FBgn0017558	PDK3	2379.2	-1.80344	0.140261	-12.8577	7.78257e-38	5.95215e-37
Ars2	FBgn0033062	SRRT	2255.3	1.35271	0.105213	12.8568	7.87398e-38	6.01845e-37
Hsp23	FBgn0001224	CRYAB	2431.56	1.43071	0.111336	12.8504	8.55614e-38	6.53592e-37
Snm1	FBgn0037338	DCLRE1A	244.614	2.92732	0.227833	12.8486	8.76165e-38	6.6889e-37
18w	FBgn0004364	TLR7	589.022	-1.78785	0.13915	-12.8483	8.78804e-38	6.70503e-37
CG7966	FBgn0038115	SELENBP1	400.379	-2.25384	0.175435	-12.8472	8.92353e-38	6.80432e-37
CG17724	FBgn0033802		509.759	2.11843	0.164978	12.8407	9.69676e-38	7.3895e-37
PIP82	FBgn0024943	NKD1	2818.45	-1.40889	0.109725	-12.8401	9.77127e-38	7.44183e-37
gce	FBgn0261703	ARNTL2	680.278	-1.95378	0.152173	-12.8392	9.88738e-38	7.52576e-37
Acon	FBgn0010100	ACO2	9572.84	-1.22474	0.0954424	-12.8322	1.08234e-37	8.23327e-37
CG6287	FBgn0032350	PHGDH	4930.79	-1.43377	0.111748	-12.8304	1.10783e-37	8.42213e-37
Atpalpha	FBgn0002921	ATP1A1	39806.7	-1.06248	0.0828104	-12.8302	1.11056e-37	8.43786e-37
SCCRO4	FBgn0036967	DCUN1D5	1016.17	1.47383	0.114876	12.8297	1.11738e-37	8.48465e-37
CG4768	FBgn0030790	C16orf72	1307.27	1.59035	0.12397	12.8285	1.13472e-37	8.61119e-37
CG12288	FBgn0032620	RBM34	301.59	2.76546	0.215638	12.8245	1.19511e-37	9.06405e-37
Obp83cd	FBgn0046878		126.809	-4.08722	0.318778	-12.8215	1.24237e-37	9.41688e-37
mamo	FBgn0267033	ZBTB45	4418.77	-1.43852	0.112238	-12.8167	1.32157e-37	1.00112e-36
CG31974	FBgn0051974		428.786	-2.09704	0.163618	-12.8166	1.32298e-37	1.0016e-36
CG5541	FBgn0030603		407.591	-2.08401	0.162707	-12.8084	1.47144e-37	1.11333e-36
Spt	FBgn0033348		133.892	3.99589	0.312011	12.8069	1.50089e-37	1.13494e-36
CG44422	FBgn0265595	KCNIP4	700.477	-1.6536	0.129122	-12.8065	1.50779e-37	1.13948e-36
Hnf4	FBgn0004914	HNF4G	795.62	-1.79909	0.140485	-12.8063	1.51097e-37	1.1412e-36
CG1550	FBgn0033225	TTLL12	1086.74	1.39914	0.109275	12.8038	1.56055e-37	1.17795e-36
MED23	FBgn0034795	MED23	369.924	2.37086	0.185204	12.8013	1.61214e-37	1.21617e-36
Ect4	FBgn0262579	SARM1	3666.5	-1.30784	0.102167	-12.801	1.61833e-37	1.22012e-36
Mtr4	FBgn0001986	MTREX	712.123	1.92152	0.150165	12.7961	1.7249e-37	1.2997e-36
Ref1	FBgn0010774	ALYREF	2285.8	1.30991	0.102376	12.7951	1.74687e-37	1.31547e-36
l(3)07882			593.928	1.93116	0.150931	12.795	1.7484e-37	1.31585e-36
CG6962	FBgn0037958	SMPD4	277.69	2.77372	0.216915	12.7871	1.93508e-37	1.45548e-36
inc	FBgn0025394	KCTD5	1682.3	1.29984	0.101655	12.7868	1.94319e-37	1.46072e-36
CG9336	FBgn0032897		3864.18	-1.32219	0.103425	-12.7841	2.01274e-37	1.51211e-36
sm	FBgn0003435	HNRNPL	2811.62	-1.34466	0.105184	-12.7838	2.01862e-37	1.51563e-36
CG2781	FBgn0037534	ELOVL7	1681.09	-1.39342	0.109008	-12.7828	2.04674e-37	1.53584e-36
RpL41	FBgn0066084	RPL41	42574.6	1.1827	0.0925262	12.7824	2.05694e-37	1.54258e-36
Kmn1	FBgn0027259		158.185	3.84358	0.300775	12.7789	2.1505e-37	1.6118e-36
Ets97D	FBgn0004510	GABPA	354.913	2.15659	0.168765	12.7787	2.15754e-37	1.61613e-36
Sym	FBgn0037371	SYMPK	500.828	2.00332	0.156794	12.7768	2.20963e-37	1.65417e-36
CG3045	FBgn0034703	PUS3	229.875	2.86456	0.224236	12.7748	2.26874e-37	1.69742e-36
MCPH1	FBgn0260959	MCPH1	625.815	1.7785	0.139244	12.7725	2.33563e-37	1.74644e-36
CG6767	FBgn0036030	PRPS1	8570.05	-1.17508	0.0920384	-12.7673	2.49694e-37	1.86596e-36
mt:ND4			13423.4	-1.47937	0.115949	-12.7588	2.7837e-37	2.07904e-36
Mettl14	FBgn0032016	METTL14	320.951	2.34246	0.183637	12.7559	2.89081e-37	2.15777e-36
Octbeta2R	FBgn0038063	ADRB2	1085.58	-1.45529	0.114141	-12.7499	3.11958e-37	2.32717e-36
Pif1	FBgn0031540	PIF1	201.368	3.46532	0.271796	12.7497	3.13036e-37	2.33384e-36
CG13784	FBgn0031897	SLC66A2	2069.31	-1.47902	0.116069	-12.7426	3.42903e-37	2.55502e-36
Ptp36E	FBgn0267486	PTPRK	557.829	-1.98771	0.155991	-12.7424	3.43442e-37	2.55754e-36
Nlg3	FBgn0083963	NLGN3	505.955	-1.95841	0.153826	-12.7313	3.96163e-37	2.94842e-36
CG2794	FBgn0031265		494.054	2.17072	0.170555	12.7274	4.16579e-37	3.09855e-36
nrv1	FBgn0015776	ATP1B1	3098.24	-1.33992	0.105291	-12.7259	4.24626e-37	3.15656e-36
RpL30	FBgn0086710	RPL30	15458	1.07464	0.0844558	12.7243	4.33498e-37	3.22063e-36
pyd3	FBgn0037513	UPB1	1113.26	-1.81533	0.142673	-12.7237	4.36754e-37	3.24293e-36
CG9005	FBgn0033638	FAM214A	2096	-1.28813	0.101252	-12.722	4.46174e-37	3.31094e-36
Hrb27C	FBgn0004838	DAZAP1	18579.9	1.09579	0.0861487	12.7197	4.59419e-37	3.40724e-36
trbl	FBgn0028978	TRIB2	737.458	1.78432	0.140284	12.7194	4.61363e-37	3.41967e-36
ApepP	FBgn0026150	XPNPEP1	552.069	1.8392	0.144668	12.7133	4.98823e-37	3.69518e-36
CG10932	FBgn0029969	ACAT1	607.62	-1.8316	0.144124	-12.7085	5.30291e-37	3.926e-36
ringer	FBgn0266417	TPPP3	978.057	-1.46012	0.114901	-12.7077	5.36199e-37	3.96744e-36
CG10237	FBgn0032783	TTPAL	2019.67	-1.75634	0.138222	-12.7067	5.42887e-37	4.01459e-36
tty	FBgn0015558	TTYH3	3174.89	1.38442	0.108966	12.705	5.54677e-37	4.0994e-36
CG34355	FBgn0085384	THBD	1231.45	-1.45886	0.11488	-12.6989	5.99339e-37	4.4269e-36
mus308	FBgn0002905	POLQ	298.4	2.29847	0.181046	12.6955	6.26172e-37	4.62242e-36
l(3)neo38			4080.98	1.17879	0.0928611	12.6941	6.37479e-37	4.70316e-36
stwl	FBgn0003459		406.962	2.20571	0.17383	12.6889	6.81563e-37	5.02549e-36
CG4467	FBgn0039064	LNPEP	2932.85	-1.30169	0.102595	-12.6877	6.92144e-37	5.10055e-36
CG3088	FBgn0036015	CTRB2	4232.09	-1.35738	0.107048	-12.6802	7.61705e-37	5.60992e-36
RpII33	FBgn0026373	POLR2C	430.413	2.18473	0.172317	12.6785	7.78007e-37	5.72667e-36
CG15747	FBgn0030474	NSRP1	691.964	1.94757	0.153636	12.6765	7.97967e-37	5.8702e-36
CG30183	FBgn0050183	ANLN	344.931	2.30459	0.181931	12.6674	8.96061e-37	6.58802e-36
Mys45A	FBgn0033379	SDAD1	879.653	1.65481	0.130645	12.6665	9.07199e-37	6.66606e-36
CG42808	FBgn0261990		1197.31	-1.72718	0.136373	-12.6651	9.22961e-37	6.77796e-36
CG34331	FBgn0085360		462.549	-2.37507	0.187598	-12.6604	9.79678e-37	7.19033e-36
CG3542	FBgn0031492	PRPF40B	626.834	1.78687	0.141261	12.6494	1.12717e-36	8.26804e-36
Nse1	FBgn0031848	NSMCE1	144.997	6.44467	0.509562	12.6475	1.15558e-36	8.47163e-36
CG8245	FBgn0033031	TMEM53	686.918	-1.62803	0.128737	-12.6462	1.1736e-36	8.59873e-36
l(1)G0334			5081.01	-1.14663	0.0906899	-12.6434	1.2162e-36	8.90578e-36
Br140	FBgn0033155	BRPF1	661.413	1.83726	0.145321	12.6428	1.22666e-36	8.97715e-36
CG8740	FBgn0027585		1418.86	-1.62822	0.128803	-12.6411	1.2528e-36	9.16323e-36
Ubc2	FBgn0015320	UBE2E2	1734.88	1.34492	0.106416	12.6383	1.29892e-36	9.49506e-36
Tfb4	FBgn0031309	GTF2H3	166.664	3.22378	0.255175	12.6336	1.37825e-36	1.00692e-35
CG8468	FBgn0033913	SLC16A8	1349.35	-1.92549	0.152416	-12.6332	1.38612e-36	1.01209e-35
CG9302	FBgn0032514	PDIA5	458.925	1.99373	0.157956	12.6221	1.59502e-36	1.16395e-35
CG14544	FBgn0039407	TRMT61A	167.135	3.88048	0.307509	12.6191	1.65797e-36	1.2092e-35
Chchd2	FBgn0260747	CHCHD2	4684.78	-1.20828	0.0957571	-12.6181	1.67778e-36	1.22295e-35
e(y)1			507.135	2.10554	0.166877	12.6173	1.69453e-36	1.23444e-35
l(3)72Dn			346.472	2.14975	0.170451	12.6121	1.81163e-36	1.319e-35
CG10947	FBgn0032857	CAMKMT	562.155	-1.83834	0.14578	-12.6104	1.85143e-36	1.3472e-35
ZnT41F	FBgn0025693	SLC30A4	952.742	1.65628	0.131357	12.6089	1.88494e-36	1.37081e-35
CoRest	FBgn0261573	RCOR1	1571.7	1.48872	0.118107	12.6049	1.98548e-36	1.4431e-35
CG6282	FBgn0035914		929.983	-1.65005	0.130953	-12.6003	2.1037e-36	1.52815e-35
RpS23	FBgn0033912	RPS23	43581	1.16735	0.0926757	12.596	2.22002e-36	1.61173e-35
VGAT	FBgn0033911	SLC32A1	810.825	-1.56066	0.123921	-12.5939	2.27998e-36	1.65431e-35
CG33144	FBgn0053144	RNF144A	1465.35	-1.29672	0.102964	-12.5939	2.2817e-36	1.65462e-35
CG31705	FBgn0028490	ZP1	4035.3	-1.26595	0.100544	-12.591	2.36612e-36	1.71487e-35
CG14259	FBgn0039483		753.328	-1.91123	0.151817	-12.5891	2.42548e-36	1.75688e-35
Inos	FBgn0025885	ISYNA1	3188.67	-1.36828	0.108698	-12.5879	2.46166e-36	1.78208e-35
CG40498	FBgn0069969		1261.41	-1.43916	0.11435	-12.5856	2.53487e-36	1.83403e-35
Aplip1	FBgn0040281	MAPK8IP1	1152.31	-1.52628	0.121279	-12.5849	2.55533e-36	1.84779e-35
CR42646	FBgn0261429		133.009	4.97154	0.395066	12.5841	2.58369e-36	1.86724e-35
RpL18A	FBgn0010409	RPL18A	22815.3	1.02582	0.0815501	12.579	2.75661e-36	1.99107e-35
CG33062	FBgn0053062		118.88	4.98569	0.396357	12.5788	2.76167e-36	1.9936e-35
CG42817	FBgn0261999	CACNA2D3	608.048	-1.67691	0.133314	-12.5786	2.76728e-36	1.99652e-35
CG16756	FBgn0029765	LYZL6	475.873	-2.19103	0.174217	-12.5764	2.8467e-36	2.05265e-35
Ac13E	FBgn0022710	ADCY9	717.298	-1.65959	0.132063	-12.5667	3.2188e-36	2.31965e-35
dbe	FBgn0020305	KRR1	427.602	1.93703	0.154148	12.566	3.24752e-36	2.33902e-35
eEF5	FBgn0285952	EIF5A	24108.9	1.0466	0.0833002	12.5642	3.3237e-36	2.39254e-35
pigs	FBgn0029881	GAS2L1	1737.52	-1.50064	0.119502	-12.5574	3.62002e-36	2.60437e-35
CG10550	FBgn0039321		1371.26	-1.54551	0.123111	-12.5538	3.78905e-36	2.72444e-35
CG15141	FBgn0032635	UBR7	558.696	2.15251	0.171486	12.5521	3.87089e-36	2.78171e-35
Tina-1			1508.72	1.29566	0.103225	12.5518	3.88756e-36	2.79211e-35
Tsp74F	FBgn0036769	CD151	1061.2	-1.45618	0.116032	-12.5498	3.98656e-36	2.86161e-35
Grip71	FBgn0032705	NEDD1	230.538	2.98459	0.23793	12.5439	4.29064e-36	3.07814e-35
RpII15	FBgn0004855	POLR2I	707.073	1.73532	0.13846	12.5331	4.92121e-36	3.52853e-35
CG4281	FBgn0025626	GPATCH2L	869.012	1.65714	0.132312	12.5245	5.48211e-36	3.92848e-35
CG1441	FBgn0033464	FAR1	360.261	-2.08317	0.166337	-12.5238	5.53146e-36	3.96162e-35
mr	FBgn0002791	ANAPC2	528.723	1.95403	0.156048	12.522	5.66104e-36	4.05215e-35
chas	FBgn0263258		795.286	-1.54234	0.123181	-12.5209	5.73945e-36	4.10597e-35
CG32206	FBgn0052206	CUBN	549.829	-1.72404	0.137739	-12.5167	6.04816e-36	4.32438e-35
stj	FBgn0261041	CACNA2D3	2115.68	-1.52651	0.121987	-12.5137	6.28513e-36	4.49129e-35
CG10804	FBgn0029663	SLC6A18	753.978	-1.56556	0.125113	-12.5132	6.32625e-36	4.51814e-35
CG5577	FBgn0036759	PDXP	280.297	-2.32692	0.185979	-12.5118	6.43813e-36	4.59547e-35
Rgk3	FBgn0085426	RRAD	364.252	-2.08535	0.166725	-12.5077	6.77805e-36	4.83539e-35
RpS10b	FBgn0285947	RPS10	25676.9	1.05035	0.083986	12.5063	6.8966e-36	4.9172e-35
Ipk2	FBgn0031267	IPMK	365.492	2.29952	0.183905	12.5039	7.10839e-36	5.06538e-35
jeb	FBgn0086677		2543.38	-1.6358	0.13087	-12.4995	7.51202e-36	5.35e-35
CG8064	FBgn0038597	WDR3	526.021	2.15057	0.172105	12.4956	7.88537e-36	5.61276e-35
Tasp1	FBgn0263602	TASP1	404.003	1.91546	0.15331	12.4941	8.04434e-36	5.72272e-35
MED1	FBgn0037109	MED1	1117.69	1.64713	0.13186	12.4915	8.30911e-36	5.90777e-35
su(r)			1073.36	-1.76246	0.141118	-12.4893	8.54461e-36	6.07182e-35
osp	FBgn0003016	MPRIP	799.062	-1.58849	0.127214	-12.4867	8.81961e-36	6.26374e-35
DMAP1	FBgn0034537	DMAP1	833.271	1.58825	0.127211	12.4852	8.99626e-36	6.38564e-35
Ack-like			1513.14	1.59064	0.12742	12.4835	9.18684e-36	6.51728e-35
CG30116	FBgn0028496	TTC41P	1026.26	-1.69505	0.135832	-12.4791	9.70821e-36	6.88331e-35
CG14669	FBgn0037326	RASL10B	495.779	-1.7992	0.14419	-12.478	9.84429e-36	6.97592e-35
CG4168	FBgn0028888	IGFALS	588.282	-1.81602	0.145538	-12.4779	9.8503e-36	6.97629e-35
CG3732	FBgn0034750	ZRANB2	796.563	1.51583	0.121526	12.4733	1.04384e-35	7.38873e-35
rad	FBgn0265597	RAP1GAP	1420.42	-1.43447	0.115027	-12.4706	1.07961e-35	7.63762e-35
mthl1	FBgn0030766	ADGRE2	693.366	1.57118	0.126003	12.4694	1.09682e-35	7.75511e-35
Pkcdelta	FBgn0259680	PRKCD	459.224	-1.91703	0.153802	-12.4642	1.16973e-35	8.26603e-35
MFS9	FBgn0038799	SLC17A5	610.46	-1.65881	0.133185	-12.455	1.31428e-35	9.28236e-35
Nrk	FBgn0020391	MUSK	318.618	2.25054	0.180738	12.452	1.3644e-35	9.63094e-35
tutl	FBgn0010473	IGSF9	3234	-1.4173	0.113829	-12.4512	1.37829e-35	9.72365e-35
nbs	FBgn0261530	NBN	499.266	1.97774	0.158847	12.4506	1.38766e-35	9.78431e-35
svr	FBgn0004648	CPD	4080.16	-1.2459	0.100151	-12.4402	1.58119e-35	1.11427e-34
Hakai	FBgn0032812	CBLL1	487.671	1.86865	0.150219	12.4395	1.59492e-35	1.12332e-34
bru1	FBgn0000114	CELF2	1190.59	-1.46141	0.11756	-12.4311	1.77104e-35	1.24668e-34
CG34261	FBgn0085290	OARD1	122.581	5.53052	0.445211	12.4222	1.97925e-35	1.39248e-34
CG8202	FBgn0037622	VPS35L	512.068	2.0281	0.163357	12.4151	2.16416e-35	1.52172e-34
CG12204	FBgn0031022	SNRNP48	235.718	2.81838	0.2271	12.4103	2.29811e-35	1.61502e-34
sba	FBgn0016754	MBD5	1914.29	1.51368	0.121992	12.408	2.36387e-35	1.66032e-34
sog	FBgn0003463	CHRD	1496.02	-1.32866	0.107088	-12.4072	2.38863e-35	1.67678e-34
Pgd	FBgn0004654	PGD	1633.8	-1.70777	0.137653	-12.4063	2.41488e-35	1.69427e-34
CR31044	FBgn0051044		208.413	3.01955	0.243487	12.4013	2.57203e-35	1.80354e-34
RpL31	FBgn0285949	RPL31	30570.8	1.17988	0.0951699	12.3976	2.69121e-35	1.88607e-34
Lmpt	FBgn0261565	FHL2	4387.36	-1.3096	0.105638	-12.3971	2.70845e-35	1.89711e-34
Glycogenin	FBgn0265191	GYG1	1772.18	-1.34493	0.108491	-12.3967	2.72304e-35	1.90628e-34
P32	FBgn0034259	C1QBP	1903.03	1.61805	0.130547	12.3944	2.80155e-35	1.96016e-34
CG2747	FBgn0037541	HEATR5B	1670.48	-1.28017	0.103293	-12.3936	2.82888e-35	1.97819e-34
CG17322	FBgn0027070	UGT8	382.875	-2.13917	0.172603	-12.3936	2.83172e-35	1.97909e-34
dpn	FBgn0010109	HES1	257.246	8.2921	0.67037	12.3694	3.8254e-35	2.67211e-34
CG9372	FBgn0036891	TPSG1	717.81	-1.85871	0.150267	-12.3694	3.82815e-35	2.67257e-34
CG32264	FBgn0052264	PHACTR1	3761.09	-1.09155	0.0882811	-12.3645	4.06794e-35	2.83842e-34
EndoB	FBgn0034433	SH3GLB1	1058.95	-1.37257	0.11101	-12.3644	4.07169e-35	2.83948e-34
Shaw	FBgn0003386	KCNC2	897.929	-1.65192	0.133613	-12.3634	4.12096e-35	2.87227e-34
MESK2	FBgn0043070	NDRG3	4170.39	-1.12897	0.0913294	-12.3615	4.2231e-35	2.94184e-34
sosie	FBgn0039232		525.398	-1.83687	0.148603	-12.3609	4.25616e-35	2.96325e-34
CG11596	FBgn0023522	CARNMT1	825.308	1.69498	0.137134	12.36	4.30215e-35	2.99364e-34
vito	FBgn0052418	NOL12	443.934	1.85827	0.150362	12.3586	4.37554e-35	3.04304e-34
tap	FBgn0015550	NEUROG3	255.719	8.28084	0.670109	12.3575	4.43986e-35	3.08609e-34
CG43102	FBgn0262562	ARHGEF17	893.163	-1.52191	0.123171	-12.3561	4.51685e-35	3.13789e-34
Ipp	FBgn0016672	INPP1	2963.74	-1.31147	0.106152	-12.3547	4.59298e-35	3.18904e-34
Gabat	FBgn0036927	ABAT	2131.96	-1.2854	0.104063	-12.3521	4.74276e-35	3.29124e-34
CaMKI	FBgn0016126	CAMK1D	6413.13	-1.17034	0.0947651	-12.3499	4.87859e-35	3.38366e-34
tex	FBgn0037569	THOC3	243.474	2.73801	0.221728	12.3485	4.96237e-35	3.43989e-34
AspRS	FBgn0002069	DARS	602.445	1.72082	0.139376	12.3466	5.08125e-35	3.52038e-34
CG4282	FBgn0034114	ZFP64	380.917	2.3219	0.188063	12.3464	5.09559e-35	3.5284e-34
Galphao	FBgn0001122	GNAO1	3743.66	-1.17728	0.0953736	-12.3439	5.2545e-35	3.63646e-34
Esyt2	FBgn0266758	ESYT2	1081.98	-1.51911	0.123105	-12.3399	5.51978e-35	3.81797e-34
wcd	FBgn0262560	UTP18	373.225	1.99677	0.161936	12.3307	6.19369e-35	4.28178e-34
CG13995	FBgn0031770		533.522	-1.72893	0.140263	-12.3264	6.53097e-35	4.5125e-34
Jafrac2	FBgn0040308	PRDX4	370.241	2.22227	0.180311	12.3246	6.67641e-35	4.61049e-34
CG42540	FBgn0260657	STOM	2844.77	-1.4447	0.117235	-12.3231	6.80123e-35	4.69414e-34
CG10445	FBgn0037531	TTF2	125.455	4.69309	0.380893	12.3213	6.95862e-35	4.80017e-34
Uba5	FBgn0030305	UBA5	699.937	1.78998	0.145281	12.3208	6.99814e-35	4.82482e-34
Act79B	FBgn0000045	ACTBL2	1266.35	-2.30919	0.187456	-12.3186	7.19482e-35	4.95773e-34
CG43351	FBgn0263083		397.692	-2.17349	0.176452	-12.3177	7.27173e-35	5.00801e-34
Etf-QO			949.184	-1.51063	0.122655	-12.3161	7.41928e-35	5.10687e-34
CG31760	FBgn0051760	GPR179	668.572	-1.65458	0.134351	-12.3153	7.49289e-35	5.15475e-34
CG33307	FBgn0053307		379.066	-2.16494	0.1759	-12.3078	8.22087e-35	5.65251e-34
magu	FBgn0262169	SMOC1	503.258	-1.80467	0.146644	-12.3065	8.35763e-35	5.74345e-34
mt:lrRNA			911230	-1.21935	0.0991425	-12.299	9.1697e-35	6.29811e-34
Tapdelta	FBgn0021795	SSR4	2078.81	1.20181	0.0977251	12.2979	9.29876e-35	6.38331e-34
CG1575	FBgn0029999	TEX10	312.903	2.20109	0.17902	12.2952	9.60806e-35	6.59208e-34
Gpdh	FBgn0001128	GPD1	9175.71	-1.74465	0.14193	-12.2923	9.9577e-35	6.82829e-34
CG13360	FBgn0025620		641.766	-2.48177	0.201935	-12.29	1.02569e-34	7.02969e-34
CG10139	FBgn0033951		536.764	2.01373	0.163898	12.2864	1.07117e-34	7.3374e-34
Nnf1b	FBgn0051658		125.511	3.85807	0.314054	12.2847	1.09402e-34	7.48991e-34
CG11696	FBgn0030314	ZNF662	419.528	2.12267	0.17279	12.2847	1.09513e-34	7.49348e-34
fand	FBgn0033859	XAB2	759.64	1.71381	0.139521	12.2836	1.10975e-34	7.58948e-34
dod	FBgn0015379	PIN1	536.669	1.94438	0.158395	12.2756	1.22516e-34	8.37423e-34
Dbp73D	FBgn0004556	DDX51	391.285	1.9188	0.156326	12.2743	1.24463e-34	8.50278e-34
CG9215	FBgn0030659	ZNF649	371.548	2.14348	0.17469	12.2702	1.309e-34	8.9377e-34
Zcchc7	FBgn0036668	ZCCHC7	1428.27	1.57451	0.128339	12.2684	1.33874e-34	9.13586e-34
CG33543	FBgn0053543	NCAM2	503.404	-1.76766	0.144125	-12.2647	1.40095e-34	9.55528e-34
CG18208	FBgn0038653	ADRA2A	638.115	-1.64102	0.133824	-12.2625	1.44066e-34	9.82088e-34
CG8097	FBgn0030660	DALRD3	208.284	3.21505	0.262217	12.261	1.46601e-34	9.98835e-34
Alr	FBgn0031068	GFER	520.983	2.07164	0.169068	12.2533	1.61231e-34	1.09792e-33
DNApol-epsilon58			134.004	6.1959	0.505943	12.2462	1.75959e-34	1.19757e-33
eIF3c	FBgn0034258	EIF3CL	9089.91	1.2754	0.104164	12.2442	1.80451e-34	1.22749e-33
Wdr62	FBgn0031374	WDR62	2717.5	-1.26378	0.103236	-12.2416	1.86319e-34	1.26673e-33
ADD1	FBgn0026573	ATRX	952.81	1.52339	0.124445	12.2415	1.86558e-34	1.26768e-33
Cdc42	FBgn0010341	CDC42	2728.42	1.13673	0.0928993	12.2362	1.9916e-34	1.35259e-33
Uhg4	FBgn0083124		516.228	1.96607	0.16069	12.2352	2.01584e-34	1.36832e-33
inaF-B			817.968	-1.9653	0.160707	-12.2291	2.17375e-34	1.47472e-33
OS9	FBgn0042129		1337.53	-1.94231	0.158899	-12.2235	2.32803e-34	1.57855e-33
CG8038	FBgn0035831	POP4	245.257	2.42585	0.198553	12.2176	2.50305e-34	1.69632e-33
Con	FBgn0005775	LRRC70	1435.07	-1.40638	0.115164	-12.212	2.68209e-34	1.81669e-33
CG9747	FBgn0039754	SCD5	1241.96	-1.68505	0.13806	-12.2052	2.91756e-34	1.97513e-33
CG18812	FBgn0042135	GDAP2	4958.1	-1.247	0.102212	-12.2002	3.10089e-34	2.09812e-33
MBD-R2			1123.84	1.48509	0.121775	12.1954	3.29078e-34	2.22543e-33
CG3842	FBgn0029866	RDH12	506.131	-1.81978	0.149301	-12.1887	3.57257e-34	2.41471e-33
CG17698	FBgn0040056	CAMKK1	2113.13	-1.25225	0.102739	-12.1886	3.57454e-34	2.41476e-33
chic	FBgn0000308	PFN4	10677.5	1.11156	0.0912137	12.1863	3.67795e-34	2.4833e-33
crol	FBgn0020309	ZNF569	5883.32	1.19313	0.0979091	12.186	3.6888e-34	2.48931e-33
Hpr1	FBgn0037382	THOC1	490.785	1.86592	0.153203	12.1794	4.00026e-34	2.69805e-33
Vps13B	FBgn0039727	VPS13B	483.001	2.16412	0.177691	12.1791	4.01492e-34	2.70651e-33
CG11378	FBgn0040364		464.214	-2.04202	0.167671	-12.1787	4.03598e-34	2.71927e-33
CG40485	FBgn0069973	DHRS11	2510.36	-1.21552	0.0998565	-12.1726	4.34784e-34	2.92784e-33
Xpac	FBgn0004832	XPA	312.09	2.17341	0.178608	12.1686	4.56672e-34	3.0736e-33
CG17919	FBgn0037433	PEBP1	1032.12	-1.46676	0.120571	-12.1651	4.76884e-34	3.20795e-33
E(z)			706.622	1.62609	0.133677	12.1643	4.81615e-34	3.23806e-33
e(r)			1670.79	1.29735	0.106661	12.1634	4.87096e-34	3.27318e-33
lig	FBgn0020279	UBAP2	4383.02	1.26749	0.104212	12.1626	4.91861e-34	3.30346e-33
Rrp46	FBgn0037815	EXOSC5	225.307	2.68147	0.220472	12.1624	4.9284e-34	3.30829e-33
Mi-2			3104.19	1.22864	0.101051	12.1586	5.16622e-34	3.4661e-33
Ak6	FBgn0033754	TAF9	271.65	2.48068	0.204058	12.1568	5.2805e-34	3.54091e-33
dwg	FBgn0000520	MZF1	414.262	1.95624	0.160936	12.1554	5.37239e-34	3.60063e-33
CG8209	FBgn0035830	UBXN1	1398.32	1.48082	0.121833	12.1545	5.42843e-34	3.63628e-33
Ip259	FBgn0025366	NSA2	8845.7	1.31564	0.108261	12.1524	5.56965e-34	3.72754e-33
AnxB10	FBgn0000084	ANXA8L1	1469.45	-1.44346	0.11878	-12.1524	5.57053e-34	3.72754e-33
NKCC	FBgn0051547	SLC12A3	745.033	-1.62038	0.133348	-12.1515	5.63473e-34	3.76852e-33
ArfGAP3	FBgn0037182	ARFGAP2	1494.1	1.35935	0.111868	12.1514	5.63859e-34	3.76912e-33
CG12134	FBgn0033471	WDR89	346.073	2.20952	0.181884	12.1479	5.88228e-34	3.92996e-33
Pcyt2	FBgn0035231	PCYT1A	374.028	-2.07001	0.170428	-12.146	6.02728e-34	4.02472e-33
Roc2	FBgn0044020	RNF7	858.027	1.5426	0.127174	12.1298	7.34236e-34	4.9003e-33
Taf6	FBgn0010417	TAF6	839.835	1.80683	0.148966	12.1291	7.40604e-34	4.94021e-33
Taldo	FBgn0023477	TALDO1	5655.35	-1.59904	0.131935	-12.1199	8.28503e-34	5.52364e-33
Panx	FBgn0034617		257.406	2.28113	0.188216	12.1197	8.30636e-34	5.53496e-33
Tig	FBgn0011722		1834.58	-1.56244	0.129004	-12.1116	9.16878e-34	6.10644e-33
muc	FBgn0283658	DLAT	4171.13	-1.1451	0.0945577	-12.1101	9.34237e-34	6.2188e-33
insb	FBgn0034224		228.507	8.11506	0.670241	12.1077	9.61901e-34	6.39961e-33
nudC	FBgn0021768	NUDC	1070.61	1.5329	0.126616	12.1067	9.73146e-34	6.47104e-33
Irbp	FBgn0011774	XRCC6	321.345	2.18995	0.180922	12.1044	1.00126e-33	6.65454e-33
CG10553	FBgn0039324		685.536	-1.69855	0.140327	-12.1043	1.00261e-33	6.66003e-33
Eip75B	FBgn0000568	PPARG	3372.59	-1.44144	0.119156	-12.0971	1.09463e-33	7.26745e-33
CD98hc	FBgn0037533	SLC3A2	5645.05	1.23725	0.102284	12.0962	1.10579e-33	7.33776e-33
Nsun5	FBgn0259704	NSUN5	286.022	2.21602	0.183356	12.0859	1.25431e-33	8.31895e-33
RtcB	FBgn0032781	RTCB	648.154	1.72998	0.143185	12.0821	1.31257e-33	8.70082e-33
Cyp6t1	FBgn0031182	CYP3A43	311.611	-2.47121	0.204558	-12.0807	1.33512e-33	8.84567e-33
CG4951	FBgn0039563		346.174	2.06006	0.170558	12.0784	1.37436e-33	9.10093e-33
Arp5	FBgn0038576	ACTR5	459.402	1.85191	0.153424	12.0705	1.51162e-33	1.00047e-32
l(2)34Fd			470.925	1.74467	0.144555	12.0693	1.53509e-33	1.01547e-32
CG5849	FBgn0038897	LNPEP	244.523	-2.83205	0.234662	-12.0686	1.54752e-33	1.02317e-32
D	FBgn0000411	SOX21	655.892	1.63993	0.135965	12.0614	1.68899e-33	1.11612e-32
Ssu72	FBgn0031054	SSU72	620.294	1.63121	0.135283	12.0578	1.76447e-33	1.16539e-32
CG3939	FBgn0040396	TXNDC17	937.448	1.46962	0.121932	12.0527	1.87634e-33	1.23863e-32
Ssb-c31a			565.496	1.72898	0.143511	12.0477	1.99334e-33	1.31519e-32
CG5359	FBgn0037773	TCTEX1D2	255.172	2.94962	0.244865	12.0459	2.03922e-33	1.34477e-32
pps	FBgn0082831	DIDO1	1535.68	1.51437	0.125723	12.0452	2.05453e-33	1.35416e-32
CG5498	FBgn0027565	CHMP7	901.582	1.53144	0.127152	12.0441	2.08224e-33	1.37172e-32
CG31313	FBgn0051313	CST1	2263	-1.67227	0.138866	-12.0423	2.12867e-33	1.40158e-32
RpS19a	FBgn0010412	RPS19	20961.4	1.20203	0.0998236	12.0415	2.14888e-33	1.41415e-32
P5CDh1	FBgn0037138	ALDH4A1	4442.39	-1.20346	0.099986	-12.0363	2.29052e-33	1.50658e-32
ph-p			931.945	1.56749	0.130277	12.032	2.41211e-33	1.58574e-32
CG33213	FBgn0053213	ZNF692	158.713	3.16154	0.262839	12.0284	2.5189e-33	1.65509e-32
ssp	FBgn0036248	MSANTD1	721.405	1.70051	0.141381	12.0279	2.53588e-33	1.66539e-32
Zfrp8	FBgn0021875	PDCD2	374.87	2.16463	0.179982	12.0269	2.56497e-33	1.68362e-32
CG34376	FBgn0085405	NACC1	1434.83	-1.37722	0.114529	-12.0252	2.6211e-33	1.71958e-32
CG30197	FBgn0050197	SLPI	3336.21	-1.41129	0.117481	-12.0129	3.03926e-33	1.99289e-32
grn	FBgn0001138	GATA3	447.667	1.99552	0.166123	12.0123	3.06208e-33	2.00682e-32
CG3651	FBgn0032974		538.733	1.84207	0.15335	12.0122	3.06648e-33	2.00867e-32
sn	FBgn0003447	FSCN2	2172.66	-1.15739	0.0963881	-12.0076	3.23999e-33	2.12124e-32
Upf1	FBgn0030354	UPF1	1232.55	1.45792	0.121433	12.006	3.3049e-33	2.16262e-32
wapl	FBgn0004655	WAPL	1406.77	1.29369	0.107791	12.0019	3.47429e-33	2.27229e-32
Tap42	FBgn0051852	IGBP1	529.552	1.68851	0.140735	11.9978	3.64847e-33	2.38499e-32
YME1L	FBgn0034792	YME1L1	1421.93	1.29377	0.107853	11.9957	3.74295e-33	2.44549e-32
APC4	FBgn0052707	ANAPC4	294.142	2.32951	0.194319	11.9881	4.10222e-33	2.67885e-32
eIF3b	FBgn0034237	EIF3B	10154.6	1.19324	0.0995394	11.9877	4.1243e-33	2.69189e-32
Tk	FBgn0037976	TAC1	533.206	-1.87343	0.156303	-11.9859	4.21262e-33	2.74813e-32
cal1	FBgn0038478	MTDH	566.657	1.75889	0.146799	11.9816	4.43724e-33	2.89318e-32
CDK2AP1	FBgn0030269	CDK2AP1	588.434	1.6041	0.133913	11.9787	4.59685e-33	2.99572e-32
Acsl	FBgn0263120	ACSL3	5721.19	-1.34565	0.112381	-11.9739	4.86672e-33	3.16996e-32
CG6910	FBgn0036262	MIOX	3507.17	-3.48415	0.29117	-11.966	5.35195e-33	3.48424e-32
l(2)efl			1454.15	-1.61406	0.134906	-11.9643	5.46686e-33	3.55723e-32
Nlg2	FBgn0031866	NLGN4X	736.448	-1.59484	0.13332	-11.9625	5.58661e-33	3.63329e-32
ND-49			4203.82	-1.09061	0.0911785	-11.9612	5.67196e-33	3.68692e-32
dpr14	FBgn0029974	CADM4	687.543	-1.54707	0.129348	-11.9605	5.72046e-33	3.71655e-32
Irp-1B			978.278	-1.54808	0.129507	-11.9536	6.21476e-33	4.03564e-32
CG12194	FBgn0031636	MFSD1	742.169	-1.57695	0.13196	-11.9502	6.4749e-33	4.20242e-32
Flo1	FBgn0024754	FLOT1	1993.33	1.19535	0.100078	11.9442	6.96468e-33	4.51799e-32
RpL36	FBgn0002579	RPL36	22598.3	0.980752	0.0821206	11.9428	7.07789e-33	4.5891e-32
Ggamma1	FBgn0004921	GNG7	15495.5	-0.993477	0.0832	-11.9408	7.25059e-33	4.69868e-32
CG7272	FBgn0036501	SLC50A1	874.918	-1.50417	0.126025	-11.9354	7.73784e-33	5.01188e-32
Pvr	FBgn0032006	KDR	878.142	-1.73429	0.145312	-11.9349	7.78564e-33	5.03817e-32
Tg	FBgn0031975	TGM1	397.007	-1.98063	0.165953	-11.9349	7.78633e-33	5.03817e-32
SMC3	FBgn0015615	SMC3	1054.07	1.46044	0.122459	11.9259	8.66962e-33	5.60685e-32
hui	FBgn0033968		500.718	-1.9439	0.163012	-11.9249	8.7768e-33	5.67329e-32
Mal-A5			740.908	-1.54785	0.1298	-11.9249	8.78311e-33	5.67448e-32
CG11391	FBgn0038732	SLC27A4	837.217	-2.20807	0.185307	-11.9157	9.79993e-33	6.32821e-32
Tsp66E	FBgn0035936	CD82	1251.54	-1.31144	0.110077	-11.9139	1.00237e-32	6.46681e-32
CG7430	FBgn0036762	DLD	4812.5	-1.07719	0.0904151	-11.9138	1.00247e-32	6.46681e-32
CG14798	FBgn0029588	ALKBH7	102.684	4.58149	0.384716	11.9088	1.06547e-32	6.86972e-32
CG1299	FBgn0035501	TMPRSS9	730.108	-1.68545	0.141554	-11.9068	1.09073e-32	7.02906e-32
Rh50	FBgn0028699	RHBG	856.649	-1.52224	0.127856	-11.9059	1.1033e-32	7.10643e-32
CG7084	FBgn0038938	SLC22A4	617.903	-1.65599	0.139124	-11.903	1.14178e-32	7.35058e-32
Pc	FBgn0003042	CBX8	851.749	1.5087	0.126766	11.9015	1.16249e-32	7.48014e-32
CG9630	FBgn0037561	DDX55	371.053	1.97558	0.166072	11.8959	1.24348e-32	7.99724e-32
PPO1	FBgn0283437		194.874	-2.97887	0.250485	-11.8924	1.29674e-32	8.33554e-32
sqd	FBgn0263396	HNRNPAB	13064.2	1.16013	0.0975692	11.8903	1.32869e-32	8.5366e-32
Aatf	FBgn0031851	AATF	486.769	1.79302	0.150846	11.8865	1.39189e-32	8.93812e-32
Adgf-D			1122.67	-1.65817	0.139505	-11.8861	1.3978e-32	8.97155e-32
RpS30	FBgn0038834	FAU	26483.7	0.971707	0.0817999	11.8791	1.52026e-32	9.75266e-32
wdp	FBgn0034718	LRRC3	2098.68	1.47336	0.12404	11.8782	1.53725e-32	9.85669e-32
GV1	FBgn0027790		879.003	-1.53903	0.129575	-11.8775	1.54856e-32	9.92419e-32
Cap-H2			561.116	1.66183	0.139978	11.8721	1.65286e-32	1.05873e-31
shams	FBgn0039273	GXYLT2	322.867	2.20048	0.185352	11.8719	1.65624e-32	1.06036e-31
CG6908	FBgn0037936		671.903	-1.62441	0.136828	-11.8719	1.65737e-32	1.06055e-31
Hsc70-4			46903.8	1.05291	0.0887052	11.8698	1.69851e-32	1.08633e-31
RhoGAP102A	FBgn0259216	ARHGAP6	427.066	-1.9383	0.163302	-11.8694	1.70722e-32	1.09135e-31
HnRNP-K			5038.94	1.22558	0.103313	11.8628	1.84778e-32	1.18061e-31
Mctp	FBgn0034389	MCTP1	771.191	-1.57729	0.133041	-11.8557	2.01072e-32	1.28408e-31
vri	FBgn0016076	NFIL3	1843.33	-1.32057	0.111394	-11.855	2.02841e-32	1.29472e-31
Gba1b	FBgn0051414	GBA	311.921	-2.17392	0.183382	-11.8546	2.03641e-32	1.29918e-31
CG6607	FBgn0039204	PPP1R21	729.531	1.49596	0.126233	11.8507	2.13388e-32	1.36069e-31
TM4SF	FBgn0020372	TSPAN15	3379.64	-1.24627	0.105248	-11.8413	2.38768e-32	1.52176e-31
Dad1	FBgn0263852	DAD1	753.063	1.45887	0.12321	11.8405	2.41132e-32	1.53606e-31
[truncated: 15,738 more rows]
