# Supplementary material for: Transcriptome-Wide Analysis of Brain Cancer Initiated by Polarity Disruption in Drosophila Type II Neuroblasts
Source: Int J Mol Sci. 2025 May 26;26(11):5115. doi: 10.3390/ijms26115115 (PMC12154101; doi:10.3390/ijms26115115)
Supplement: Supplementary file 1 [file ijms-26-05115-s001.zip › Table S2.xlsx]

## Sheet: Sheet1
	pathway	pval	padj	log2err	ES	NES	size	leadingEdge
1	GO_ACTIVE_ION_TRANSMEMBRANE_TRANSPORTER_ACTIVITY	1e-10	3.58558e-09		-0.717846	-2.5137	92	c("CG8177", "Calx", "Nckx30C", "Vmat", "Vha68-1", "kcc", "Indy", "VGlut", "Eaat2", "Oatp30B", "Ndae1", "SERCA", "CG45782", "CG1907", "Atpalpha", "nrv1", "VGAT", "CG10804", "Vha55", "VhaM9.7-a", "CG5549", "Vha26", "CG7708", "ATPsynbeta", "sesB", "Nhe2", "MRP", "Vha44", "Vha100-2", "Vha16-1", "CG16700", "Vha100-1", "DAT", "Slc45-1", "Esp", "Sln", "SerT", "Mvl", "ZnT33D", "Nhe3", "Vha13", "Prestin",…
2	GO_ACTIVE_TRANSMEMBRANE_TRANSPORTER_ACTIVITY	1e-10	3.58558e-09		-0.636965	-2.32495	126	c("CG34120", "CG8177", "Calx", "Nckx30C", "Vmat", "Vha68-1", "kcc", "Indy", "VGlut", "Eaat2", "Oatp30B", "Ndae1", "SERCA", "CG45782", "CG1907", "Mdr65", "Atpalpha", "nrv1", "CG8468", "VGAT", "CG10804", "Vha55", "VhaM9.7-a", "CG5549", "Ent3", "Vha26", "CG7708", "ATPsynbeta", "sesB", "Nhe2", "MRP", "Vha44", "Vha100-2", "Vha16-1", "CG16700", "kar", "Vha100-1", "DAT", "Slc45-1", "Esp", "Sln", "Dic1",…
3	GO_AMIDE_BIOSYNTHETIC_PROCESS	1e-10	3.58558e-09		0.511854	1.92025	509	c("Imp", "Nlp", "r", "rig", "Dph5", "wech", "vig2", "l(1)G0020", "eIF6", "peng", "Capr", "IleRS", "LysRS", "N", "yps", "RpL4", "CG10576", "sta", "Hel25E", "CG33158", "Dgp-1", "RpS3", "GlyRS", "AlaRS", "ThrRS", "Mtor", "RpL40", "RpS9", "RpL32", "RpL8", "RpL37a", "SerRS", "RpS24", "Rcd-1", "RpS5a", "lark", "RpS26", "RpS16", "RpS13", "CSN5", "RpS4", "RpL3", "RpL35", "pAbp", "RpL9", "mago", "CG4901",…
4	GO_ANION_TRANSPORT	1e-10	3.58558e-09		-0.58065	-2.32001	262	c("Lsd-2", "ACC", "cpx", "Spat", "CG34120", "Tret1-1", "Syt1", "nSyb", "for", "Got2", "Snap25", "Rab3", "CG8177", "CG3961", "Nckx30C", "kcc", "Indy", "aralar1", "per", "VGlut", "CG9413", "Eaat2", "Syt4", "Oatp30B", "GluClalpha", "Mpc1", "ClC-a", "Ndae1", "Sap-r", "Lsd-1", "CG5946", "SK", "CG12531", "CG1907", "whd", "Mdr65", "rdgB", "Rop", "CG13743", "Rbp", "Atpalpha", "CG13784", "CG8468", "VGAT",…
5	GO_ATPASE_ACTIVITY	1e-10	3.58558e-09		0.604984	2.14488	248	c("ncd", "Top2", "Mcm2", "Mcm5", "Mcm6", "Mcm3", "Caf1-55", "dpa", "mre11", "CG32533", "Iswi", "RfC4", "neb", "lds", "Msh6", "rad50", "CG11403", "CG8142", "pav", "smid", "Cdk7", "Klp67A", "Mlh1", "Rs1", "CG7376", "Gnf1", "rept", "CG13185", "Ino80", "rin", "Hel25E", "mtDNA-helicase", "XNP", "Klp10A", "spel1", "CG5800", "kz", "CG31368", "CG32344", "brm", "Pms2", "pont", "CG7504", "RfC3", "armi", "C…
6	GO_ATPASE_COMPLEX	1e-10	3.58558e-09		0.828291	2.42705	51	c("Caf1-55", "HDAC1", "Iswi", "Bap60", "Rcd5", "CG8142", "CG7154", "Bap111", "CG10555", "Snr1", "Mapmodulin", "mor", "Bap55", "Gnf1", "rept", "Ino80", "brm", "pont", "Brd8", "Nipped-A", "mute", "elg1", "polybromo", "Arp6", "e(y)3", "Arp8", "Chrac-16", "Chrac-14", "Chd3", "Acf", "dom", "MBD-like", "CG11970", "DMAP1", "Mi-2", "Arp5", "osa", "MTA1-like", "E(bx)", "CG12659", "CkIIalpha", "simj", "Uch…
7	GO_AXON	1e-10	3.58558e-09		-0.460077	-1.8836	329	c("trpl", "cpx", "Gad1", "Syt1", "inaC", "Snap25", "Frq1", "Rab3", "Pkc53E", "Calx", "para", "Gel", "Cow", "Rbp9", "unc80", "IA-2", "Vmat", "VAChT", "Sap47", "mmd", "unc-104", "Sh", "dysc", "Hk", "VGlut", "NfI", "Syn", "eag", "Eaat2", "rdgA", "Cbp53E", "Syt4", "HDAC6", "futsch", "Appl", "GluClalpha", "Gs2", "Syt7", "Ndae1", "Ddc", "Odc1", "Ekar", "CRMP", "sdt", "Cdk5alpha", "orb2", "CG15537", "5-…
8	GO_BEHAVIOR	1e-10	3.58558e-09		-0.493357	-2.01467	307	c("LManII", "Gad1", "CG34120", "Snap25", "Pkc53E", "Calx", "para", "Nckx30C", "Vmat", "CG12338", "kcc", "nAChRbeta1", "mmd", "Pka-R2", "Sh", "per", "Hk", "VGlut", "Pde1c", "Eaat2", "rdgA", "Cbp53E", "Syt4", "Appl", "GluClalpha", "Rh2", "if", "Ndae1", "Sap-r", "Ekar", "Ace", "DopEcR", "Alk", "Shal", "mtd", "orb2", "CG15537", "5-HT2A", "unc79", "Nrx-1", "whd", "Nep4", "Atpalpha", "Nlg3", "nrv1", "A…
9	GO_CATALYTIC_ACTIVITY_ACTING_ON_A_TRNA	1e-10	3.58558e-09		0.708215	2.25286	91	c("IleRS", "LysRS", "l(1)G0045", "Tgt", "GlyRS", "AlaRS", "ThrRS", "CG17807", "SerRS", "Rpp30", "HisRS", "CG4045", "LeuRS", "AspRS-m", "CG9596", "CG9422", "ValRS", "CG3045", "CG14544", "AspRS", "CG8097", "CG8038", "TrpRS", "MetRS", "AsnRS", "GlnRS", "ArgRS", "Nsun2", "CG3709", "CG18596", "CG2100", "JhI-1", "CG3434", "Mt2", "alpha-PheRS", "GluProRS", "CG6388", "wuho", "CG10802", "beta-PheRS", "CG3…
10	GO_CATALYTIC_ACTIVITY_ACTING_ON_DNA	1e-10	3.58558e-09		0.777266	2.54245	116	c("Rrp1", "Top2", "PCNA", "Mcm2", "Mcm5", "Nop60B", "Mcm6", "Mcm3", "dpa", "mre11", "RfC4", "DNApol-alpha180", "rad50", "CG11403", "CG8142", "Fen1", "DNApol-epsilon255", "rept", "Ino80", "rin", "mtDNA-helicase", "agt", "XNP", "DNA-ligI", "RpS3", "CG16817", "pont", "CG7504", "RfC3", "XRCC1", "mei-9", "Gen", "Top3alpha", "Mcm7", "Xpd", "mus301", "mus205", "polybromo", "CG11788", "DNApol-eta", "Top3…
11	GO_CATALYTIC_ACTIVITY_ACTING_ON_RNA	1e-10	3.58558e-09		0.725231	2.59098	262	c("Rrp1", "Fib", "CG32533", "Fen1", "RpI1", "RpII140", "trsn", "IleRS", "LysRS", "Rrp4", "Rs1", "rin", "l(1)G0045", "Hel25E", "CG8939", "CG8545", "Tgt", "RpII215", "CG13690", "PAN2", "CG5800", "GlyRS", "AlaRS", "ThrRS", "Rpb5", "Cpsf73", "RpI135", "kz", "CG31368", "CG32344", "armi", "CG17807", "CG5589", "SerRS", "rnh1", "Dis3", "RpII18", "CG18600", "pit", "l(3)72Ab", "Dbp45A", "Rrp45", "CG8611", …
12	GO_CATALYTIC_COMPLEX	1e-10	3.58558e-09		0.601656	2.30565	824	c("CycA", "PCNA", "CycE", "Uba2", "CycB", "Nop60B", "Mcm3", "BubR1", "RnrS", "Act42A", "Caf1-55", "RnrL", "HDAC1", "smt3", "Iswi", "Cks30A", "Bap60", "ash2", "DNApol-alpha180", "CG4038", "SMC5", "Rcd5", "wap", "CG8142", "CG7154", "REG", "SmD1", "smid", "Bap111", "CG7637", "Aos1", "CG10555", "Tfb1", "SmB", "RpI1", "RpII140", "mrn", "Cdk7", "SmE", "DNApol-epsilon255", "Snr1", "Rrp4", "Mapmodulin", …
13	GO_CATALYTIC_STEP_2_SPLICEOSOME	1e-10	3.58558e-09		0.77695	2.37866	70	c("SmD1", "SmB", "SmE", "ncm", "CG10418", "rump", "SmD3", "SmD2", "U2af38", "SmF", "SF2", "CG6686", "CG31368", "Tango4", "U2A", "l(3)72Ab", "pAbp", "Prp19", "CG4849", "mago", "l(1)G0007", "Cdc5", "cactin", "LSm7", "crn", "Hrb87F", "SNRPG", "tsu", "LSm3", "Prp8", "Bx42", "SRm160", "Mtr4", "Ref1", "fand", "HnRNP-K", "noi", "sip1", "CG6841", "Syp", "FRG1", "c12.1", "cyp33", "BCAS2", "snf", "abs", "C…
14	GO_CATION_CHANNEL_ACTIVITY	1e-10	3.58558e-09		-0.669271	-2.37506	102	c("trpl", "Ca-alpha1T", "Snap25", "Frq1", "para", "slo", "unc80", "Nckx30C", "trp", "RyR", "nAChRbeta1", "Sh", "Hk", "eag", "Ca-alpha1D", "CG4587", "if", "Ekar", "Ca-beta", "SK", "Shal", "Rbp", "CG44422", "CG42817", "stj", "Shaw", "CG5890", "Piezo", "Shab", "5-HT1A", "Ork1", "blw", "nAChRalpha6", "Elk", "ATPsynbeta", "SLO2", "nAChRalpha2", "5-HT1B", "Nmdar1", "KCNQ", "subdued", "Vha16-1", "nAChRa…
15	GO_CATION_CHANNEL_COMPLEX	1e-10	3.58558e-09		-0.724986	-2.41586	66	c("trpl", "nSyb", "Ca-alpha1T", "Snap25", "para", "slo", "unc80", "trp", "RyR", "CG11319", "Sh", "Hk", "eag", "Ca-alpha1D", "CG4587", "Ekar", "SERCA", "Ca-beta", "SK", "Pka-C1", "Shal", "whd", "CG44422", "CG42817", "stj", "Shaw", "CG5890", "dnc", "Cam", "Shab", "Ork1", "Nos", "Elk", "Hsc70-1", "Nmdar1", "KCNQ", "GluRIA", "CG17684", "Nmdar2", "CngB", "Prosap", "Syx1A", "CG4662", "CG42673")
16	GO_CATION_TRANSMEMBRANE_TRANSPORT	1e-10	3.58558e-09		-0.581973	-2.39629	340	c("trpl", "nSyb", "Ca-alpha1T", "Snap25", "Frq1", "Calx", "para", "slo", "unc80", "Nckx30C", "trp", "RyR", "Vha68-1", "kcc", "CG11319", "Sh", "Hk", "VGlut", "eag", "Ca-alpha1D", "CG4587", "Appl", "CG42450", "if", "Ndae1", "SERCA", "Ca-beta", "SK", "Pka-C1", "Shal", "smp-30", "CG15537", "5-HT2A", "Nipsnap", "csw", "Atpalpha", "CG44422", "Octbeta2R", "Nlg3", "nrv1", "Aplip1", "CG42817", "stj", "CG1…
17	GO_CATION_TRANSMEMBRANE_TRANSPORTER_ACTIVITY	1e-10	3.58558e-09		-0.636309	-2.52782	230	c("trpl", "Ca-alpha1T", "Snap25", "Frq1", "Calx", "para", "slo", "unc80", "Nckx30C", "trp", "Vmat", "VAChT", "RyR", "Vha68-1", "kcc", "Indy", "nAChRbeta1", "Sh", "Hk", "VGlut", "eag", "Eaat2", "Ca-alpha1D", "CG4587", "if", "Ndae1", "Ekar", "SERCA", "CG45782", "Ca-beta", "SK", "Shal", "Rbp", "Atpalpha", "CG44422", "nrv1", "VGAT", "CG42817", "stj", "CG10804", "Shaw", "Rh50", "CG5890", "Piezo", "Sha…
18	GO_CATION_TRANSPORT	1e-10	3.58558e-09		-0.563778	-2.37702	448	c("trpl", "Syt1", "nSyb", "inaC", "Ca-alpha1T", "Snap25", "Frq1", "Rab3", "Pkc53E", "Calx", "para", "slo", "unc80", "Nckx30C", "trp", "Vmat", "VAChT", "RyR", "Vha68-1", "kcc", "Indy", "CG11319", "nAChRbeta1", "Sh", "Hk", "VGlut", "eag", "Ca-alpha1D", "Syt4", "CG4587", "Appl", "CG42450", "Syt7", "if", "Ndae1", "comt", "SERCA", "Ca-beta", "SK", "Pka-C1", "Shal", "smp-30", "CG15537", "5-HT2A", "mACh…
19	GO_CELLULAR_ION_HOMEOSTASIS	1e-10	3.58558e-09		-0.509359	-2.03768	255	c("trpl", "inaC", "Frq1", "CG8177", "Pkc53E", "Calx", "slo", "Nckx30C", "trp", "Argk", "RyR", "Vha68-1", "kcc", "Sh", "Ca-alpha1D", "Cbp53E", "Appl", "if", "Ndae1", "Ekar", "SERCA", "Ca-beta", "Pka-C1", "smp-30", "5-HT2A", "csw", "Rbp", "Atpalpha", "nrv1", "Irp-1B", "Tg", "Rh50", "Dop1R1", "Pkc98E", "dnc", "Cam", "Vha55", "5-HT1A", "Mlp60A", "jp", "wupA", "VhaM9.7-a", "nAChRalpha6", "CG1275", "No…
20	GO_CELLULAR_LIPID_METABOLIC_PROCESS	1e-10	3.58558e-09		-0.433364	-1.83142	458	c("Desat1", "ACC", "glob1", "IP3K2", "CG34120", "CdsA", "dob", "CG3961", "Gel", "AcCoAS", "bgm", "CG3376", "CG18003", "Pal2", "CG31140", "Pka-R2", "per", "CG3902", "Cyp9f2", "rdgA", "CG2254", "AdipoR", "Sap-r", "Ace", "Lsd-1", "Pect", "Pis", "mdy", "PKD", "ninaB", "CG5065", "smp-30", "ChAT", "CG2201", "5-HT2A", "mAChR-A", "Cpr", "whd", "csw", "rdgB", "CG9547", "Pdk", "CG2781", "CG10932", "Inos", …
21	GO_CELLULAR_MACROMOLECULE_CATABOLIC_PROCESS	1e-10	3.58558e-09		0.579844	2.20679	686	c("Imp", "Rrp1", "Nlp", "CycB", "Nop60B", "BubR1", "smt3", "CG32533", "Set", "neb", "lok", "CG8173", "La", "polo", "wech", "Fen1", "REG", "Bub3", "E2f1", "Mlh1", "Rrp4", "Mapmodulin", "CG9705", "Fs(2)Ket", "mor", "CG10418", "yps", "RpL4", "Cdk1", "rump", "l(1)G0045", "sta", "Nup214", "Csl4", "Dcp-1", "Dgp-1", "CG13690", "tefu", "PAN2", "RpS3", "lwr", "Uch", "CG30105", "aurA", "pk", "RpL40", "RpS9…
22	GO_CELLULAR_MACROMOLECULE_LOCALIZATION	1e-10	3.58558e-09		0.434799	1.68143	1084	c("Pex7", "CycE", "Nlp", "CG9135", "Pen", "RPA2", "Six4", "Nop60B", "Act42A", "smt3", "Slbp", "CG8771", "La", "pbl", "RanGAP", "Rcd5", "polo", "Nup62", "dup", "Nup160", "smid", "Nup205", "Pabp2", "Aos1", "Bub3", "RpI1", "eIF6", "Art4", "WDR79", "E2f1", "Rrp4", "Mapmodulin", "Nup75", "Fs(2)Ket", "RpA-70", "rept", "Ranbp9", "RpL4", "Cdk1", "Zw10", "sta", "Hel25E", "U2af50", "Nup154", "pnut", "Nup21…
23	GO_CELLULAR_NITROGEN_COMPOUND_CATABOLIC_PROCESS	1e-10	3.58558e-09		0.589525	2.16426	373	c("Imp", "Rrp1", "Nlp", "Nop60B", "CG32533", "Set", "La", "wech", "Fen1", "REG", "E2f1", "Mlh1", "Rrp4", "Mapmodulin", "CG9705", "Fs(2)Ket", "CG10418", "yps", "RpL4", "rump", "l(1)G0045", "sta", "Nup214", "Csl4", "Dcp-1", "Dgp-1", "CG13690", "tefu", "PAN2", "RpS3", "CG30105", "RpL40", "RpS9", "RpL32", "RpL8", "RpL37a", "RpS24", "Rcd-1", "RpS5a", "rnh1", "Dis3", "RpS26", "RpS16", "RpS13", "RpS4", …
24	GO_CELLULAR_PROTEIN_CONTAINING_COMPLEX_ASSEMBLY	1e-10	3.58558e-09		0.529389	1.99653	601	c("scra", "Nlp", "Mcm2", "RPA2", "Mcm5", "Mcm6", "Mcm3", "mars", "RPA3", "Caf1-55", "dpa", "Iswi", "Set", "rig", "Sas-4", "geminin", "dup", "Hat1", "SmD1", "Nup205", "Tfb1", "SmB", "eIF6", "mrn", "Cdk7", "SmE", "Caf1-180", "hoip", "Snr1", "Mapmodulin", "CG3689", "CG7376", "RpA-70", "rept", "cmet", "icln", "CG10418", "CG13185", "sta", "Hel25E", "SmD3", "CG8545", "SmD2", "XNP", "CG32409", "Daxx", "…
25	GO_CELLULAR_RESPONSE_TO_DNA_DAMAGE_STIMULUS	1e-10	3.58558e-09		0.68925	2.56356	468	c("Rrp1", "dre4", "Top2", "PCNA", "Nlp", "Mcm2", "RPA2", "CycB", "Mcm5", "Mcm6", "Ssrp", "pch2", "Mcm3", "RnrS", "Su(var)205", "RPA3", "dpa", "esg", "CG17018", "mre11", "RfC4", "lok", "ash2", "DNApol-alpha180", "SMC5", "FANCI", "Msh6", "Rcd5", "grp", "polo", "rad50", "CG11403", "CG8142", "Fen1", "Claspin", "Bap170", "Tfb1", "RpII140", "mrn", "Art4", "Cdk7", "WDR79", "DNApol-epsilon255", "Fancd2",…
26	GO_CELL_CELL_SIGNALING	1e-10	3.58558e-09		-0.370054	-1.60743	702	c("cpx", "Gad1", "Syt1", "nSyb", "inaC", "Ca-alpha1T", "Snap25", "Pfrx", "Frq1", "Rab3", "Pkc53E", "Calx", "para", "nwk", "Nckx30C", "Cadps", "IA-2", "Vmat", "7B2", "VAChT", "RyR", "kcc", "nAChRbeta1", "Pka-R2", "unc-104", "Sh", "per", "VGlut", "nuf", "Syn", "Eaat2", "Ca-alpha1D", "rdgA", "Cbp53E", "Syt4", "futsch", "Appl", "Syngr", "GluClalpha", "Gs2", "Syt7", "if", "Ndae1", "IRSp53", "Ekar", "S…
27	GO_CELL_CYCLE	1e-10	3.58558e-09		0.616495	2.37322	959	c("Rrp1", "CycA", "ncd", "scra", "Top2", "PCNA", "CycE", "Nlp", "CG9135", "ball", "SMC2", "Mcm2", "RPA2", "CycB", "Mcm5", "Mcm6", "sti", "pch2", "Cap-D2", "Mcm3", "BubR1", "RnrS", "mars", "Act42A", "RPA3", "Caf1-55", "Rcc1", "glu", "RnrL", "dpa", "Poc1", "rod", "tum", "CG17018", "mre11", "barr", "hdc", "run", "Klp3A", "baf", "Set", "RfC4", "neb", "Cks30A", "lok", "Bap60", "DNApol-alpha180", "CG81…
28	GO_CELL_CYCLE_CHECKPOINT	1e-10	3.58558e-09		0.71338	2.36335	127	c("Top2", "PCNA", "RPA2", "CycB", "pch2", "BubR1", "rod", "mre11", "lok", "grp", "polo", "dup", "Claspin", "Bub3", "Art4", "Fancd2", "E2f1", "Orc1", "Cdk1", "Zw10", "Hel25E", "CG10336", "Art1", "timeout", "Cdc6", "spel1", "tefu", "Xpc", "Mtor", "aurA", "Zwilch", "Mps1", "fzy", "mad2", "l(2)dtl", "mus101", "Rcd-1", "Gen", "mei-41", "Ndc80", "Cdk2", "CG1785", "Prp19", "Cdc5", "Dp", "hd", "CDC45L", …
29	GO_CELL_CYCLE_DNA_REPLICATION	1e-10	3.58558e-09		0.823832	2.42853	53	c("PCNA", "Mcm2", "RPA2", "Mcm5", "Mcm6", "Mcm3", "RPA3", "dpa", "RfC4", "lok", "DNApol-alpha180", "geminin", "CG8142", "dup", "Fen1", "DNApol-epsilon255", "RpA-70", "Gnf1", "Ino80", "CG10336", "XNP", "DNA-ligI", "RfC3", "Mcm7", "Rca1", "elg1", "hd", "Chrac-14", "CDC45L", "DNApol-alpha60", "CG12018", "RfC38", "DNApol-alpha73", "Mes4", "DNApol-epsilon58", "Upf1", "Psf1", "DNApol-delta", "DNApol-al…
30	GO_CELL_CYCLE_G1_S_PHASE_TRANSITION	1e-10	3.58558e-09		0.673095	2.28096	160	c("Rrp1", "CycA", "PCNA", "CycE", "Mcm2", "RPA2", "CycB", "Mcm5", "Mcm6", "Mcm3", "RnrS", "RPA3", "Rcc1", "dpa", "neb", "lok", "DNApol-alpha180", "geminin", "wech", "dup", "CG7154", "REG", "Art4", "Cdk7", "DNApol-epsilon255", "E2f1", "RpA-70", "Orc2", "Orc1", "Ino80", "Cdk1", "Orc4", "Art1", "Mcm10", "Cdc6", "tefu", "Prat", "aurA", "Tango4", "Su(var)2-10", "Rcd-1", "CycD", "Mcm7", "Rca1", "Cdk2",…
31	GO_CELL_CYCLE_PHASE_TRANSITION	1e-10	3.58558e-09		0.628018	2.30959	383	c("Rrp1", "CycA", "scra", "PCNA", "CycE", "Nlp", "CG9135", "Mcm2", "RPA2", "CycB", "Mcm5", "Mcm6", "pch2", "Mcm3", "BubR1", "RnrS", "mars", "RPA3", "Rcc1", "dpa", "rod", "mre11", "neb", "Cks30A", "lok", "Bap60", "DNApol-alpha180", "grp", "polo", "betaTub56D", "Sas-4", "geminin", "wech", "dup", "CG7154", "REG", "Claspin", "Bub3", "Art4", "Cep135", "Cdk7", "DNApol-epsilon255", "E2f1", "gwl", "SAK",…
32	GO_CELL_CYCLE_PROCESS	1e-10	3.58558e-09		0.616327	2.35056	742	c("Rrp1", "CycA", "ncd", "scra", "Top2", "PCNA", "CycE", "Nlp", "CG9135", "ball", "SMC2", "Mcm2", "RPA2", "CycB", "Mcm5", "Mcm6", "sti", "pch2", "Cap-D2", "Mcm3", "BubR1", "RnrS", "mars", "RPA3", "Caf1-55", "Rcc1", "glu", "dpa", "Poc1", "rod", "tum", "CG17018", "mre11", "barr", "Klp3A", "baf", "RfC4", "neb", "Cks30A", "lok", "Bap60", "DNApol-alpha180", "pbl", "SMC5", "Cap-G", "Msh6", "grp", "polo…
33	GO_CELL_DIVISION	1e-10	3.58558e-09		0.651752	2.36435	314	c("CycA", "ncd", "scra", "Top2", "CycE", "CG9135", "ball", "SMC2", "CycB", "sti", "Cap-D2", "BubR1", "Rcc1", "glu", "rod", "tum", "barr", "Klp3A", "neb", "Cks30A", "lok", "pbl", "SMC5", "Cap-G", "polo", "Nup62", "betaTub56D", "asp", "Sas-4", "dup", "pav", "Bub3", "Cdk7", "N", "gwl", "Vang", "SAK", "cmet", "Ino80", "Cdk1", "Zw10", "insc", "Det", "CG10336", "pnut", "DNA-ligI", "Klp10A", "Sep5", "ti…
34	GO_CELL_SURFACE	1e-10	3.58558e-09		-0.544799	-2.12746	204	c("CG34120", "Got2", "CG8177", "para", "Pal2", "nAChRbeta1", "Sh", "eag", "Eaat2", "Appl", "GluClalpha", "if", "Ndae1", "SPARC", "Ace", "SK", "Nrx-1", "Kul", "Mdr65", "Nep4", "Nep3", "Nlg3", "nrv1", "Tsp74F", "Shaw", "CG18208", "l(2)efl", "Nlg2", "Snmp1", "emp", "Dscam2", "Nep1", "Ork1", "wit", "Tep3", "Glut1", "Ance", "Fas2", "sev", "Tsp", "Lerp", "NTPase", "ATPsynbeta", "nAChRalpha2", "Cals", "…
35	GO_CHEMICAL_HOMEOSTASIS	1e-10	3.58558e-09		-0.444356	-1.88637	470	c("ACC", "trpl", "CG34120", "inaC", "Ca-alpha1T", "Frq1", "CG8177", "Pkc53E", "Calx", "dob", "CG31145", "para", "slo", "unc80", "Nckx30C", "trp", "IA-2", "Argk", "RyR", "Vha68-1", "kcc", "GlyP", "Pka-R2", "Sh", "Ca-alpha1D", "Cbp53E", "Appl", "Rtnl1", "AdipoR", "if", "Ndae1", "Ekar", "SERCA", "Tomosyn", "Ca-beta", "Pka-C1", "unc-13-4A", "mdy", "smp-30", "Ac76E", "5-HT2A", "Mdr65", "csw", "Rop", "…
36	GO_CHROMATIN	1e-10	3.58558e-09		0.605894	2.24789	447	c("Sp1", "dre4", "Top2", "PCNA", "Nlp", "Mcm2", "jumu", "RPA2", "His2Av", "grh", "Six4", "Ssrp", "Su(var)205", "Act42A", "Caf1-55", "Rcc1", "esg", "HDAC1", "run", "pnt", "Iswi", "Bap60", "ash2", "DNApol-alpha180", "Msh6", "Rcd5", "grp", "polo", "srl", "rad50", "CG11403", "TfAP-2", "CG7154", "SoxN", "Hat1", "Bap111", "slp2", "CG10555", "Caf1-180", "E2f1", "Snr1", "Mapmodulin", "CG7376", "mor", "Ba…
37	GO_CHROMATIN_ASSEMBLY_OR_DISASSEMBLY	1e-10	3.58558e-09		0.786028	2.39645	65	c("dre4", "Nlp", "Mcm2", "Caf1-55", "HDAC1", "Iswi", "Set", "Bap60", "Hat1", "Bap111", "Bap170", "Caf1-180", "Snr1", "Mapmodulin", "CG7376", "mor", "Su(var)3-9", "CG9246", "XNP", "Daxx", "His3.3A", "Mtor", "asf1", "brm", "pont", "atms", "yem", "CG32164", "Chrac-14", "CG10038", "Dsp1", "l(2)09851", "Hira", "Caf1-105", "MBD-like", "E(z)", "Mi-2", "egg", "Hers", "tou", "osa", "wde", "MTA1-like", "CG…
38	GO_CHROMATIN_BINDING	1e-10	3.58558e-09		0.659861	2.37053	286	c("Rrp1", "dre4", "Top2", "PCNA", "Nlp", "ball", "jumu", "His2Av", "grh", "Ssrp", "Cap-D2", "Su(var)205", "Act42A", "Caf1-55", "Rcc1", "esg", "HDAC1", "barr", "run", "Iswi", "Set", "Cks30A", "Bap60", "ash2", "DNApol-alpha180", "Msh6", "Nup62", "srl", "geminin", "CG11403", "dup", "TfAP-2", "Bap111", "Tfb1", "RpI1", "RpII140", "CG1234", "DNApol-epsilon255", "nerfin-1", "Caf1-180", "N", "Snr1", "Mlh…
39	GO_CHROMATIN_ORGANIZATION	1e-10	3.58558e-09		0.688454	2.51956	363	c("CycA", "dre4", "Nlp", "ball", "Pen", "Mcm2", "His2Av", "CycB", "Ssrp", "Act42A", "Caf1-55", "esg", "HDAC1", "Fib", "Iswi", "Set", "Bap60", "ash2", "Rcd5", "grp", "srl", "CG11403", "CG7154", "SoxN", "Hat1", "Bap111", "Bap170", "Art4", "Sas10", "Caf1-180", "Snr1", "Mapmodulin", "Myb", "CG7376", "mor", "Bap55", "rept", "Su(var)3-9", "Ino80", "Cdk1", "Rif1", "CG10565", "wds", "CG9246", "XNP", "Art…
40	GO_CHROMATIN_REMODELING	1e-10	3.58558e-09		0.761863	2.39522	87	c("Nlp", "Act42A", "Caf1-55", "HDAC1", "Iswi", "Bap60", "Bap111", "Snr1", "Mapmodulin", "Myb", "mor", "Bap55", "rept", "Su(var)3-9", "Ino80", "XNP", "Daxx", "His3.3A", "Mtor", "brm", "pont", "pAbp", "polybromo", "Arp6", "Arp8", "Chrac-16", "Chrac-14", "Chd3", "CG13367", "Acf", "CG10038", "Dsp1", "dom", "HP1b", "MBD-like", "Etl1", "DMAP1", "E(z)", "Mi-2", "Arp5", "grn", "egg", "Gcn5", "TFAM", "Her…
41	GO_CHROMOSOMAL_REGION	1e-10	3.58558e-09		0.752507	2.61704	197	c("Rrp1", "PCNA", "CG9135", "Mcm2", "RPA2", "CycB", "Mcm5", "Mcm6", "Cap-D2", "Mcm3", "BubR1", "Su(var)205", "dpa", "smt3", "rod", "mre11", "lok", "La", "CG4038", "SMC5", "Cap-G", "RanGAP", "grp", "polo", "rad50", "dup", "Fen1", "Hat1", "Nup160", "l(1)G0020", "Bub3", "RpII140", "WDR79", "Klp67A", "Nup75", "RpA-70", "cmet", "Orc2", "Orc1", "Su(var)3-9", "Cdk1", "Zw10", "Rif1", "NHP2", "Det", "pnut…
42	GO_CHROMOSOME_CENTROMERIC_REGION	1e-10	3.58558e-09		0.742582	2.40723	106	c("CG9135", "CycB", "Cap-D2", "BubR1", "Su(var)205", "smt3", "rod", "Cap-G", "RanGAP", "polo", "dup", "Nup160", "Bub3", "Klp67A", "Nup75", "cmet", "Orc2", "Su(var)3-9", "Zw10", "Det", "pnut", "XNP", "Nup133", "Klp10A", "Daxx", "CG14215", "Mtor", "aurA", "Nup107", "Zwilch", "Mps1", "mad2", "Phf7", "Ndc80", "CG11180", "Nup43", "CG11788", "mof", "Nup98-96", "SMC1", "HP1b", "emb", "CG12128", "aurB", …
43	GO_CHROMOSOME_ORGANIZATION	1e-10	3.58558e-09		0.730518	2.76281	619	c("Rrp1", "CycA", "ncd", "dre4", "Top2", "PCNA", "CycE", "Nlp", "ball", "Pen", "SMC2", "Mcm2", "RPA2", "His2Av", "CycB", "Mcm5", "Nop60B", "Mcm6", "Ssrp", "pch2", "Cap-D2", "Mcm3", "BubR1", "mars", "Act42A", "RPA3", "Caf1-55", "glu", "dpa", "esg", "HDAC1", "Fib", "tum", "mre11", "barr", "Iswi", "Klp3A", "baf", "Set", "RfC4", "neb", "Bap60", "ash2", "DNApol-alpha180", "CG4038", "SMC5", "Cap-G", "R…
44	GO_CHROMOSOME_SEGREGATION	1e-10	3.58558e-09		0.740675	2.54609	174	c("ncd", "Top2", "CycE", "CG9135", "SMC2", "CycB", "pch2", "Cap-D2", "BubR1", "mars", "Rcc1", "glu", "tum", "mre11", "barr", "Klp3A", "baf", "neb", "pbl", "SMC5", "Cap-G", "polo", "Nup62", "CG11403", "dup", "pav", "Fen1", "Bub3", "Fancd2", "Klp67A", "Mlh1", "Fs(2)Ket", "cmet", "Ino80", "Zw10", "Det", "XNP", "CG32409", "Klp10A", "Cdc6", "tefu", "RpS3", "lwr", "eco", "Mtor", "aurA", "Mps1", "Ran", …
45	GO_CHROMOSOME_SEPARATION	1e-10	3.58558e-09		0.772998	2.31489	60	c("Top2", "CycB", "pch2", "Cap-D2", "BubR1", "mars", "barr", "polo", "dup", "Bub3", "Mlh1", "cmet", "Zw10", "Cdc6", "tefu", "Mtor", "aurA", "Mps1", "fzy", "mad2", "shtd", "mei-9", "Gen", "Ndc80", "Top3alpha", "Rca1", "vih", "ida", "RecQ5", "Etl1", "APC4", "Cdc23", "RIOK2", "Cdc16", "Apc2", "Mad1", "CkIIalpha", "mus81", "Cdc27", "mms4")
46	GO_CHROMOSOME_TELOMERIC_REGION	1e-10	3.58558e-09		0.789147	2.50967	94	c("Rrp1", "PCNA", "Mcm2", "RPA2", "Mcm5", "Mcm6", "Mcm3", "Su(var)205", "dpa", "mre11", "lok", "La", "CG4038", "SMC5", "grp", "rad50", "Fen1", "Hat1", "l(1)G0020", "RpII140", "WDR79", "RpA-70", "Orc2", "Orc1", "Cdk1", "Rif1", "NHP2", "Orc4", "XNP", "spel1", "tefu", "His3.3A", "CG16817", "jnj", "CG7504", "XRCC1", "mei-9", "mei-41", "CG11180", "Mcm7", "Cdk2", "Ku80", "pic", "RecQ4", "HP1b", "hyx", …
47	GO_CIRCULATORY_SYSTEM_PROCESS	1e-10	3.58558e-09		-0.538949	-2.13312	223	c("trpl", "Col4a1", "Ca-alpha1T", "for", "CG8177", "Calx", "para", "slo", "trp", "RyR", "Sh", "per", "Ca-alpha1D", "CG4587", "Mhc", "Ndae1", "Pu", "SERCA", "Gycbeta100B", "CG5946", "Ca-beta", "SK", "Pka-C1", "Shal", "Gycalpha99B", "5-HT2A", "mAChR-A", "Mdr65", "Nep4", "Nep3", "Tm2", "Atpalpha", "CG44422", "Octbeta2R", "nrv1", "CG42817", "stj", "CG14669", "bru1", "Gabat", "Galphao", "Gpdh", "CG182…
48	GO_CONDENSED_CHROMOSOME	1e-10	3.58558e-09		0.763365	2.49698	116	c("Top2", "SMC2", "CycB", "Cap-D2", "BubR1", "Rcc1", "glu", "rod", "barr", "Iswi", "SMC5", "Cap-G", "RanGAP", "grp", "polo", "rad50", "CG11403", "dup", "Bub3", "Fancd2", "Mlh1", "Nup75", "cmet", "Orc2", "Su(var)3-9", "Zw10", "Rif1", "Det", "pnut", "XNP", "Nup133", "CG32409", "Klp10A", "lwr", "CG14215", "aurA", "Nup107", "Zwilch", "jnj", "shu", "mad2", "mus101", "Phf7", "Ndc80", "CG11180", "CG6937…
49	GO_CONDENSED_CHROMOSOME_CENTROMERIC_REGION	1e-10	3.58558e-09		0.766063	2.32154	63	c("CycB", "Cap-D2", "BubR1", "rod", "Cap-G", "RanGAP", "polo", "dup", "Bub3", "Nup75", "cmet", "Orc2", "Zw10", "Det", "pnut", "XNP", "Nup133", "Klp10A", "CG14215", "aurA", "Nup107", "Zwilch", "mad2", "Phf7", "Ndc80", "CG11180", "Nup43", "SMC1", "HP1b", "CG12128", "aurB", "Sep2", "Nup37", "Mad1", "Sep1", "DCTN6-p27", "HP1c", "pie", "nsl1", "msps", "Rassf", "Pp1-87B", "vtd", "Cap-D3", "CG10053", "B…
50	GO_COTRANSLATIONAL_PROTEIN_TARGETING_TO_MEMBRANE	1e-10	3.58558e-09		0.80898	2.57274	94	c("RpL4", "sta", "RpS3", "RpL40", "RpS9", "RpL32", "RpL8", "RpL37a", "RpS24", "RpS5a", "RpS26", "RpS16", "RpS13", "RpS4", "RpL3", "RpL35", "RpL9", "RpL7A", "RpS29", "RpL10Ab", "RpL13", "RpL6", "Gtp-bp", "RpL27", "RpS2", "RpL28", "RpS6", "RpS15Ab", "RpS11", "RpL23A", "RpL22", "RpL17", "RpS8", "RpL14", "RpS27", "RpL27A", "RpL18", "RpL19", "RpL21", "RpL35A", "RpL11", "RpS7", "RpS20", "RpS21", "RpL26…
51	GO_COVALENT_CHROMATIN_MODIFICATION	1e-10	3.58558e-09		0.65917	2.35493	260	c("CycA", "ball", "Pen", "CycB", "esg", "HDAC1", "Fib", "Set", "ash2", "Rcd5", "grp", "srl", "CG7154", "Hat1", "Art4", "Snr1", "Myb", "Bap55", "rept", "Su(var)3-9", "Cdk1", "Rif1", "wds", "CG9246", "XNP", "Art1", "NSD", "tefu", "aurA", "Atac2", "pont", "Brd8", "Nipped-A", "lark", "Cdk2", "CG4747", "atms", "nclb", "mof", "CtBP", "e(y)3", "Chrac-14", "Psc", "pic", "Chd3", "Acf", "mahj", "PSR", "Ada…
52	GO_CYTOPLASMIC_TRANSLATION	1e-10	3.58558e-09		0.767881	2.3322	64	c("Dph5", "yps", "sta", "AlaRS", "RpL32", "RpL8", "lark", "RpS26", "RpL9", "RpS29", "RpL10Ab", "RpL6", "RpL22", "RpL17", "Ime4", "RpL18", "RpL19", "RpL35A", "RpL11", "RpS21", "RpL26", "RpL13A", "RpS28b", "RpL30", "RpS23", "RpL18A", "RpL31", "RpL36", "unk", "CG7265", "RpL36A", "RpL38", "RpL24", "RpLP1", "CG8635", "eIF2D", "RpL29", "eRF1", "RpL15", "CG5515", "CG6195", "RpLP0", "CG6422", "128up", "R…
53	GO_CYTOSOLIC_LARGE_RIBOSOMAL_SUBUNIT	1e-10	3.58558e-09		0.843971	2.45411	49	c("RpL4", "RpL40", "RpL32", "RpL8", "RpL37a", "RpL3", "RpL35", "RpL9", "RpL7A", "RpL10Ab", "RpL13", "RpL6", "RpL27", "RpL28", "RpL23A", "RpL22", "RpL17", "RpL14", "RpL27A", "RpL18", "RpL19", "RpL21", "RpL35A", "RpL11", "RpL26", "RpL13A", "RpL24-like", "RpLP2", "RpL7", "RpL37A", "RpL12", "RpL30", "RpL18A", "RpL31", "RpL36", "RpL10", "RpL36A", "RpL38", "RpL24", "RpL5", "RpLP1", "RpL23", "mRpL1", "R…
54	GO_CYTOSOLIC_RIBOSOME	1e-10	3.58558e-09		0.80987	2.5729	93	c("srl", "RpL4", "sta", "RpS3", "RpL40", "RpS9", "RpL32", "RpL8", "RpL37a", "RpS24", "RpS5a", "RpS26", "RpS16", "RpS13", "RpS4", "RpL3", "RpL35", "RpL9", "RpL7A", "RpS29", "RpL10Ab", "RpL13", "RpL6", "RpL27", "RpS2", "RpL28", "RpS6", "RpS15Ab", "Rack1", "RpS11", "RpL23A", "RpL22", "RpL17", "RpS8", "RpL14", "RpS27", "RpL27A", "RpL18", "RpL19", "RpL21", "RpL35A", "RpL11", "RpS7", "RpS20", "RpS21", …
55	GO_DNA_BIOSYNTHETIC_PROCESS	1e-10	3.58558e-09		0.670276	2.18501	109	c("PCNA", "RPA2", "Nop60B", "RPA3", "mre11", "RfC4", "DNApol-alpha180", "CG4038", "rad50", "CG8142", "smid", "CG7637", "l(1)G0020", "WDR79", "DNApol-epsilon255", "RpA-70", "Gnf1", "CG10565", "NHP2", "Hel25E", "dnk", "DNA-ligI", "tefu", "aurA", "mh", "CG16817", "RpL40", "RfC3", "l(2)dtl", "mei-41", "CG11180", "mus205", "Ns1", "CG11788", "DNApol-eta", "Dp", "Chrac-16", "Ku80", "Chrac-14", "Src64B",…
56	GO_DNA_CONFORMATION_CHANGE	1e-10	3.58558e-09		0.779969	2.63445	149	c("Top2", "Nlp", "SMC2", "Mcm2", "CycB", "Mcm5", "Mcm6", "Cap-D2", "Mcm3", "Caf1-55", "glu", "dpa", "HDAC1", "mre11", "barr", "Iswi", "baf", "Set", "RfC4", "Cap-G", "rad50", "CG11403", "CG8142", "Hat1", "Tfb1", "mrn", "Caf1-180", "Mapmodulin", "CG7376", "RpA-70", "rept", "Su(var)3-9", "Cdk1", "rin", "mtDNA-helicase", "CG9246", "XNP", "Daxx", "His3.3A", "Xpc", "Mtor", "asf1", "RpL40", "pont", "CG7…
57	GO_DNA_DEPENDENT_ATPASE_ACTIVITY	1e-10	3.58558e-09		0.805458	2.48624	73	c("Top2", "Mcm2", "Mcm5", "Mcm6", "Mcm3", "Caf1-55", "dpa", "mre11", "Iswi", "RfC4", "lds", "Msh6", "rad50", "CG11403", "CG8142", "Cdk7", "Gnf1", "rept", "Ino80", "rin", "mtDNA-helicase", "XNP", "spel1", "brm", "pont", "CG7504", "RfC3", "Mcm7", "Xpd", "mus301", "polybromo", "CG11788", "Arp8", "Ku80", "Chd3", "RecQ4", "RfC38", "Blm", "RecQ5", "cutlet", "Etl1", "Sld5", "mus308", "nbs", "Mi-2", "Irb…
58	GO_DNA_DEPENDENT_DNA_REPLICATION	1e-10	3.58558e-09		0.786612	2.56249	108	c("PCNA", "CycE", "Mcm2", "RPA2", "Mcm5", "Mcm6", "Mcm3", "RnrS", "RPA3", "dpa", "mre11", "RfC4", "lok", "DNApol-alpha180", "geminin", "CG11403", "CG8142", "dup", "Fen1", "DNApol-epsilon255", "RpA-70", "Gnf1", "Orc2", "Orc1", "Ino80", "mtDNA-helicase", "CG10336", "Orc4", "XNP", "DNA-ligI", "Mcm10", "timeout", "Cdc6", "CG14803", "RfC3", "mus101", "Ctf4", "Gen", "Mcm7", "Rca1", "Cdk2", "mus205", "e…
59	GO_DNA_GEOMETRIC_CHANGE	1e-10	3.58558e-09		0.791874	2.45845	79	c("Top2", "Mcm2", "Mcm5", "Mcm6", "Mcm3", "dpa", "mre11", "Iswi", "RfC4", "rad50", "CG11403", "CG8142", "Tfb1", "mrn", "RpA-70", "rept", "rin", "mtDNA-helicase", "XNP", "Xpc", "RpL40", "pont", "CG7504", "RfC3", "Mcm7", "Xpd", "mus301", "Mat1", "CG11788", "Ku80", "pic", "Chd3", "Dsp1", "RecQ4", "RfC38", "Blm", "RecQ5", "cutlet", "Etl1", "Sld5", "mus308", "Tfb4", "nbs", "Xpac", "Mi-2", "Irbp", "Ssl…
60	GO_DNA_HELICASE_ACTIVITY	1e-10	3.58558e-09		0.813327	2.40749	54	c("Mcm2", "Mcm5", "Mcm6", "Mcm3", "dpa", "mre11", "RfC4", "rad50", "CG11403", "CG8142", "rept", "Ino80", "rin", "mtDNA-helicase", "XNP", "pont", "CG7504", "RfC3", "Mcm7", "Xpd", "mus301", "CG11788", "Arp8", "Ku80", "Chd3", "RecQ4", "RfC38", "Blm", "RecQ5", "cutlet", "Etl1", "Sld5", "mus308", "nbs", "Mi-2", "Irbp", "Arp5", "obe", "rec", "spn-A", "hay", "TfIIFbeta")
61	GO_DNA_INTEGRITY_CHECKPOINT	1e-10	3.58558e-09		0.72372	2.29921	93	c("Top2", "PCNA", "RPA2", "CycB", "mre11", "lok", "grp", "polo", "dup", "Claspin", "Art4", "Fancd2", "E2f1", "Orc1", "Cdk1", "Hel25E", "CG10336", "Art1", "timeout", "Cdc6", "spel1", "tefu", "Xpc", "aurA", "l(2)dtl", "mus101", "Rcd-1", "mei-41", "Cdk2", "CG1785", "Prp19", "Cdc5", "Dp", "hd", "CDC45L", "RpS27", "stg", "Blm", "RpL26", "CG11164", "nbs", "Hpr1", "Rad9", "APP-BP1", "defl", "CG13025", "…
62	GO_DNA_METABOLIC_PROCESS	1e-10	3.58558e-09		0.702631	2.62608	486	c("Rrp1", "dre4", "Top2", "PCNA", "CycE", "Nlp", "Pen", "Mcm2", "RPA2", "Mcm5", "Nop60B", "Mcm6", "Ssrp", "pch2", "Mcm3", "RnrS", "RPA3", "dpa", "CG17018", "mre11", "Iswi", "RfC4", "lok", "DNApol-alpha180", "CG4038", "SMC5", "FANCI", "Msh6", "Rcd5", "grp", "srl", "rad50", "CG11403", "CG8142", "dup", "Fen1", "Claspin", "smid", "CG7637", "l(1)G0020", "Bap170", "Tfb1", "RpII140", "mrn", "trsn", "Cdk…
63	GO_DNA_PACKAGING	1e-10	3.58558e-09		0.78193	2.41321	74	c("Top2", "Nlp", "SMC2", "Mcm2", "CycB", "Cap-D2", "Caf1-55", "glu", "HDAC1", "barr", "Iswi", "baf", "Set", "Cap-G", "Hat1", "Caf1-180", "Mapmodulin", "CG7376", "Su(var)3-9", "Cdk1", "CG9246", "XNP", "Daxx", "His3.3A", "Mtor", "asf1", "pont", "atms", "yem", "CG32164", "Chrac-14", "Chd3", "CG10038", "Dsp1", "l(2)09851", "Hira", "Caf1-105", "MBD-like", "MCPH1", "E(z)", "Mi-2", "wapl", "egg", "Hers"…
64	GO_DNA_RECOMBINATION	1e-10	3.58558e-09		0.741269	2.50006	147	c("Rrp1", "Top2", "Pen", "Mcm2", "RPA2", "Mcm5", "Mcm6", "pch2", "Mcm3", "RPA3", "dpa", "mre11", "SMC5", "Msh6", "Rcd5", "grp", "rad50", "Fen1", "Bap170", "trsn", "WDR79", "Fancd2", "Mlh1", "RpA-70", "Bap55", "rept", "Ino80", "Rif1", "NSD", "timeout", "spel1", "tefu", "CG14803", "jnj", "pont", "CG7504", "XRCC1", "mei-9", "Gen", "Mcm7", "Xpd", "mus301", "mus205", "caz", "elg1", "Pp4-19C", "Arp8", …
65	GO_DNA_REPAIR	1e-10	3.58558e-09		0.727973	2.63822	313	c("Rrp1", "dre4", "PCNA", "Nlp", "Mcm2", "RPA2", "Mcm5", "Mcm6", "Ssrp", "pch2", "Mcm3", "RnrS", "RPA3", "dpa", "CG17018", "mre11", "RfC4", "lok", "DNApol-alpha180", "SMC5", "FANCI", "Msh6", "Rcd5", "grp", "rad50", "CG11403", "CG8142", "Fen1", "Claspin", "Bap170", "Tfb1", "RpII140", "mrn", "Cdk7", "WDR79", "DNApol-epsilon255", "Fancd2", "Caf1-180", "Mlh1", "CG7376", "RpA-70", "Bap55", "Gnf1", "re…
66	GO_DNA_REPLICATION	1e-10	3.58558e-09		0.741334	2.55679	180	c("CycA", "dre4", "PCNA", "CycE", "Nlp", "Mcm2", "RPA2", "Mcm5", "Mcm6", "Ssrp", "Mcm3", "RnrS", "RPA3", "Caf1-55", "RnrL", "dpa", "mre11", "Set", "RfC4", "lok", "DNApol-alpha180", "Non1", "grp", "rad50", "geminin", "CG11403", "CG8142", "dup", "Fen1", "Claspin", "DNApol-epsilon255", "Caf1-180", "RpA-70", "Gnf1", "Orc2", "Orc1", "Ino80", "Cdk1", "CG10565", "mtDNA-helicase", "CG10336", "Orc4", "XNP…
67	GO_DNA_TEMPLATED_TRANSCRIPTION_ELONGATION	1e-10	3.58558e-09		0.756368	2.3546	82	c("dre4", "Ssrp", "Tfb1", "RpI1", "RpII140", "mrn", "Cdk7", "CG30349", "Hel25E", "RpII215", "Rpb5", "RpI135", "RpII18", "Xpd", "CG18600", "TfIIS", "Mat1", "atms", "Cbp80", "TH1", "TAF1B", "hyx", "CycH", "Rpb11", "CG9915", "RecQ5", "Ref1", "RpII33", "Tfb4", "RpII15", "Hpr1", "E(z)", "Ssl1", "e(y)2", "CG3756", "Rpb12", "TfIIFalpha", "Rpb8", "Rpb10", "Rpb7", "CG6907", "CG42724", "thoc5", "NELF-B", "…
68	GO_DNA_TEMPLATED_TRANSCRIPTION_INITIATION	1e-10	3.58558e-09		0.714745	2.39466	142	c("CycB", "run", "Iswi", "srl", "Tfb1", "RpI1", "RpII140", "mrn", "Cdk7", "E2f1", "N", "Snr1", "Cdk1", "RpII215", "Rpb5", "RpI135", "brm", "CG7504", "Taf8", "RpII18", "Xpd", "CG18600", "caz", "Mat1", "MED31", "sd", "Taf2", "TAF1B", "TfIIA-S", "Dsp1", "kto", "CycH", "Rpb11", "Bx42", "TfIIA-L", "MED23", "RpII33", "Tfb4", "e(y)1", "RpII15", "MED1", "Xpac", "Taf6", "Ssb-c31a", "Gcn5", "Ssl1", "CG3756…
69	GO_DNA_TEMPLATED_TRANSCRIPTION_TERMINATION	1e-10	3.58558e-09		0.814241	2.40938	56	c("Slbp", "lds", "Pabp2", "Tfb1", "SmB", "RpI1", "mrn", "Cdk7", "SmE", "CG3689", "SmD3", "RpII215", "SmF", "Rpb5", "su(f)", "Cpsf73", "RpI135", "CG7185", "Fip1", "CG7504", "RpII18", "Xpd", "CG18600", "Mat1", "Cbp80", "TAF1B", "Clp", "hrg", "SNRPG", "csul", "CycH", "Sym", "Tfb4", "Ssu72", "Ssl1", "CG3756", "Rpb12", "Smn", "Rpb8", "Cpsf160", "Rpb10", "Cpsf100", "hay", "Tbp", "MED18", "CG13773")
70	GO_DOUBLE_STRAND_BREAK_REPAIR	1e-10	3.58558e-09		0.736062	2.44865	136	c("Mcm2", "RPA2", "Mcm5", "Mcm6", "pch2", "Mcm3", "RPA3", "dpa", "CG17018", "mre11", "lok", "DNApol-alpha180", "SMC5", "grp", "rad50", "CG11403", "Fen1", "Bap170", "WDR79", "Fancd2", "Mlh1", "RpA-70", "Ino80", "Rif1", "agt", "NSD", "timeout", "spel1", "tefu", "Dek", "CG14803", "CG7504", "XRCC1", "Su(var)2-10", "mei-9", "Gen", "Mcm7", "mus301", "mus205", "caz", "Prp19", "Pp4-19C", "Arp8", "Ku80", …
71	GO_ENERGY_DERIVATION_BY_OXIDATION_OF_ORGANIC_COMPOUNDS	1e-10	3.58558e-09		-0.58948	-2.26334	176	c("Gbs-70E", "UGP", "Gpo-1", "Pgm", "Mdh1", "GlyP", "CG9485", "AdSL", "aralar1", "per", "skap", "Nc73EF", "Men", "AGBE", "Mdh2", "CG5793", "GlyS", "ND-51", "kdn", "Acon", "l(1)G0334", "Glycogenin", "Etf-QO", "Gpdh", "muc", "ND-49", "Irp-1B", "CG7430", "Cam", "sgg", "CG7461", "Cat", "Nos", "flw", "CG6115", "ND-MLRQ", "CG5028", "ND-75", "CG14757", "CG11876", "Cyt-c1", "ND-B14", "COX6B", "ND-ASHI", …
72	GO_ESTABLISHMENT_OF_PROTEIN_LOCALIZATION_TO_ENDOPLASMIC_RETICULUM	1e-10	3.58558e-09		0.781314	2.53215	105	c("RpL4", "sta", "RpS3", "RpL40", "RpS9", "RpL32", "RpL8", "RpL37a", "RpS24", "RpS5a", "RpS26", "RpS16", "RpS13", "RpS4", "RpL3", "RpL35", "RpL9", "RpL7A", "RpS29", "RpL10Ab", "RpL13", "RpL6", "Gtp-bp", "RpL27", "RpS2", "RpL28", "RpS6", "RpS15Ab", "RpS11", "RpL23A", "RpL22", "RpL17", "RpS8", "RpL14", "RpS27", "RpL27A", "RpL18", "RpL19", "RpL21", "RpL35A", "RpL11", "RpS7", "RpS20", "RpS21", "RpL26…
73	GO_ESTABLISHMENT_OF_PROTEIN_LOCALIZATION_TO_ORGANELLE	1e-10	3.58558e-09		0.527196	1.94223	386	c("Pex7", "Pen", "Nop60B", "CG8771", "pbl", "Nup62", "Aos1", "WDR79", "E2f1", "Nup75", "Fs(2)Ket", "rept", "Ranbp9", "RpL4", "Cdk1", "sta", "Nup154", "Nup214", "Nup133", "CG6540", "Nup93-2", "tefu", "RpS3", "mbo", "Mtor", "Nup50", "Nup107", "Ran", "pk", "RpL40", "RpS9", "RpL32", "Nup358", "RpL8", "CG10286", "RpL37a", "RpS24", "RpS5a", "mei-41", "RpS26", "RpS16", "RpS13", "RpS4", "RpL3", "RpL35", …
74	GO_ESTABLISHMENT_OF_RNA_LOCALIZATION	1e-10	3.58558e-09		0.749552	2.50409	140	c("Imp", "Nlp", "Slbp", "CG8771", "La", "Nup62", "Nup160", "Nup205", "Pabp2", "eIF6", "Nup75", "rin", "Hel25E", "U2af50", "Nup154", "Nup214", "Nup133", "CG32409", "nxf2", "CG6540", "Nup93-2", "tefu", "U2af38", "mbo", "Cpsf73", "Rae1", "SF2", "CG14215", "Mtor", "CG7185", "Nup50", "Fip1", "Nup107", "Ran", "SC35", "Nup358", "Gp210", "mei-41", "Nup43", "Ndc1", "mago", "l(1)G0007", "Nup98-96", "Cbp80"…
75	GO_EXOCYTOSIS	1e-10	3.58558e-09		-0.420899	-1.77461	448	c("LManII", "cpx", "CG34120", "Syt1", "nSyb", "inaC", "Ca-alpha1T", "Snap25", "Frq1", "Rab3", "Pkc53E", "Pgm", "Gel", "Cadps", "IA-2", "GlyP", "nAChRbeta1", "CG9485", "Hk", "Syn", "Ca-alpha1D", "rdgA", "Syt4", "Appl", "Syngr", "Pgi", "Syt7", "if", "Ndae1", "Sap-r", "comt", "SPARC", "SERCA", "Tomosyn", "Epac", "CG5946", "Ca-beta", "unc-13-4A", "mdy", "Cdk5alpha", "Rim", "CG15537", "5-HT2A", "Ald",…
76	GO_GATED_CHANNEL_ACTIVITY	1e-10	3.58558e-09		-0.672814	-2.32855	86	c("Ca-alpha1T", "Snap25", "Frq1", "para", "slo", "RyR", "nAChRbeta1", "Sh", "Hk", "VGlut", "eag", "Ca-alpha1D", "CG4587", "GluClalpha", "ClC-a", "if", "Ekar", "Ca-beta", "SK", "Shal", "nAChRalpha7", "Rbp", "CG44422", "CG42817", "stj", "Shaw", "CG5890", "Piezo", "Shab", "5-HT1A", "Ork1", "nAChRalpha6", "Elk", "SLO2", "nAChRalpha2", "5-HT1B", "Nmdar1", "CG15270", "KCNQ", "subdued", "ort", "nAChRalp…
77	GO_GENE_SILENCING	1e-10	3.58558e-09		0.701113	2.35269	145	c("His2Av", "HDAC1", "CG17018", "CG8771", "Nup62", "wech", "Hat1", "Nup160", "Nup205", "eIF6", "RpII140", "trsn", "N", "Nup75", "Rif1", "Nup154", "Nup214", "Nup133", "RpII215", "CG6540", "Nup93-2", "His3.3A", "Rpb5", "mbo", "Rae1", "Mtor", "asf1", "Nup50", "Nup107", "Ran", "shu", "Nup358", "armi", "Rcd-1", "Gp210", "RpII18", "lark", "Nup43", "Cdk2", "pAbp", "Ndc1", "Nup98-96", "CtBP", "Cbp80", "P…
78	GO_G_PROTEIN_COUPLED_RECEPTOR_SIGNALING_PATHWAY	1e-10	3.58558e-09		-0.528465	-2.07464	213	c("Ggamma30A", "Pkc53E", "AkhR", "rdgC", "7B2", "CG31140", "Ktl", "Pde1c", "Ca-alpha1D", "rdgA", "Appl", "GluClalpha", "CG42450", "Rh2", "Sap-r", "Ekar", "Epac", "DopEcR", "norpA", "RSG7", "Pka-C1", "unc-13-4A", "PKD", "Cdk5alpha", "Ac76E", "5-HT2A", "mAChR-A", "csw", "Nep3", "Octbeta2R", "CG10947", "Ac13E", "CG43102", "Galphao", "CG18208", "Ggamma1", "Tg", "CG31183", "rut", "Dop1R1", "dnc", "shi…
79	GO_HELICASE_ACTIVITY	1e-10	3.58558e-09		0.803398	2.60437	106	c("Mcm2", "Mcm5", "Mcm6", "Mcm3", "dpa", "mre11", "CG32533", "Iswi", "RfC4", "lds", "rad50", "CG11403", "CG8142", "Rs1", "CG7376", "rept", "Ino80", "rin", "Hel25E", "mtDNA-helicase", "XNP", "CG5800", "kz", "CG31368", "CG32344", "brm", "pont", "CG7504", "RfC3", "armi", "CG5589", "Mcm7", "Xpd", "pit", "mus301", "l(3)72Ab", "Dbp45A", "CG8611", "l(1)G0007", "CG11788", "CG4901", "Arp8", "Ku80", "Chd3"…
80	GO_HISTONE_BINDING	1e-10	3.58558e-09		0.736108	2.41404	119	c("Nlp", "ball", "Mcm2", "Ssrp", "Cap-D2", "Caf1-55", "Rcc1", "Iswi", "Set", "Cks30A", "Msh6", "CG7154", "Art4", "WDR79", "Mapmodulin", "mor", "Ranbp9", "Ino80", "CG10565", "wds", "CG9246", "XNP", "Daxx", "Dek", "asf1", "brm", "Phf7", "CG4747", "polybromo", "nclb", "mof", "e(y)3", "msk", "Chd3", "Sfmbt", "l(2)09851", "dom", "HP1b", "Hira", "Art7", "Caf1-105", "CG7379", "CG1218", "Pcl", "D12", "CG…
81	GO_HYDROLASE_ACTIVITY_ACTING_ON_ACID_ANHYDRIDES	1e-10	3.58558e-09		0.5211	1.92772	415	c("ncd", "Top2", "Mcm2", "Mcm5", "Mcm6", "Mcm3", "Caf1-55", "dpa", "CG3704", "mre11", "CG32533", "Iswi", "Klp3A", "RfC4", "neb", "lds", "Non1", "Msh6", "betaTub56D", "rad50", "CG11403", "CG8142", "pav", "smid", "Cdk7", "Klp67A", "Mlh1", "Rs1", "CG7376", "Gnf1", "rept", "cmet", "CG13185", "Ino80", "rin", "Hel25E", "mtDNA-helicase", "CG33158", "pnut", "XNP", "Klp10A", "Sep5", "Dgp-1", "spel1", "CG5…
82	GO_INORGANIC_ION_TRANSMEMBRANE_TRANSPORT	1e-10	3.58558e-09		-0.601107	-2.46246	328	c("trpl", "nSyb", "Ca-alpha1T", "Snap25", "Frq1", "CG8177", "Calx", "para", "slo", "Nckx30C", "trp", "RyR", "Vha68-1", "kcc", "Indy", "CG11319", "Sh", "Hk", "VGlut", "eag", "Ca-alpha1D", "CG4587", "GluClalpha", "ClC-a", "CG42450", "if", "Ndae1", "SERCA", "Ca-beta", "SK", "Pka-C1", "Shal", "smp-30", "5-HT2A", "CG1907", "Nipsnap", "csw", "Atpalpha", "CG44422", "nrv1", "CG42817", "stj", "CG10804", "…
83	GO_INTRACELLULAR_PROTEIN_TRANSPORT	1e-10	3.58558e-09		0.46841	1.78307	726	c("Pex7", "Nlp", "Pen", "Slbp", "CG8771", "La", "pbl", "RanGAP", "Nup62", "Nup160", "Nup205", "Pabp2", "Aos1", "eIF6", "E2f1", "Mapmodulin", "Nup75", "Fs(2)Ket", "Ranbp9", "RpL4", "Cdk1", "sta", "Hel25E", "U2af50", "Nup154", "Nup214", "Nup133", "CG32409", "nxf2", "CG6540", "Nup93-2", "U2af38", "RpS3", "mbo", "Cpsf73", "Rae1", "SF2", "Mtor", "Nup50", "Fip1", "Nup107", "Ran", "pk", "RpL40", "RpS9",…
84	GO_INTRACELLULAR_TRANSPORT	1e-10	3.58558e-09		0.41739	1.61067	1035	c("Pex7", "Nlp", "Pen", "Slbp", "CG8771", "Klp3A", "baf", "La", "pbl", "rig", "RanGAP", "Nup62", "betaTub56D", "pav", "Nup160", "SmD1", "Nup205", "Pabp2", "Aos1", "SmB", "eIF6", "SmE", "E2f1", "Mapmodulin", "Nup75", "Fs(2)Ket", "Ranbp9", "RpL4", "Cdk1", "Zw10", "sta", "Hel25E", "SmD3", "U2af50", "Nup154", "SmD2", "Nup214", "Nup133", "CG32409", "nxf2", "CG6540", "Nup93-2", "U2af38", "RpS3", "SmF",…
85	GO_INTRINSIC_COMPONENT_OF_PLASMA_MEMBRANE	1e-10	3.58558e-09		-0.552341	-2.28732	391	c("trpl", "CG34120", "nSyb", "Ca-alpha1T", "Snap25", "CG8177", "Calx", "para", "slo", "Nckx30C", "AkhR", "trp", "IA-2", "Vmat", "RyR", "kcc", "Indy", "CG11319", "nAChRbeta1", "mmd", "aralar1", "Sh", "Hk", "CG9413", "eag", "Eaat2", "Ca-alpha1D", "Syt4", "Appl", "Oatp30B", "GluClalpha", "ClC-a", "AdipoR", "Rh2", "Syt7", "if", "Ndae1", "Ekar", "SERCA", "Tomosyn", "DopEcR", "Ca-beta", "SK", "Alk", "S…
86	GO_ION_HOMEOSTASIS	1e-10	3.58558e-09		-0.490704	-2.00757	311	c("trpl", "inaC", "Ca-alpha1T", "Frq1", "CG8177", "Pkc53E", "Calx", "CG31145", "para", "slo", "unc80", "Nckx30C", "trp", "Argk", "RyR", "Vha68-1", "kcc", "Sh", "Ca-alpha1D", "Cbp53E", "Appl", "if", "Ndae1", "Ekar", "SERCA", "Ca-beta", "Pka-C1", "mdy", "smp-30", "5-HT2A", "csw", "Rbp", "Pdk", "Atpalpha", "nrv1", "Gpdh", "Irp-1B", "Pvr", "Tg", "Rh50", "CG31183", "Dop1R1", "Pkc98E", "dnc", "Cam", "m…
87	GO_ION_TRANSMEMBRANE_TRANSPORT	1e-10	3.58558e-09		-0.598778	-2.51834	437	c("ACC", "trpl", "nSyb", "Ca-alpha1T", "Snap25", "Frq1", "CG8177", "Calx", "para", "slo", "CG3961", "unc80", "Nckx30C", "trp", "RyR", "Vha68-1", "kcc", "Indy", "CG11319", "nAChRbeta1", "aralar1", "Sh", "per", "Hk", "VGlut", "CG9413", "eag", "Eaat2", "Ca-alpha1D", "CG4587", "Appl", "GluClalpha", "Mpc1", "ClC-a", "CG42450", "if", "Ndae1", "Ekar", "SERCA", "Ca-beta", "SK", "Pka-C1", "Shal", "CG12531…
88	GO_ION_TRANSMEMBRANE_TRANSPORTER_ACTIVITY	1e-10	3.58558e-09		-0.638107	-2.60577	307	c("trpl", "Tret1-1", "Ca-alpha1T", "Snap25", "Frq1", "CG8177", "Calx", "para", "slo", "unc80", "Nckx30C", "trp", "Vmat", "VAChT", "RyR", "Vha68-1", "kcc", "Indy", "nAChRbeta1", "aralar1", "Sh", "Hk", "VGlut", "CG9413", "eag", "Eaat2", "Ca-alpha1D", "CG4587", "Oatp30B", "GluClalpha", "Mpc1", "ClC-a", "if", "Ndae1", "Ekar", "SERCA", "CG45782", "Ca-beta", "SK", "Shal", "CG12531", "nAChRalpha7", "CG1…
89	GO_ION_TRANSPORT	1e-10	3.58558e-09		-0.579755	-2.50818	626	c("Lsd-2", "ACC", "trpl", "cpx", "Spat", "CG34120", "Tret1-1", "Syt1", "nSyb", "inaC", "Ca-alpha1T", "for", "Got2", "Snap25", "Frq1", "Rab3", "CG8177", "Pkc53E", "Calx", "para", "slo", "CG3961", "unc80", "Nckx30C", "trp", "Vmat", "VAChT", "RyR", "Vha68-1", "kcc", "Indy", "CG11319", "nAChRbeta1", "aralar1", "Sh", "per", "Hk", "VGlut", "CG9413", "eag", "Eaat2", "Ca-alpha1D", "Syt4", "CG4587", "Appl…
90	GO_KINETOCHORE	1e-10	3.58558e-09		0.750567	2.3302	79	c("CycB", "BubR1", "smt3", "rod", "RanGAP", "polo", "dup", "Nup160", "Bub3", "Klp67A", "Nup75", "cmet", "Orc2", "Zw10", "Det", "pnut", "Nup133", "Klp10A", "CG14215", "Mtor", "aurA", "Nup107", "Zwilch", "Mps1", "mad2", "Phf7", "Ndc80", "CG11180", "Nup43", "mof", "Nup98-96", "SMC1", "HP1b", "emb", "CG12128", "Gcn5", "Sep2", "Nup37", "Sec13", "Apc2", "Mad1", "Psn", "Sep1", "DCTN6-p27", "pie", "nsl1"…
91	GO_LARGE_RIBOSOMAL_SUBUNIT	1e-10	3.58558e-09		0.697598	2.26257	104	c("RpL4", "RpL40", "RpL32", "RpL8", "RpL37a", "RpL3", "RpL35", "RpL9", "RpL7A", "RpL10Ab", "RpL13", "RpL6", "RpL27", "RpL28", "RpL23A", "RpL22", "RpL17", "RpL14", "RpL27A", "RpL18", "RpL19", "RpL21", "RpL35A", "RpL11", "RpL26", "RpL13A", "RpL24-like", "RpLP2", "RpL7", "RpL37A", "RpL12", "RpL30", "RpL18A", "RpL31", "RpL36", "RpL10", "RpL36A", "RpL38", "RpL24", "RpL5", "RpLP1", "RpL23", "mRpL1", "R…
92	GO_LIPID_METABOLIC_PROCESS	1e-10	3.58558e-09		-0.412081	-1.77974	586	c("Desat1", "Lsd-2", "ACC", "glob1", "IP3K2", "CG34120", "CdsA", "Ca-alpha1T", "Fmo-2", "dob", "CG4302", "CG3961", "Gel", "AcCoAS", "bgm", "IA-2", "CG3376", "CG18003", "Pal2", "CG31140", "Pka-R2", "St1", "per", "CG3902", "Cyp9f2", "PCB", "rdgA", "CG2254", "Appl", "ClC-a", "AdipoR", "Sap-r", "Ace", "Lsd-1", "norpA", "Pect", "Men", "Pis", "CG5946", "CG15661", "mdy", "PKD", "ninaB", "CG5065", "smp-3…
93	GO_MACROMOLECULE_CATABOLIC_PROCESS	1e-10	3.58558e-09		0.519953	1.98631	785	c("Imp", "Rrp1", "Nlp", "CycB", "Nop60B", "BubR1", "smt3", "CG32533", "Set", "neb", "lok", "CG8173", "La", "polo", "wech", "Fen1", "REG", "Bub3", "E2f1", "Mlh1", "Rrp4", "Mapmodulin", "CG9705", "Fs(2)Ket", "mor", "CG10418", "yps", "RpL4", "Cdk1", "rump", "l(1)G0045", "sta", "Nup214", "Csl4", "Dcp-1", "Dgp-1", "CG13690", "tefu", "PAN2", "RpS3", "lwr", "Uch", "CG30105", "aurA", "pk", "RpL40", "RpS9…
94	GO_MAINTENANCE_OF_CELL_NUMBER	1e-10	3.58558e-09		0.667686	2.16556	104	c("Imp", "asp", "CG10555", "RpII140", "Fancd2", "N", "Vang", "CG30349", "Rif1", "RpII215", "Rpb5", "RpII18", "Ns1", "atms", "SMC1", "Dl", "kto", "CG6066", "Ime4", "hyx", "Rpb11", "Pcl", "Ars2", "MCPH1", "RpII33", "RpII15", "dpn", "E(z)", "grn", "SMC3", "Gcn5", "me31B", "tll", "Rpb12", "Rpb8", "MED15", "YL-1", "osa", "CG15715", "Rpb10", "MED30", "Cul4", "gbb", "Rpb7", "Not3", "MED27", "MED7", "LSm…
95	GO_MEIOTIC_CELL_CYCLE	1e-10	3.58558e-09		0.695186	2.30863	131	c("CycA", "Top2", "CycE", "Nlp", "SMC2", "pch2", "Cap-D2", "BubR1", "glu", "CG17018", "mre11", "barr", "Cks30A", "Msh6", "polo", "asp", "rad50", "Bub3", "Fancd2", "Klp67A", "gwl", "Mlh1", "Myb", "RpA-70", "Zw10", "XNP", "tefu", "aurA", "Mps1", "fzy", "Grip128", "shu", "armi", "nesd", "mei-9", "Top3alpha", "Rca1", "Cdk2", "Ndc1", "SMC1", "CycB3", "Ime4", "stg", "CG7379", "Calr", "gammaTub23C", "au…
96	GO_MEIOTIC_CELL_CYCLE_PROCESS	1e-10	3.58558e-09		0.703144	2.23616	94	c("CycA", "Top2", "CycE", "Nlp", "SMC2", "pch2", "Cap-D2", "BubR1", "glu", "CG17018", "mre11", "barr", "Cks30A", "Msh6", "polo", "asp", "rad50", "Fancd2", "Klp67A", "gwl", "Mlh1", "Myb", "XNP", "tefu", "aurA", "Mps1", "fzy", "armi", "nesd", "mei-9", "Rca1", "Ndc1", "stg", "CG7379", "Calr", "gammaTub23C", "wapl", "Hsc70-4", "AGO1", "CG12081", "Nsun2", "okr", "Sirt7", "Ercc1", "Arp3", "spn-A", "mus…
97	GO_MEMBRANE_PROTEIN_COMPLEX	1e-10	3.58558e-09		-0.416229	-1.76116	490	c("trpl", "cpx", "nSyb", "Ca-alpha1T", "Snap25", "Ggamma30A", "Pkc53E", "Pgm", "para", "slo", "unc80", "trp", "VAChT", "RyR", "Vha68-1", "CG11319", "nAChRbeta1", "Sh", "Hk", "eag", "Eaat2", "Ca-alpha1D", "lqf", "CG4587", "GluClalpha", "ClC-a", "if", "IRSp53", "Ekar", "SERCA", "Tomosyn", "Ca-beta", "SK", "Pka-C1", "Shal", "nAChRalpha7", "ND-51", "Kul", "whd", "csw", "Atpalpha", "CG44422", "nrv1", …
98	GO_METAL_ION_TRANSMEMBRANE_TRANSPORTER_ACTIVITY	1e-10	3.58558e-09		-0.625223	-2.30318	132	c("trpl", "Ca-alpha1T", "Snap25", "Frq1", "Calx", "para", "slo", "Nckx30C", "trp", "Vmat", "RyR", "kcc", "Indy", "Sh", "Hk", "VGlut", "eag", "Eaat2", "Ca-alpha1D", "CG4587", "if", "Ndae1", "Ekar", "SERCA", "Ca-beta", "SK", "Shal", "Rbp", "Atpalpha", "CG44422", "nrv1", "CG42817", "stj", "CG10804", "Shaw", "CG5890", "Shab", "5-HT1A", "Ork1", "nAChRalpha6", "CG5549", "Elk", "CG7708", "SLO2", "5-HT1B…
99	GO_METAL_ION_TRANSPORT	1e-10	3.58558e-09		-0.5511	-2.25626	329	c("trpl", "nSyb", "inaC", "Ca-alpha1T", "Snap25", "Frq1", "Pkc53E", "Calx", "para", "slo", "Nckx30C", "trp", "RyR", "Vha68-1", "kcc", "Indy", "CG11319", "nAChRbeta1", "Sh", "Hk", "VGlut", "eag", "Ca-alpha1D", "CG4587", "CG42450", "if", "Ndae1", "comt", "SERCA", "Ca-beta", "SK", "Pka-C1", "Shal", "smp-30", "5-HT2A", "Nipsnap", "csw", "CG13743", "Atpalpha", "CG44422", "Octbeta2R", "nrv1", "CG42817"…
100	GO_METHYLATION	1e-10	3.58558e-09		0.651296	2.27831	204	c("Pen", "Fib", "ash2", "Dph5", "SmB", "Art4", "Snr1", "Myb", "Su(var)3-9", "Rif1", "SmD3", "CG8939", "agt", "wds", "CG8545", "XNP", "Art1", "NSD", "Smyd5", "Art3", "shu", "armi", "CG17807", "atms", "nclb", "aft", "Chd3", "Ime4", "csul", "Art7", "CG9915", "CG4045", "MBD-like", "CG12128", "Pcl", "Bx42", "CG9596", "CG1550", "CG14544", "DMAP1", "Hakai", "CG11596", "E(z)", "Mi-2", "Nsun5", "grn", "eg…
101	GO_METHYLTRANSFERASE_COMPLEX	1e-10	3.58558e-09		0.784454	2.41115	72	c("Caf1-55", "HDAC1", "ash2", "Rcd5", "SmD1", "SmB", "SmE", "rept", "icln", "SmD3", "wds", "SmD2", "Art1", "SmF", "pont", "mof", "Prp31", "vls", "Ime4", "SNRPG", "HP1b", "csul", "CG4045", "Pcl", "CG9596", "CG14544", "e(y)1", "Hakai", "CG1575", "MBD-R2", "E(z)", "e(r)", "Taf6", "RIOK1", "Cfp1", "Sce", "Ptip", "esc", "vir", "nito", "CG12659", "Rbbp5", "jing", "Utx", "Max", "Ulp1", "wuho", "Taf4", "…
102	GO_MICROTUBULE_CYTOSKELETON	1e-10	3.58558e-09		0.483678	1.82765	617	c("Rrp1", "CycA", "ncd", "Top2", "PCNA", "CycE", "Nlp", "CG9135", "ball", "Pen", "Mcm2", "CycB", "Mcm3", "BubR1", "mars", "Su(var)205", "Poc1", "rod", "tum", "Klp3A", "neb", "pbl", "RanGAP", "grp", "polo", "Nup62", "betaTub56D", "asp", "Sas-4", "CG11403", "pav", "CG10555", "CG17265", "Cep135", "Capr", "Klp67A", "E2f1", "gwl", "CG3689", "Nup75", "SAK", "ana3", "rept", "cmet", "Orc2", "Ino80", "Cdk…
103	GO_MICROTUBULE_CYTOSKELETON_ORGANIZATION_INVOLVED_IN_MITOSIS	1e-10	3.58558e-09		0.699836	2.2171	89	c("ncd", "CycB", "mars", "Rcc1", "Poc1", "tum", "Klp3A", "lok", "polo", "Nup62", "pav", "Fs(2)Ket", "Myb", "cmet", "Zw10", "insc", "Det", "Klp10A", "Rae1", "Mtor", "aurA", "Mps1", "Ran", "fzy", "mad2", "Ndc80", "SMC1", "Galphai", "sofe", "gammaTub23C", "aurB", "MCPH1", "SMC3", "CG16892", "CG9286", "sty", "mst", "Klp61F", "Cep97", "CG8549", "asun", "DCTN6-p27", "bora", "msps", "pins", "Ptpa", "Dlc…
104	GO_MITOTIC_CELL_CYCLE	1e-10	3.58558e-09		0.626649	2.3625	593	c("Rrp1", "CycA", "ncd", "scra", "Top2", "PCNA", "CycE", "Nlp", "CG9135", "ball", "SMC2", "Mcm2", "RPA2", "CycB", "Mcm5", "Mcm6", "sti", "pch2", "Cap-D2", "Mcm3", "BubR1", "RnrS", "mars", "RPA3", "Rcc1", "glu", "RnrL", "dpa", "Poc1", "rod", "tum", "mre11", "barr", "hdc", "Klp3A", "baf", "neb", "Cks30A", "lok", "Bap60", "DNApol-alpha180", "CG8173", "pbl", "SMC5", "Cap-G", "grp", "polo", "Nup62", "…
105	GO_MITOTIC_CELL_CYCLE_CHECKPOINT	1e-10	3.58558e-09		0.718573	2.31362	101	c("Top2", "PCNA", "RPA2", "CycB", "pch2", "BubR1", "rod", "mre11", "lok", "polo", "dup", "Claspin", "Bub3", "Art4", "Fancd2", "E2f1", "Orc1", "Cdk1", "Zw10", "CG10336", "Art1", "Cdc6", "spel1", "tefu", "Xpc", "Mtor", "aurA", "Zwilch", "Mps1", "fzy", "mad2", "mus101", "Rcd-1", "Gen", "Ndc80", "Cdk2", "CG1785", "Dp", "hd", "RpS27", "stg", "Blm", "RpL26", "CG13599", "nbs", "Rad9", "APP-BP1", "CG1302…
106	GO_MITOTIC_NUCLEAR_DIVISION	1e-10	3.58558e-09		0.730937	2.46861	152	c("ncd", "scra", "Nlp", "SMC2", "CycB", "pch2", "Cap-D2", "BubR1", "mars", "Rcc1", "glu", "rod", "tum", "barr", "Klp3A", "neb", "lok", "SMC5", "Cap-G", "grp", "polo", "Nup62", "dup", "pav", "Bub3", "Klp67A", "Fs(2)Ket", "Myb", "cmet", "Ino80", "Zw10", "Det", "XNP", "CG32409", "Klp10A", "Cdc6", "tefu", "Mtor", "aurA", "Mps1", "Ran", "fzy", "mad2", "shtd", "Gen", "Ndc80", "CG11180", "Rca1", "vih", …
107	GO_MITOTIC_SISTER_CHROMATID_SEGREGATION	1e-10	3.58558e-09		0.7835	2.50055	95	c("ncd", "SMC2", "CycB", "pch2", "Cap-D2", "BubR1", "mars", "glu", "tum", "barr", "Klp3A", "neb", "SMC5", "Cap-G", "polo", "Nup62", "dup", "pav", "Bub3", "Klp67A", "Fs(2)Ket", "cmet", "Ino80", "Zw10", "XNP", "CG32409", "Klp10A", "Cdc6", "tefu", "Mtor", "aurA", "Mps1", "Ran", "fzy", "mad2", "shtd", "Gen", "Ndc80", "CG11180", "Rca1", "vih", "CG11788", "SMC1", "sofe", "ida", "Hira", "gammaTub23C", "…
108	GO_MODIFICATION_DEPENDENT_MACROMOLECULE_CATABOLIC_PROCESS	1e-10	3.58558e-09		0.519594	1.89967	352	c("CycB", "BubR1", "smt3", "neb", "CG8173", "polo", "wech", "REG", "Bub3", "Rrp4", "mor", "Cdk1", "lwr", "Uch", "aurA", "pk", "RpL40", "fzy", "mad2", "l(2)dtl", "shtd", "Su(var)2-10", "Rca1", "Cdk2", "CG1785", "vih", "Rrp45", "pic", "Rack1", "ida", "CG42360", "Gp93", "emb", "RpL11", "RpS7", "Cul2", "Rrp6", "inc", "trbl", "Ubc2", "e(y)1", "mr", "CG8209", "Roc2", "APC4", "Bre1", "CG8188", "Cdc23", …
109	GO_MONOVALENT_INORGANIC_CATION_TRANSMEMBRANE_TRANSPORTER_ACTIVITY	1e-10	3.58558e-09		-0.724542	-2.68588	139	c("Ca-alpha1T", "Snap25", "Calx", "para", "slo", "Nckx30C", "Vmat", "Vha68-1", "kcc", "Indy", "Sh", "Hk", "VGlut", "eag", "Eaat2", "Ndae1", "Ekar", "SERCA", "CG45782", "SK", "Shal", "Atpalpha", "CG44422", "nrv1", "VGAT", "CG10804", "Shaw", "Rh50", "CG5890", "Shab", "Vha55", "Ork1", "blw", "VhaM9.7-a", "CG5549", "Elk", "Vha26", "CG7708", "ND-MLRQ", "ATPsynbeta", "SLO2", "Nhe2", "KCNQ", "Vha44", "C…
110	GO_MONOVALENT_INORGANIC_CATION_TRANSPORT	1e-10	3.58558e-09		-0.642199	-2.53148	215	c("nSyb", "Ca-alpha1T", "Snap25", "Calx", "para", "slo", "Nckx30C", "Vha68-1", "kcc", "Indy", "CG11319", "Sh", "Hk", "VGlut", "eag", "Ca-alpha1D", "Ndae1", "comt", "SERCA", "SK", "Shal", "5-HT2A", "CG13743", "Atpalpha", "CG44422", "Octbeta2R", "nrv1", "CG10804", "Shaw", "CG42540", "Gpdh", "CG18208", "Rh50", "Dop1R1", "Pkc98E", "CG5890", "shi", "Shab", "Vha55", "Ork1", "blw", "VhaM9.7-a", "CG5549"…
111	GO_MRNA_BINDING	1e-10	3.58558e-09		0.611643	2.08645	165	c("Imp", "CG17018", "Slbp", "La", "rig", "CG13096", "peng", "trsn", "CG3689", "CG9705", "yps", "rump", "rin", "nxf2", "RpS3", "su(f)", "SF2", "Mtor", "CG7185", "CG31368", "RpS5a", "tra2", "lark", "RpS26", "RpS13", "RpL35", "caz", "pAbp", "Ns1", "Rrp45", "CG4901", "Nup98-96", "Cbp80", "x16", "RpS2", "CG4119", "Ime4", "Hrb87F", "tsu", "CG42360", "RpS7", "Upf3", "RpL26", "RpL13A", "MBD-like", "CG912…
112	GO_MRNA_EXPORT_FROM_NUCLEUS	1e-10	3.58558e-09		0.803628	2.51424	84	c("Slbp", "CG8771", "Nup62", "Nup160", "Nup205", "Pabp2", "Nup75", "Hel25E", "U2af50", "Nup154", "Nup214", "Nup133", "nxf2", "CG6540", "Nup93-2", "U2af38", "mbo", "Cpsf73", "Rae1", "SF2", "Mtor", "Nup50", "Fip1", "Nup107", "SC35", "Nup358", "Gp210", "Nup43", "Ndc1", "mago", "l(1)G0007", "Nup98-96", "Cbp80", "x16", "Clp", "Nup54", "tsu", "Nup58", "CG9915", "Upf3", "Dbp80", "Nxt1", "thoc6", "SRm160…
113	GO_MRNA_METABOLIC_PROCESS	1e-10	3.58558e-09		0.712935	2.68483	572	c("Imp", "Rrp1", "ytr", "Nlp", "CycB", "CG6695", "Nop60B", "CG32533", "Slbp", "Set", "lds", "La", "rig", "srl", "wech", "vig2", "REG", "SmD1", "Pabp2", "Tfb1", "SmB", "CG3918", "RpII140", "mrn", "Cdk7", "SmE", "E2f1", "hoip", "Mlh1", "Rrp4", "Mapmodulin", "CG3689", "ncm", "CG9705", "icln", "CG10418", "yps", "RpL4", "rump", "sta", "Hel25E", "SmD3", "U2af50", "Spx", "SmD2", "Nup214", "Csl4", "RpII2…
114	GO_MRNA_PROCESSING	1e-10	3.58558e-09		0.715253	2.60708	339	c("ytr", "CycB", "CG6695", "Slbp", "lds", "rig", "srl", "vig2", "SmD1", "Pabp2", "Tfb1", "SmB", "CG3918", "RpII140", "mrn", "Cdk7", "SmE", "hoip", "CG3689", "ncm", "CG9705", "icln", "CG10418", "rump", "Hel25E", "SmD3", "U2af50", "Spx", "SmD2", "RpII215", "U2af38", "PAN2", "SmF", "Rpb5", "su(f)", "Cpsf73", "SF2", "CG6686", "CG7185", "Fip1", "CG17266", "CG31368", "SC35", "CG7504", "Tango4", "CG1622…
115	GO_MRNA_TRANSPORT	1e-10	3.58558e-09		0.760451	2.46345	107	c("Imp", "Slbp", "CG8771", "Nup62", "Nup160", "Nup205", "Pabp2", "Nup75", "rin", "Hel25E", "U2af50", "Nup154", "Nup214", "Nup133", "nxf2", "CG6540", "Nup93-2", "U2af38", "mbo", "Cpsf73", "Rae1", "SF2", "CG14215", "Mtor", "Nup50", "Fip1", "Nup107", "SC35", "Nup358", "Gp210", "Nup43", "Ndc1", "mago", "l(1)G0007", "Nup98-96", "Cbp80", "x16", "Clp", "Nup54", "Hrb87F", "tsu", "Nup58", "emb", "CG9915",…
116	GO_MULTI_ORGANISM_LOCALIZATION	1e-10	3.58558e-09		0.793783	2.30817	49	c("Pen", "CG8771", "Nup62", "Nup160", "Nup205", "Nup75", "Fs(2)Ket", "Nup154", "Nup214", "Nup133", "CG6540", "Nup93-2", "mbo", "Rae1", "Mtor", "Nup50", "Nup107", "Ran", "RpL40", "Nup358", "Gp210", "Nup43", "Ndc1", "Nup98-96", "Nup54", "Nup58", "emb", "CG16892", "Nup37", "Sec13", "RpS27A", "Nup153")
117	GO_MUSCLE_CONTRACTION	1e-10	3.58558e-09		-0.602158	-2.22671	140	c("Ca-alpha1T", "for", "Calx", "para", "slo", "RyR", "nAChRbeta1", "Sh", "Ca-alpha1D", "GluClalpha", "ClC-a", "Mhc", "SERCA", "Ca-beta", "SK", "Pka-C1", "Shal", "Gycalpha99B", "5-HT2A", "Ald", "mAChR-A", "Tm2", "Atpalpha", "Octbeta2R", "nrv1", "Gabat", "Galphao", "Act79B", "Gpdh", "CG18208", "l(2)efl", "Dop1R1", "dnc", "Cam", "Scgdelta", "5-HT1A", "Mlp60A", "wupA", "Amph", "Ccn", "Tsp", "Nos", "u…
118	GO_NCRNA_EXPORT_FROM_NUCLEUS	1e-10	3.58558e-09		0.853672	2.35553	35	c("Nlp", "CG8771", "La", "Nup62", "Nup160", "Nup205", "Nup75", "Nup154", "Nup214", "Nup133", "CG6540", "Nup93-2", "mbo", "Rae1", "Mtor", "Nup50", "Nup107", "Ran", "Nup358", "Gp210", "Nup43", "Ndc1", "Nup98-96", "Nup54", "Nup58", "Mat89Ba", "CG16892", "Nup37", "Sec13", "Nup153")
119	GO_NCRNA_METABOLIC_PROCESS	1e-10	3.58558e-09		0.748096	2.74752	376	c("Nlp", "Nop60B", "Fib", "Non1", "La", "CG4038", "CG11417", "nop5", "Nop56", "wech", "smid", "CG6712", "CG7637", "CG13096", "l(1)G0020", "eIF6", "IleRS", "Sas10", "LysRS", "hoip", "CG1671", "Rrp4", "Rs1", "Myb", "CG9752", "Su(var)3-9", "CG13185", "CG10576", "CG30349", "l(1)G0045", "Rbm13", "NHP2", "CG8939", "CG8545", "Csl4", "Tgt", "CG32409", "Elp1", "CG5800", "GlyRS", "AlaRS", "ThrRS", "CG7728"…
120	GO_NCRNA_PROCESSING	1e-10	3.58558e-09		0.766889	2.7716	302	c("Nlp", "Nop60B", "Fib", "Non1", "La", "CG4038", "CG11417", "nop5", "Nop56", "smid", "CG6712", "CG7637", "CG13096", "l(1)G0020", "eIF6", "Sas10", "LysRS", "hoip", "CG1671", "Rrp4", "Rs1", "CG9752", "Su(var)3-9", "CG13185", "CG10576", "CG30349", "l(1)G0045", "Rbm13", "NHP2", "CG8939", "CG8545", "Csl4", "Tgt", "CG32409", "Elp1", "CG5800", "AlaRS", "CG7728", "kz", "CG12909", "CG6686", "CG32344", "C…
121	GO_NCRNA_TRANSCRIPTION	1e-10	3.58558e-09		0.761758	2.35772	80	c("Nlp", "CG11403", "RpII140", "Cdk7", "Snr1", "Ipk1", "RpII215", "Rpb5", "RpI135", "brm", "Taf8", "RpII18", "CG6937", "CG18600", "CG1785", "IntS4", "nclb", "Cbp80", "TAF1B", "TfIIA-S", "Rpb11", "CG9300", "TfIIA-L", "Ars2", "RpII33", "e(y)1", "RpII15", "Taf6", "IntS11", "IntS9", "MetRS", "Rpb12", "TfIIFalpha", "Rpb8", "defl", "Pbp45", "Rpb10", "Sirt7", "asun", "Rpb7", "Brf", "omd", "IntS2", "Taf5…
122	GO_NEGATIVE_REGULATION_OF_BIOSYNTHETIC_PROCESS	1e-10	3.58558e-09		0.51641	1.96502	685	c("Imp", "Rrp1", "PCNA", "CycE", "His2Av", "Six4", "Su(var)205", "Caf1-55", "esg", "HDAC1", "smt3", "run", "pnt", "Iswi", "Set", "lok", "Non1", "polo", "srl", "geminin", "noc", "wech", "TfAP-2", "CG7154", "Hat1", "Bap111", "l(1)G0020", "slp2", "CG17265", "eIF6", "Capr", "nerfin-1", "E2f1", "N", "Myb", "mor", "Gnf1", "rept", "Orc2", "yps", "Su(var)3-9", "CG10576", "Pdcd4", "Rif1", "CG10565", "Det"…
123	GO_NEGATIVE_REGULATION_OF_CELL_CYCLE	1e-10	3.58558e-09		0.621444	2.26424	333	c("Top2", "PCNA", "Nlp", "RPA2", "CycB", "pch2", "BubR1", "RnrS", "Caf1-55", "rod", "mre11", "hdc", "run", "Set", "lok", "grp", "polo", "geminin", "dup", "CG7154", "REG", "Claspin", "Bub3", "Art4", "Cdk7", "Fancd2", "nerfin-1", "E2f1", "N", "Orc1", "Pdcd4", "Cdk1", "Zw10", "Hel25E", "CG10336", "XNP", "Art1", "Dcp-1", "timeout", "Cdc6", "spel1", "tefu", "Xpc", "Mtor", "aurA", "Zwilch", "Mps1", "Nl…
124	GO_NEGATIVE_REGULATION_OF_CELL_CYCLE_PHASE_TRANSITION	1e-10	3.58558e-09		0.676417	2.2817	150	c("PCNA", "RPA2", "CycB", "pch2", "BubR1", "mre11", "lok", "grp", "polo", "dup", "CG7154", "REG", "Claspin", "Bub3", "Art4", "E2f1", "Orc1", "Cdk1", "Zw10", "Art1", "Cdc6", "tefu", "Mtor", "aurA", "Mps1", "fzy", "mad2", "l(2)dtl", "mus101", "Rcd-1", "Gen", "Ndc80", "CG11180", "Rca1", "Cdk2", "CG1785", "Dp", "hd", "RpS27", "hyx", "stg", "Blm", "RpL26", "nbs", "E(z)", "CDK2AP1", "APP-BP1", "CG13025…
125	GO_NEGATIVE_REGULATION_OF_CELL_CYCLE_PROCESS	1e-10	3.58558e-09		0.67551	2.3465	196	c("PCNA", "Nlp", "RPA2", "CycB", "pch2", "BubR1", "RnrS", "Caf1-55", "mre11", "lok", "grp", "polo", "dup", "CG7154", "REG", "Claspin", "Bub3", "Art4", "E2f1", "Orc1", "Cdk1", "Zw10", "XNP", "Art1", "Cdc6", "tefu", "Mtor", "aurA", "Mps1", "fzy", "mad2", "l(2)dtl", "mus101", "Rcd-1", "Gen", "Ndc80", "lark", "CG11180", "Rca1", "Cdk2", "CG1785", "Dp", "hd", "Psc", "Cp110", "Sfmbt", "RpS27", "HP1b", "…
126	GO_NEGATIVE_REGULATION_OF_CHROMOSOME_ORGANIZATION	1e-10	3.58558e-09		0.735521	2.2897	82	c("Top2", "Mcm2", "CycB", "pch2", "BubR1", "Set", "polo", "rad50", "dup", "l(1)G0020", "Bub3", "Snr1", "Zw10", "wds", "CG9246", "XNP", "tefu", "His3.3A", "Mtor", "aurA", "asf1", "Mps1", "fzy", "mad2", "XRCC1", "mei-9", "Gen", "Ndc80", "CG11180", "Rca1", "Ns1", "Mat1", "CtBP", "Ku80", "Src64B", "Hrb87F", "Pcl", "Rrp6", "nbs", "wapl", "Su(var)3-3", "Ercc1", "Parp", "Apc2", "Mad1", "Spt6", "Taf7", "…
127	GO_NEGATIVE_REGULATION_OF_MITOTIC_CELL_CYCLE	1e-10	3.58558e-09		0.65749	2.27805	188	c("Top2", "PCNA", "RPA2", "CycB", "pch2", "BubR1", "rod", "mre11", "hdc", "lok", "grp", "polo", "dup", "CG7154", "REG", "Claspin", "Bub3", "Art4", "Fancd2", "E2f1", "Orc1", "Cdk1", "Zw10", "CG10336", "XNP", "Art1", "Cdc6", "spel1", "tefu", "Xpc", "Mtor", "aurA", "Zwilch", "Mps1", "Nle", "fzy", "mad2", "mus101", "Rcd-1", "Gen", "Ndc80", "CG11180", "Rca1", "Cdk2", "CG1785", "Dp", "hd", "RpS27", "hy…
128	GO_NEGATIVE_REGULATION_OF_NUCLEOBASE_CONTAINING_COMPOUND_METABOLIC_PROCESS	1e-10	3.58558e-09		0.544047	2.06005	646	c("Imp", "Rrp1", "PCNA", "CycE", "His2Av", "Six4", "Nop60B", "Su(var)205", "Caf1-55", "esg", "HDAC1", "smt3", "run", "pnt", "CG32533", "Iswi", "Set", "Msh6", "polo", "srl", "rad50", "geminin", "noc", "TfAP-2", "CG7154", "Hat1", "Bap111", "l(1)G0020", "slp2", "CG17265", "nerfin-1", "E2f1", "N", "Mlh1", "Myb", "mor", "Gnf1", "rept", "Orc2", "yps", "Su(var)3-9", "CG10576", "Pdcd4", "Rif1", "CG10565"…
129	GO_NEGATIVE_REGULATION_OF_RNA_BIOSYNTHETIC_PROCESS	1e-10	3.58558e-09		0.536973	2.01579	535	c("Rrp1", "PCNA", "CycE", "His2Av", "Six4", "Su(var)205", "Caf1-55", "esg", "HDAC1", "smt3", "run", "pnt", "Iswi", "Set", "polo", "srl", "geminin", "noc", "TfAP-2", "CG7154", "Hat1", "Bap111", "slp2", "CG17265", "nerfin-1", "E2f1", "N", "Myb", "mor", "Gnf1", "rept", "Orc2", "yps", "Su(var)3-9", "CG10576", "Pdcd4", "Rif1", "Det", "Sema2a", "CG9246", "XNP", "NSD", "timeout", "gro", "Daxx", "lwr", "…
130	GO_NEGATIVE_REGULATION_OF_TRANSCRIPTION_BY_RNA_POLYMERASE_II	1e-10	3.58558e-09		0.494882	1.81929	382	c("PCNA", "CycE", "Caf1-55", "esg", "HDAC1", "run", "pnt", "polo", "TfAP-2", "slp2", "nerfin-1", "E2f1", "N", "Myb", "Gnf1", "Orc2", "yps", "Su(var)3-9", "Rif1", "Sema2a", "CG9246", "XNP", "NSD", "timeout", "gro", "lwr", "CG3815", "Mtor", "CG12909", "aurA", "mip40", "RpL40", "brm", "SerRS", "Phf7", "Su(var)2-10", "CG7946", "CycD", "Cdk2", "CG1785", "CG17002", "atms", "CtBP", "TH1", "Dl", "stc", "…
131	GO_NERVOUS_SYSTEM_PROCESS	1e-10	3.58558e-09		-0.481394	-2.02762	443	c("LManII", "CG32647", "Col4a1", "CG34120", "Ca-alpha1T", "Snap25", "Ggamma30A", "Rab3", "Pkc53E", "Calx", "para", "Nckx30C", "rdgC", "Oat", "kcc", "nAChRbeta1", "Pka-R2", "aralar1", "Sh", "dysc", "Hk", "VGlut", "ninaC", "Pde1c", "eag", "Ca-alpha1D", "rdgA", "CG2254", "Cbp53E", "Syt4", "CG4587", "Appl", "CG9629", "GluClalpha", "ClC-a", "CG42450", "Rh2", "if", "Ndae1", "Sap-r", "IRSp53", "Pu", "Ek…
132	GO_NEURON_PROJECTION	1e-10	3.58558e-09		-0.43212	-1.87132	619	c("trpl", "glob1", "cpx", "Gad1", "CG34120", "Syt1", "nSyb", "inaC", "Ca-alpha1T", "rtp", "Snap25", "Ggamma30A", "Frq1", "Rab3", "Pkc53E", "Calx", "para", "Gel", "Cow", "Rbp9", "nwk", "unc80", "IA-2", "Vmat", "Argk", "amon", "rdgC", "VAChT", "Mob2", "kcc", "Pal2", "Sap47", "nAChRbeta1", "mmd", "Pka-R2", "unc-104", "Sh", "dysc", "Hk", "VGlut", "NfI", "ninaC", "Syn", "eag", "Eaat2", "Ca-alpha1D", "…
133	GO_NEUROTRANSMITTER_SECRETION	1e-10	3.58558e-09		-0.698958	-2.46684	97	c("cpx", "Gad1", "Syt1", "nSyb", "inaC", "Snap25", "Frq1", "Rab3", "Pkc53E", "Cadps", "IA-2", "Vmat", "VAChT", "nAChRbeta1", "Syn", "Ca-alpha1D", "rdgA", "Syt4", "Syt7", "Ndae1", "SERCA", "Tomosyn", "Ca-beta", "unc-13-4A", "Rim", "ChAT", "5-HT2A", "Nrx-1", "mAChR-A", "Rop", "Rbp", "VGAT", "Shaw", "Mctp", "rut", "Dop1R1", "Cam", "PIP5K59B", "sgg", "X11Lbeta", "5-HT1A", "alphaSnap", "Mef2", "CG7708…
134	GO_NEUROTRANSMITTER_TRANSPORT	1e-10	3.58558e-09		-0.667586	-2.43529	127	c("cpx", "Gad1", "Syt1", "nSyb", "inaC", "Snap25", "Frq1", "Rab3", "Pkc53E", "Cadps", "IA-2", "Vmat", "VAChT", "nAChRbeta1", "per", "VGlut", "Syn", "Eaat2", "Ca-alpha1D", "rdgA", "Syt4", "Syngr", "Gs2", "Syt7", "Ndae1", "Ddc", "SERCA", "Tomosyn", "Ca-beta", "unc-13-4A", "Rim", "ChAT", "5-HT2A", "Nrx-1", "mAChR-A", "Rop", "Rbp", "Atpalpha", "VGAT", "CG10804", "Shaw", "Mctp", "rut", "Dop1R1", "Cam"…
135	GO_NUCLEAR_BODY	1e-10	3.58558e-09		0.623839	2.31172	442	c("Rrp1", "PCNA", "RPA2", "Nop60B", "glu", "smt3", "Fib", "mre11", "lok", "CG4038", "pbl", "SMC5", "rig", "nop5", "srl", "geminin", "wap", "dup", "vig2", "CG7637", "Pabp2", "mrn", "CG1234", "WDR79", "Fancd2", "CG3689", "ncm", "RpA-70", "Ino80", "rump", "Rif1", "NHP2", "Hel25E", "SmD3", "U2af50", "XNP", "Klp10A", "gro", "Daxx", "U2af38", "lwr", "SF2", "CG6686", "CG7185", "mh", "CG17266", "jnj", "S…
136	GO_NUCLEAR_CHROMOSOME	1e-10	3.58558e-09		0.654913	2.45114	499	c("Rrp1", "Sp1", "dre4", "Top2", "PCNA", "Nlp", "SMC2", "Mcm2", "jumu", "RPA2", "His2Av", "grh", "CycB", "Mcm5", "Six4", "Mcm6", "Ssrp", "Cap-D2", "Mcm3", "BubR1", "Su(var)205", "Act42A", "RPA3", "Caf1-55", "Rcc1", "glu", "dpa", "esg", "HDAC1", "mre11", "barr", "run", "pnt", "Iswi", "Bap60", "ash2", "DNApol-alpha180", "La", "CG4038", "Msh6", "Rcd5", "grp", "polo", "srl", "rad50", "CG11403", "TfAP…
137	GO_NUCLEAR_CHROMOSOME_SEGREGATION	1e-10	3.58558e-09		0.754231	2.51972	140	c("ncd", "Top2", "CycE", "CG9135", "SMC2", "CycB", "pch2", "Cap-D2", "BubR1", "mars", "glu", "tum", "mre11", "barr", "Klp3A", "neb", "pbl", "SMC5", "Cap-G", "polo", "Nup62", "CG11403", "dup", "pav", "Fen1", "Bub3", "Fancd2", "Klp67A", "Mlh1", "Fs(2)Ket", "cmet", "Ino80", "Zw10", "XNP", "CG32409", "Klp10A", "Cdc6", "tefu", "eco", "Mtor", "aurA", "Mps1", "Ran", "fzy", "mad2", "shtd", "mei-9", "Gen"…
138	GO_NUCLEAR_CHROMOSOME_TELOMERIC_REGION	1e-10	3.58558e-09		0.804648	2.46775	69	c("Rrp1", "PCNA", "Mcm2", "RPA2", "Mcm5", "Mcm6", "Mcm3", "Su(var)205", "dpa", "mre11", "La", "CG4038", "rad50", "Fen1", "Hat1", "l(1)G0020", "RpII140", "RpA-70", "Orc2", "Orc1", "Cdk1", "NHP2", "Orc4", "XNP", "spel1", "tefu", "His3.3A", "XRCC1", "mei-9", "mei-41", "CG11180", "Mcm7", "Ku80", "pic", "HP1b", "hyx", "Orc5", "thoc6", "Snm1", "Ref1", "nbs", "tex", "Hpr1", "Irbp", "Upf1", "sip1", "DNAp…
139	GO_NUCLEAR_EXPORT	1e-10	3.58558e-09		0.715244	2.39901	143	c("Nlp", "Slbp", "CG8771", "La", "RanGAP", "Nup62", "Nup160", "Nup205", "Pabp2", "eIF6", "Mapmodulin", "Nup75", "Hel25E", "U2af50", "Nup154", "Nup214", "Nup133", "CG32409", "nxf2", "CG6540", "Nup93-2", "U2af38", "mbo", "Cpsf73", "Rae1", "SF2", "Mtor", "CG7185", "Nup50", "Fip1", "Nup107", "Ran", "SC35", "Nup358", "Gp210", "Nup43", "Ndc1", "mago", "l(1)G0007", "Nup98-96", "Cbp80", "x16", "Clp", "Ns…
140	GO_NUCLEAR_PORE	1e-10	3.58558e-09		0.813297	2.39747	53	c("CG8771", "RanGAP", "Nup62", "Nup160", "Nup205", "Nup75", "Fs(2)Ket", "Nup154", "Nup214", "Nup133", "CG6540", "Nup93-2", "mbo", "Rae1", "CG14215", "Mtor", "Nup50", "Nup107", "Ran", "mad2", "Nup358", "Gp210", "Nup43", "Ndc1", "Nup98-96", "msk", "Nup54", "Nup58", "RanBP3", "Dbp80", "Nxt1", "CG16892", "e(y)2", "Nup37", "Sec13", "Mad1", "Nup153", "Ulp1", "CG14749")
141	GO_NUCLEAR_SPECK	1e-10	3.58558e-09		0.608123	2.15553	243	c("Rrp1", "glu", "SMC5", "vig2", "Pabp2", "mrn", "CG1234", "ncm", "Hel25E", "U2af50", "U2af38", "SF2", "CG6686", "CG7185", "mh", "CG17266", "jnj", "SC35", "Tango4", "Phf7", "Su(var)2-10", "CG16903", "U2A", "lark", "Prp19", "CG4849", "mago", "Cdc5", "x16", "dgt6", "Prp31", "cactin", "Chd3", "CG4119", "crn", "CycB3", "Ime4", "tsu", "dom", "U4-U6-60K", "stg", "Dhx15", "Bin1", "Nxt1", "CG3335", "thoc…
142	GO_NUCLEAR_TRANSCRIBED_MRNA_CATABOLIC_PROCESS	1e-10	3.58558e-09		0.748142	2.55498	168	c("CG32533", "La", "Mlh1", "Rrp4", "CG10418", "RpL4", "sta", "Csl4", "tefu", "PAN2", "RpS3", "RpL40", "RpS9", "RpL32", "RpL8", "RpL37a", "RpS24", "Rcd-1", "RpS5a", "Dis3", "RpS26", "RpS16", "RpS13", "RpS4", "RpLP0-like", "RpL3", "RpL35", "pAbp", "Rrp45", "RpL9", "mago", "RpL7A", "RpS29", "RpL10Ab", "Cbp80", "RpL13", "RpL6", "RpL27", "Unr", "RpS2", "RpL28", "RpS6", "RpS15Ab", "RpS11", "LSm7", "RpL…
143	GO_NUCLEAR_TRANSCRIBED_MRNA_CATABOLIC_PROCESS_NONSENSE_MEDIATED_DECAY	1e-10	3.58558e-09		0.796053	2.5819	104	c("CG32533", "RpL4", "sta", "RpS3", "RpL40", "RpS9", "RpL32", "RpL8", "RpL37a", "RpS24", "RpS5a", "RpS26", "RpS16", "RpS13", "RpS4", "RpL3", "RpL35", "pAbp", "RpL9", "mago", "RpL7A", "RpS29", "RpL10Ab", "Cbp80", "RpL13", "RpL6", "RpL27", "RpS2", "RpL28", "RpS6", "RpS15Ab", "RpS11", "RpL23A", "RpL22", "RpL17", "RpS8", "RpL14", "tsu", "RpS27", "RpL27A", "RpL18", "RpL19", "RpL21", "RpL35A", "RpL11",…
144	GO_NUCLEAR_TRANSPORT	1e-10	3.58558e-09		0.661977	2.32754	228	c("Nlp", "Pen", "Slbp", "CG8771", "baf", "La", "pbl", "rig", "RanGAP", "Nup62", "Nup160", "SmD1", "Nup205", "Pabp2", "SmB", "eIF6", "SmE", "E2f1", "Mapmodulin", "Nup75", "Fs(2)Ket", "Ranbp9", "Cdk1", "Hel25E", "SmD3", "U2af50", "Nup154", "SmD2", "Nup214", "Nup133", "CG32409", "nxf2", "CG6540", "Nup93-2", "U2af38", "SmF", "mbo", "Cpsf73", "Rae1", "SF2", "Mtor", "CG7185", "Nup50", "Fip1", "Nup107",…
145	GO_NUCLEASE_ACTIVITY	1e-10	3.58558e-09		0.677834	2.22843	122	c("Rrp1", "mre11", "rad50", "Fen1", "trsn", "DNApol-epsilon255", "Rrp4", "rin", "l(1)G0045", "CG13690", "PAN2", "RpS3", "Cpsf73", "Pms2", "XRCC1", "rnh1", "mei-9", "Dis3", "Gen", "Rrp45", "Rpp30", "ldbr", "Trax", "tam", "CG42360", "CG9272", "CG9125", "Rtc1", "CG11164", "CG9422", "Rrp6", "Snm1", "mus308", "CG8038", "Rrp46", "CG2972", "Edc3", "NiPp1", "Rrp42", "Rad9", "CG3358", "AGO1", "CG8368", "d…
146	GO_NUCLEIC_ACID_PHOSPHODIESTER_BOND_HYDROLYSIS	1e-10	3.58558e-09		0.723699	2.50903	189	c("Rrp1", "PCNA", "RPA2", "RPA3", "mre11", "RfC4", "rad50", "CG8142", "Fen1", "Tfb1", "mrn", "trsn", "DNApol-epsilon255", "CG1671", "Rrp4", "CG3689", "Fs(2)Ket", "RpA-70", "Gnf1", "rin", "l(1)G0045", "NHP2", "Csl4", "CG32409", "Dcp-1", "CG13690", "PAN2", "Xpc", "su(f)", "Cpsf73", "CG7728", "CG7185", "Fip1", "RpL40", "Pms2", "RfC3", "rnh1", "mei-9", "Dis3", "Gen", "CG5033", "Xpd", "mus205", "elg1"…
147	GO_NUCLEOBASE_CONTAINING_COMPOUND_TRANSPORT	1e-10	3.58558e-09		0.697149	2.37318	166	c("Imp", "Nlp", "Slbp", "CG8771", "La", "Nup62", "Nup160", "Nup205", "Pabp2", "eIF6", "Nup75", "rin", "Hel25E", "U2af50", "Nup154", "Nup214", "Nup133", "CG32409", "nxf2", "CG6540", "Nup93-2", "U2af38", "mbo", "Cpsf73", "Rae1", "SF2", "CG14215", "Mtor", "CG7185", "Nup50", "Fip1", "Nup107", "Ran", "SC35", "Nup358", "Gp210", "Nup43", "Ndc1", "mago", "l(1)G0007", "Nup98-96", "Cbp80", "x16", "Clp", "N…
148	GO_NUCLEOLUS	1e-10	3.58558e-09		0.666188	2.50767	580	c("Rrp1", "Top2", "Nlp", "CG9135", "ball", "SMC2", "Nop60B", "Ssrp", "r", "Fib", "run", "Slbp", "Iswi", "Set", "DNApol-alpha180", "Non1", "CG4038", "CG11417", "Rcd5", "nop5", "Nop56", "CG11403", "vig2", "Fen1", "smid", "CG6712", "CG7637", "CG13096", "l(1)G0020", "RpI1", "eIF6", "peng", "CG1234", "Sas10", "Fancd2", "hoip", "Snr1", "CG1671", "Rrp4", "Mapmodulin", "Rs1", "SAK", "Gnf1", "CG13185", "R…
149	GO_NUCLEOSOME_ORGANIZATION	1e-10	3.58558e-09		0.814535	2.40112	53	c("dre4", "Nlp", "Mcm2", "Caf1-55", "Iswi", "Set", "Bap60", "Hat1", "Bap111", "Bap170", "Caf1-180", "Snr1", "Mapmodulin", "CG7376", "mor", "Ino80", "XNP", "Daxx", "His3.3A", "asf1", "brm", "pont", "atms", "Arp6", "yem", "CG32164", "Chrac-14", "Chd3", "Dsp1", "l(2)09851", "dom", "Hira", "Caf1-105", "DMAP1", "Mi-2", "YL-1", "aub", "osa", "E(bx)", "Rnp4F", "Spt6", "His3.3B", "CG32165", "Set2")
150	GO_NUCLEOTIDE_EXCISION_REPAIR	1e-10	3.58558e-09		0.788271	2.44279	77	c("PCNA", "RPA2", "RPA3", "RfC4", "CG8142", "Tfb1", "RpII140", "mrn", "Cdk7", "DNApol-epsilon255", "RpA-70", "Gnf1", "DNA-ligI", "RpII215", "Xpc", "Rpb5", "RpL40", "CG31368", "RfC3", "XRCC1", "mei-9", "RpII18", "CSN5", "Xpd", "TfIIS", "Prp19", "Mat1", "pic", "CG12018", "RfC38", "CycH", "Rpb11", "CG9272", "RpII33", "Tfb4", "RpII15", "fand", "Xpac", "CSN3", "Ssl1", "Rpb12", "CSN4", "Rpb8", "DNApol-…
151	GO_ORGANELLE_ASSEMBLY	1e-10	3.58558e-09		0.467197	1.74723	485	c("ncd", "scra", "Nlp", "Six4", "mars", "Act42A", "Rcc1", "Poc1", "tum", "Klp3A", "lok", "polo", "Nup62", "betaTub56D", "asp", "Sas-4", "geminin", "pav", "eIF6", "Cep135", "N", "Mlh1", "Vang", "Fs(2)Ket", "Myb", "SAK", "ana3", "cmet", "CG13185", "Ino80", "Cdk1", "rin", "sta", "CG7006", "Det", "CG33158", "CG8545", "pnut", "CG32409", "Klp10A", "PAN2", "RpS3", "kz", "Mtor", "aurA", "Nle", "fzy", "Gr…
152	GO_ORGANELLE_FISSION	1e-10	3.58558e-09		0.679458	2.40323	239	c("CycA", "ncd", "scra", "Top2", "CycE", "Nlp", "SMC2", "CycB", "pch2", "Cap-D2", "BubR1", "mars", "Rcc1", "glu", "rod", "tum", "CG17018", "mre11", "barr", "Klp3A", "neb", "Cks30A", "lok", "SMC5", "Cap-G", "grp", "polo", "Nup62", "srl", "asp", "rad50", "dup", "pav", "Bub3", "Fancd2", "Klp67A", "gwl", "Mlh1", "Fs(2)Ket", "Myb", "cmet", "Ino80", "Zw10", "Det", "XNP", "CG32409", "Klp10A", "Cdc6", "t…
153	GO_ORGANIC_ACID_BIOSYNTHETIC_PROCESS	1e-10	3.58558e-09		-0.57085	-2.13816	152	c("Hn", "pug", "Desat1", "CG7470", "ACC", "UGP", "Gad1", "Spat", "Got2", "AcCoAS", "bgm", "Oat", "aralar1", "per", "Cyp9f2", "Adi1", "skap", "CG2254", "AdipoR", "Gs2", "CG1640", "Pu", "CG8129", "CG34424", "Nmdmc", "smp-30", "CG9510", "Pdk", "CG6287", "CG2781", "pyd3", "su(r)", "Gabat", "Acsl", "Cyp18a1", "CG7461", "ade3", "CG3860", "CG11241", "TMS1", "Slc45-1", "CG15771", "Mfe2", "ATPCL", "Got1",…
154	GO_ORGANIC_ACID_CATABOLIC_PROCESS	1e-10	3.58558e-09		-0.596161	-2.24479	156	c("Hn", "ACC", "CG3999", "Gad1", "Spat", "Sardh", "Prat2", "Got2", "v", "CG12338", "Oat", "CG18003", "CG6415", "St1", "CG7322", "CG3902", "UK114", "CG9629", "Gs2", "CG11236", "Nc73EF", "CG1640", "CG34424", "Lsd-1", "Hdc", "whd", "CG9547", "CG10932", "Pgd", "Gabat", "Etf-QO", "P5CDh1", "CG7430", "CG7461", "Fatp", "CG31751", "Nos", "Lpin", "CG5009", "Hexo2", "slgA", "CG6543", "yip2", "Sesn", "CG353…
155	GO_ORGANIC_ACID_METABOLIC_PROCESS	1e-10	3.58558e-09		-0.408465	-1.76873	604	c("Hn", "pug", "Desat1", "CG7470", "ACC", "UGP", "CG3999", "glob1", "D2hgdh", "Gad1", "fbp", "Spat", "Tret1-1", "Sardh", "Prat2", "Got2", "Pfrx", "CG8177", "v", "Pgm", "CG4302", "CG3961", "Cow", "AcCoAS", "bgm", "Argk", "CG12338", "Oat", "CG18003", "Mdh1", "Pal2", "CG6415", "Pka-R2", "St1", "CG7322", "aralar1", "per", "CG3902", "Cyp9f2", "Adi1", "UK114", "PCB", "skap", "CG2254", "Appl", "CG9629",…
156	GO_ORGANIC_ACID_TRANSPORT	1e-10	3.58558e-09		-0.612833	-2.29214	150	c("Lsd-2", "ACC", "cpx", "Spat", "Syt1", "nSyb", "Got2", "Snap25", "Rab3", "CG3961", "Indy", "aralar1", "per", "VGlut", "CG9413", "Eaat2", "Syt4", "Oatp30B", "Mpc1", "Sap-r", "Lsd-1", "CG12531", "CG1907", "whd", "Mdr65", "Rop", "CG13743", "Rbp", "Atpalpha", "CG8468", "VGAT", "CG10804", "Gabat", "Acsl", "mGluR", "X11Lbeta", "5-HT1A", "Fatp", "CG5549", "Glut1", "Ance", "CG13248", "Ent3", "Tsp", "No…
157	GO_ORGANIC_ANION_TRANSPORT	1e-10	3.58558e-09		-0.601217	-2.36994	215	c("Lsd-2", "ACC", "cpx", "Spat", "CG34120", "Tret1-1", "Syt1", "nSyb", "Got2", "Snap25", "Rab3", "CG8177", "CG3961", "Indy", "aralar1", "per", "VGlut", "CG9413", "Eaat2", "Syt4", "Oatp30B", "Mpc1", "Ndae1", "Sap-r", "Lsd-1", "CG5946", "SK", "CG12531", "CG1907", "whd", "Mdr65", "rdgB", "Rop", "CG13743", "Rbp", "Atpalpha", "CG13784", "CG8468", "VGAT", "CG10804", "Pkcdelta", "Gabat", "Acsl", "Rh50",…
158	GO_ORGANIC_CYCLIC_COMPOUND_CATABOLIC_PROCESS	1e-10	3.58558e-09		0.558456	2.05748	395	c("Imp", "Rrp1", "Nlp", "Nop60B", "CG32533", "Set", "La", "wech", "Fen1", "REG", "E2f1", "Mlh1", "Rrp4", "Mapmodulin", "CG9705", "Fs(2)Ket", "CG5235", "CG10418", "yps", "RpL4", "rump", "l(1)G0045", "sta", "Nup214", "Csl4", "Dcp-1", "Dgp-1", "CG13690", "tefu", "PAN2", "RpS3", "CG30105", "RpL40", "RpS9", "RpL32", "RpL8", "RpL37a", "RpS24", "Rcd-1", "RpS5a", "rnh1", "Dis3", "RpS26", "RpS16", "RpS13"…
159	GO_ORGANIC_HYDROXY_COMPOUND_METABOLIC_PROCESS	1e-10	3.58558e-09		-0.511391	-2.04581	255	c("Hn", "Desat1", "ACC", "trpl", "IP3K2", "Ca-alpha1T", "Pfrx", "Fmo-2", "Gpo-1", "dob", "AcCoAS", "trp", "CG12338", "CG3376", "CG18003", "CG31140", "St1", "aralar1", "per", "Pde1c", "Cyp9f2", "CG2254", "Appl", "ClC-a", "CG11236", "Ddc", "Pu", "norpA", "CG45782", "CG5946", "mdy", "ninaB", "Hdc", "CG2201", "Cpr", "St3", "Acon", "Inos", "Ipp", "Gabat", "Gpdh", "CG6910", "CG31183", "Snmp1", "Cyp18a1…
160	GO_OXIDATION_REDUCTION_PROCESS	1e-10	3.58558e-09		-0.474708	-2.01409	494	c("Hn", "pug", "Desat1", "CG7470", "Gbs-70E", "ACC", "UGP", "CG3999", "glob1", "D2hgdh", "Sardh", "Fmo-2", "Gpo-1", "v", "Pgm", "AcCoAS", "CG12338", "CG18003", "CG13284", "Mdh1", "Pal2", "GlyP", "ry", "CG9485", "AdSL", "CG7322", "aralar1", "per", "Hk", "CG3902", "Cyp9f2", "Adi1", "skap", "CG2254", "CG9629", "Pgi", "AdipoR", "CG11236", "Nc73EF", "Lsd-1", "Men", "CG5946", "Nmdmc", "mtd", "AGBE", "n…
161	GO_OXIDOREDUCTASE_ACTIVITY	1e-10	3.58558e-09		-0.480179	-1.97357	337	c("Hn", "pug", "Desat1", "CG7470", "CG3999", "glob1", "D2hgdh", "Sardh", "Fmo-2", "Gpo-1", "v", "CG12338", "CG18003", "Mdh1", "Pal2", "ry", "CG7322", "Hk", "CG3902", "Cyp9f2", "Adi1", "CG2254", "CG9629", "CG11236", "Nc73EF", "Men", "CG5946", "Nmdmc", "mtd", "ninaB", "Mdh2", "CG5065", "CG4335", "ND-51", "Cpr", "Pxn", "CG9547", "lox2", "CG7966", "CG6287", "l(1)G0334", "su(r)", "Pgd", "Etf-QO", "Gpd…
162	GO_PASSIVE_TRANSMEMBRANE_TRANSPORTER_ACTIVITY	1e-10	3.58558e-09		-0.657508	-2.42211	132	c("trpl", "Ca-alpha1T", "Snap25", "Frq1", "para", "slo", "unc80", "Nckx30C", "trp", "RyR", "nAChRbeta1", "Sh", "Hk", "VGlut", "eag", "Ca-alpha1D", "CG4587", "GluClalpha", "ClC-a", "if", "Ekar", "Ca-beta", "SK", "Shal", "nAChRalpha7", "Rbp", "CG44422", "CG42817", "stj", "Shaw", "Rh50", "CG5890", "Piezo", "Shab", "5-HT1A", "Ork1", "blw", "nAChRalpha6", "Elk", "ATPsynbeta", "SLO2", "nAChRalpha2", "5…
163	GO_PEPTIDE_BIOSYNTHETIC_PROCESS	1e-10	3.58558e-09		0.615189	2.27715	432	c("Imp", "Nlp", "rig", "Dph5", "wech", "vig2", "l(1)G0020", "eIF6", "peng", "Capr", "IleRS", "LysRS", "N", "yps", "RpL4", "CG10576", "sta", "Hel25E", "CG33158", "Dgp-1", "RpS3", "GlyRS", "AlaRS", "ThrRS", "Mtor", "RpL40", "RpS9", "RpL32", "RpL8", "RpL37a", "SerRS", "RpS24", "Rcd-1", "RpS5a", "lark", "RpS26", "RpS16", "RpS13", "CSN5", "RpS4", "RpL3", "RpL35", "pAbp", "RpL9", "mago", "CG4901", "RpL…
164	GO_PEPTIDE_METABOLIC_PROCESS	1e-10	3.58558e-09		0.548883	2.05687	507	c("Imp", "Nlp", "rig", "Dph5", "wech", "vig2", "l(1)G0020", "eIF6", "peng", "Capr", "IleRS", "LysRS", "N", "nAChRalpha5", "yps", "RpL4", "CG10576", "sta", "Hel25E", "CG33158", "Dcp-1", "Dgp-1", "RpS3", "GlyRS", "AlaRS", "ThrRS", "Mtor", "RpL40", "RpS9", "RpL32", "RpL8", "RpL37a", "SerRS", "RpS24", "Rcd-1", "RpS5a", "lark", "RpS26", "RpS16", "RpS13", "CSN5", "RpS4", "RpL3", "RpL35", "pAbp", "RpL9"…
165	GO_PEPTIDYL_AMINO_ACID_MODIFICATION	1e-10	3.58558e-09		0.497059	1.87782	615	c("ball", "Pen", "Uba2", "CycB", "sti", "r", "esg", "HDAC1", "smt3", "CG8771", "Set", "lok", "ash2", "RanGAP", "Rcd5", "grp", "polo", "Nup62", "srl", "Dph5", "CG7154", "Hat1", "Nup160", "Claspin", "Nup205", "Aos1", "Art4", "Capr", "Snr1", "gwl", "Nup75", "Myb", "Bap55", "rept", "Su(var)3-9", "Cdk1", "Rif1", "Ror", "Nup154", "Sema2a", "wds", "CG9246", "Nup214", "XNP", "Nup133", "Art1", "NSD", "CG6…
166	GO_PEPTIDYL_LYSINE_ACETYLATION	1e-10	3.58558e-09		0.688545	2.2481	114	c("esg", "HDAC1", "Set", "Rcd5", "grp", "srl", "CG7154", "Hat1", "Snr1", "Bap55", "rept", "wds", "CG9246", "eco", "Atac2", "pont", "Brd8", "Nipped-A", "CG4747", "mof", "CtBP", "e(y)3", "Chrac-14", "Chd3", "Acf", "Ada3", "dom", "CG9915", "MBD-like", "D12", "Br140", "e(y)1", "DMAP1", "MBD-R2", "Mi-2", "Taf6", "grn", "wor", "Rcd1", "Gcn5", "E(Pc)", "CG15439", "Ptip", "msl-3", "chm", "MRG15", "Taf5",…
167	GO_PEPTIDYL_LYSINE_MODIFICATION	1e-10	3.58558e-09		0.663372	2.35442	252	c("Pen", "Uba2", "esg", "HDAC1", "smt3", "CG8771", "Set", "ash2", "RanGAP", "Rcd5", "grp", "Nup62", "srl", "CG7154", "Hat1", "Nup160", "Nup205", "Aos1", "Snr1", "Nup75", "Myb", "Bap55", "rept", "Su(var)3-9", "Rif1", "Nup154", "wds", "CG9246", "Nup214", "XNP", "Nup133", "NSD", "CG6540", "Nup93-2", "lwr", "mbo", "eco", "Rae1", "Mtor", "Nup50", "Nup107", "Atac2", "pont", "Nup358", "Su(var)2-10", "Br…
168	GO_PLASMA_MEMBRANE_REGION	1e-10	3.58558e-09		-0.457225	-1.94531	510	c("Gad1", "CG34120", "Syt1", "for", "Snap25", "CG8177", "Pkc53E", "Calx", "para", "slo", "nwk", "Cadps", "VAChT", "Vha68-1", "kcc", "Sap47", "Indy", "nAChRbeta1", "mmd", "Pka-R2", "Ktl", "Sh", "dysc", "nuf", "CG9413", "eag", "Eaat2", "Ca-alpha1D", "rdgA", "lqf", "Cbp53E", "Syt4", "HDAC6", "Appl", "GluClalpha", "CG42450", "Syt7", "if", "Ndae1", "IRSp53", "Ekar", "Tomosyn", "spir", "Pka-C1", "Shal"…
169	GO_POSITIVE_REGULATION_OF_CELLULAR_BIOSYNTHETIC_PROCESS	1e-10	3.58558e-09		0.505497	1.93757	852	c("Rrp1", "CycA", "Sp1", "dre4", "Top2", "PCNA", "Nlp", "jumu", "His2Av", "grh", "Six4", "Nop60B", "mars", "HDAC1", "run", "pnt", "Iswi", "Set", "RfC4", "lok", "Bap60", "ash2", "Rcd5", "grp", "Nup62", "srl", "Sas-4", "geminin", "CG11403", "CG8142", "dup", "vig2", "TfAP-2", "CG7154", "SoxN", "smid", "Bap111", "l(1)G0020", "CG10555", "Tfb1", "eIF6", "Art4", "Capr", "Cdk7", "WDR79", "LysRS", "E2f1",…
170	GO_POSITIVE_REGULATION_OF_CELL_CYCLE_PROCESS	1e-10	3.58558e-09		0.596142	2.04269	171	c("Rrp1", "PCNA", "Nlp", "CG9135", "CycB", "sti", "mars", "Poc1", "tum", "neb", "lok", "Bap60", "pbl", "SMC5", "Nup62", "Sas-4", "CG11403", "dup", "pav", "Fen1", "Art4", "nerfin-1", "E2f1", "SAK", "Ino80", "Cdk1", "XNP", "Art1", "Cdc6", "tefu", "Mtor", "aurA", "mad2", "l(2)dtl", "Tango4", "Rcd-1", "CycD", "Gen", "Ndc80", "Rca1", "Cdk2", "vih", "elg1", "atms", "Dp", "CDC45L", "ida", "hyx", "stg", …
171	GO_POSITIVE_REGULATION_OF_CHROMOSOME_ORGANIZATION	1e-10	3.58558e-09		0.687621	2.24922	116	c("Pen", "CycB", "Nop60B", "mars", "esg", "mre11", "SMC5", "srl", "rad50", "CG11403", "dup", "Fen1", "CG7154", "Snr1", "Myb", "rept", "Rif1", "wds", "XNP", "NSD", "tefu", "Mtor", "aurA", "nesd", "mei-41", "Ns1", "CG4747", "atms", "CtBP", "Ku80", "ida", "Hrb87F", "CG7379", "Pcl", "Bx42", "nbs", "grn", "APC4", "sqd", "egg", "wor", "CG10341", "Bre1", "Cdc23", "Gcn5", "Ssl1", "Ptip", "esc", "Su(var)3…
172	GO_POSITIVE_REGULATION_OF_ION_TRANSPORT	1e-10	3.58558e-09		-0.647638	-2.33216	111	c("trpl", "CG34120", "Syt1", "Rab3", "para", "CG3961", "trp", "RyR", "Sh", "Ca-alpha1D", "Syt4", "CG42450", "SERCA", "Ca-beta", "smp-30", "mAChR-A", "Nipsnap", "Mdr65", "Rop", "Octbeta2R", "nrv1", "Pkcdelta", "Shaw", "Gabat", "Gpdh", "CG18208", "Dop1R1", "shi", "Cam", "jp", "Nos", "Hsc70-1", "Nmdar1", "Zw", "nAChRalpha1", "SerT", "CASK", "Mdr49", "fray", "Nlg4", "Past1", "cher", "CG42321", "Dop2R…
173	GO_POSITIVE_REGULATION_OF_NUCLEOBASE_CONTAINING_COMPOUND_METABOLIC_PROCESS	1e-10	3.58558e-09		0.535198	2.0481	807	c("Rrp1", "CycA", "Sp1", "dre4", "Top2", "PCNA", "Nlp", "jumu", "His2Av", "grh", "CycB", "Six4", "Nop60B", "mars", "HDAC1", "mre11", "run", "pnt", "Iswi", "Set", "RfC4", "lok", "Bap60", "ash2", "Rcd5", "grp", "Nup62", "srl", "rad50", "Sas-4", "geminin", "CG11403", "wech", "CG8142", "vig2", "TfAP-2", "CG7154", "SoxN", "smid", "Bap111", "Bap170", "CG10555", "Tfb1", "Art4", "Capr", "Cdk7", "WDR79", …
174	GO_POSITIVE_REGULATION_OF_RNA_BIOSYNTHETIC_PROCESS	1e-10	3.58558e-09		0.522155	1.98553	677	c("Rrp1", "CycA", "Sp1", "dre4", "Top2", "Nlp", "jumu", "His2Av", "grh", "Six4", "mars", "HDAC1", "run", "pnt", "Iswi", "Set", "lok", "Bap60", "ash2", "Rcd5", "grp", "Nup62", "srl", "Sas-4", "geminin", "CG11403", "TfAP-2", "CG7154", "SoxN", "Bap111", "CG10555", "Tfb1", "Art4", "Capr", "Cdk7", "LysRS", "E2f1", "N", "Snr1", "Nup75", "Myb", "mor", "Bap55", "Gnf1", "rept", "Ino80", "Ipk1", "CG30349",…
175	GO_POSITIVE_REGULATION_OF_TRANSCRIPTION_BY_RNA_POLYMERASE_II	1e-10	3.58558e-09		0.482058	1.8036	500	c("Rrp1", "Sp1", "dre4", "Top2", "Nlp", "His2Av", "grh", "Six4", "mars", "HDAC1", "run", "pnt", "Iswi", "Set", "Bap60", "ash2", "Rcd5", "srl", "geminin", "TfAP-2", "SoxN", "CG10555", "Art4", "Capr", "Cdk7", "E2f1", "N", "Snr1", "Myb", "mor", "rept", "Ino80", "XNP", "tefu", "RpL40", "brm", "CG7504", "Nnp-1", "Brd8", "lark", "CSN5", "TfIIS", "Ns1", "CG4747", "Rrp45", "CG17002", "CG31301", "mof", "C…
176	GO_POSTTRANSCRIPTIONAL_REGULATION_OF_GENE_EXPRESSION	1e-10	3.58558e-09		0.607284	2.23081	374	c("Imp", "Rrp1", "Nlp", "Nop60B", "CG17018", "CG8771", "Set", "rig", "Nup62", "Dph5", "wech", "vig2", "REG", "Nup160", "Nup205", "l(1)G0020", "eIF6", "RpII140", "peng", "trsn", "Capr", "E2f1", "N", "Rrp4", "Mapmodulin", "CG3689", "Nup75", "CG9705", "yps", "CG10576", "rump", "Hel25E", "Nup154", "Nup214", "Nup133", "Csl4", "RpII215", "CG6540", "Nup93-2", "RpS3", "His3.3A", "AlaRS", "Rpb5", "mbo", "…
177	GO_PRECATALYTIC_SPLICEOSOME	1e-10	3.58558e-09		0.808037	2.31828	43	c("SmD1", "SmB", "SmE", "hoip", "ncm", "CG10418", "SmD3", "Spx", "SmD2", "SmF", "CG6686", "CG1622", "U2A", "l(3)72Ab", "CG4849", "mago", "Prp31", "LSm7", "SNRPG", "U4-U6-60K", "LSm3", "CG9344", "Prp8", "noi", "CG6841", "Prp38", "Prp3", "l(2)37Cb", "CG2021", "CG13625", "snf", "CG6610", "mdlc", "Smu1", "CG10907")
178	GO_PRERIBOSOME	1e-10	3.58558e-09		0.828769	2.5373	70	c("Fib", "nop5", "Nop56", "CG6712", "CG13096", "eIF6", "Sas10", "hoip", "CG1671", "CG13185", "Rbm13", "CG7006", "CG8939", "CG9246", "CG32409", "CG7728", "CG9799", "CG11920", "CG5728", "Nnp-1", "ppan", "CG12325", "CG5033", "RpLP0-like", "CG13097", "U3-55K", "l(2)k09848", "Ku80", "CG2875", "CG3817", "CG4364", "CG7246", "CG7275", "CG9107", "RpS7", "CG2260", "Mat89Ba", "CG1542", "l(2)k09022", "l(3)07…
179	GO_PRESYNAPSE	1e-10	3.58558e-09		-0.558418	-2.22792	271	c("cpx", "Gad1", "Syt1", "nSyb", "inaC", "Snap25", "Frq1", "Rab3", "Pkc53E", "Calx", "para", "Cadps", "IA-2", "Vmat", "VAChT", "Sap47", "CG31140", "nAChRbeta1", "mmd", "Zasp52", "Ktl", "unc-104", "Sh", "Hk", "VGlut", "Syn", "eag", "Eaat2", "Ca-alpha1D", "rdgA", "Cbp53E", "Syt4", "Appl", "Syngr", "GluClalpha", "Gs2", "Syt7", "Ndae1", "IRSp53", "Ddc", "Ekar", "Gycbeta100B", "Tomosyn", "SP2353", "Ca…
180	GO_PRESYNAPTIC_MEMBRANE	1e-10	3.58558e-09		-0.691471	-2.39572	81	c("Gad1", "Syt1", "Snap25", "para", "Cadps", "Sap47", "nAChRbeta1", "mmd", "Ktl", "Sh", "eag", "Eaat2", "Ca-alpha1D", "rdgA", "Syt4", "GluClalpha", "Syt7", "Ndae1", "Ekar", "Tomosyn", "Rim", "5-HT2A", "Nrx-1", "mAChR-A", "Rop", "Nlg3", "Shaw", "Dop1R1", "shi", "mGluR", "X11Lbeta", "5-HT1A", "CG5549", "GABA-B-R1", "nAChRalpha2", "5-HT1B", "lap", "Oamb", "Bsg", "nAChRalpha1", "DAT", "SerT", "CASK",…
181	GO_PROTEIN_ACETYLATION	1e-10	3.58558e-09		0.649639	2.14921	128	c("esg", "HDAC1", "Set", "Rcd5", "grp", "srl", "CG7154", "Hat1", "Snr1", "Bap55", "rept", "wds", "CG9246", "eco", "Atac2", "pont", "Brd8", "Nipped-A", "CG4747", "CG11788", "mof", "CtBP", "e(y)3", "Chrac-14", "Chd3", "Acf", "Ada3", "dom", "CG9915", "MBD-like", "D12", "Br140", "e(y)1", "DMAP1", "MBD-R2", "Mi-2", "Taf6", "grn", "wor", "Rcd1", "Gcn5", "E(Pc)", "CG15439", "Ptip", "msl-3", "chm", "MRG1…
182	GO_PROTEIN_ACETYLTRANSFERASE_COMPLEX	1e-10	3.58558e-09		0.760269	2.30908	64	c("Act42A", "Rcd5", "Bap55", "rept", "wds", "Atac2", "pont", "Brd8", "Nipped-A", "mof", "Chrac-14", "Taf2", "Ada3", "dom", "Mes4", "D12", "Br140", "e(y)1", "DMAP1", "MBD-R2", "lig", "Taf6", "Rcd1", "Gcn5", "e(y)2", "E(Pc)", "CG15439", "msl-3", "chm", "MRG15", "Taf4", "Taf5", "nsl1", "Gas41", "Sgf29", "psidin", "Taf7", "Atac1", "msl-1", "Ada2b", "NC2beta", "Tip60", "Taf12", "wda", "Ing3", "nej", "…
183	GO_PROTEIN_CONTAINING_COMPLEX_LOCALIZATION	1e-10	3.58558e-09		0.628294	2.17379	187	c("Nlp", "CG9135", "Slbp", "CG8771", "La", "Nup62", "Nup160", "Nup205", "Pabp2", "eIF6", "Nup75", "Hel25E", "Det", "U2af50", "Nup154", "Nup214", "Nup133", "CG32409", "nxf2", "CG6540", "Nup93-2", "tefu", "U2af38", "mbo", "Cpsf73", "Rae1", "SF2", "Mtor", "Nup50", "Fip1", "Nup107", "Ran", "SC35", "Nup358", "Gp210", "mei-41", "Nup43", "Ndc1", "mago", "l(1)G0007", "Nup98-96", "Cbp80", "x16", "rempA", …
184	GO_PROTEIN_CONTAINING_COMPLEX_SUBUNIT_ORGANIZATION	1e-10	3.58558e-09		0.4807	1.85498	1035	c("scra", "dre4", "Nlp", "Mcm2", "RPA2", "CycB", "Mcm5", "Mcm6", "Mcm3", "RnrS", "mars", "RPA3", "Caf1-55", "RnrL", "dpa", "HDAC1", "rod", "Iswi", "Set", "neb", "Bap60", "ash2", "pbl", "rig", "srl", "Sas-4", "geminin", "dup", "Hat1", "SmD1", "Bap111", "Nup205", "Bap170", "Tfb1", "SmB", "eIF6", "mrn", "Cdk7", "SmE", "Klp67A", "nerfin-1", "Caf1-180", "hoip", "Snr1", "Mapmodulin", "CG3689", "CG7376"…
185	GO_PROTEIN_DNA_COMPLEX_SUBUNIT_ORGANIZATION	1e-10	3.58558e-09		0.793861	2.60214	120	c("dre4", "Nlp", "Mcm2", "RPA2", "Mcm5", "Mcm6", "Mcm3", "mars", "RPA3", "Caf1-55", "dpa", "Iswi", "Set", "Bap60", "geminin", "dup", "Hat1", "Bap111", "Bap170", "Tfb1", "mrn", "Cdk7", "Caf1-180", "Snr1", "Mapmodulin", "CG7376", "RpA-70", "mor", "cmet", "Ino80", "XNP", "Daxx", "His3.3A", "Xpc", "asf1", "RpL40", "brm", "pont", "Su(var)2-10", "Mcm7", "Xpd", "CG18600", "Mat1", "atms", "Arp6", "yem", …
186	GO_PROTEIN_LOCALIZATION_TO_ENDOPLASMIC_RETICULUM	1e-10	3.58558e-09		0.752964	2.46808	120	c("RpL4", "sta", "RpS3", "RpL40", "RpS9", "RpL32", "RpL8", "RpL37a", "RpS24", "RpS5a", "RpS26", "RpS16", "RpS13", "RpS4", "RpL3", "RpL35", "RpL9", "RpL7A", "RpS29", "RpL10Ab", "RpL13", "RpL6", "Gtp-bp", "RpL27", "RpS2", "RpL28", "RpS6", "RpS15Ab", "GAA1", "RpS11", "RpL23A", "RpL22", "RpL17", "RpS8", "RpL14", "RpS27", "RpL27A", "RpL18", "RpL19", "RpL21", "RpL35A", "RpL11", "RpS7", "RpS20", "RpS21"…
187	GO_PROTEIN_LOCALIZATION_TO_ORGANELLE	1e-10	3.58558e-09		0.51918	1.95734	593	c("Pex7", "CG9135", "Pen", "RPA2", "Six4", "Nop60B", "smt3", "CG8771", "La", "pbl", "RanGAP", "Rcd5", "polo", "Nup62", "dup", "smid", "Aos1", "Bub3", "RpI1", "Art4", "WDR79", "E2f1", "Nup75", "Fs(2)Ket", "RpA-70", "rept", "Ranbp9", "RpL4", "Cdk1", "Zw10", "sta", "Nup154", "Nup214", "XNP", "Nup133", "CG32409", "CG6540", "Nup93-2", "spel1", "tefu", "RpS3", "mbo", "Mtor", "aurA", "Nup50", "Nup107", …
188	GO_PROTEIN_METHYLATION	1e-10	3.58558e-09		0.66659	2.14879	102	c("Pen", "Fib", "ash2", "SmB", "Art4", "Snr1", "Myb", "Su(var)3-9", "Rif1", "SmD3", "wds", "XNP", "Art1", "NSD", "Art3", "atms", "nclb", "Chd3", "csul", "Art7", "CG9915", "Pcl", "Bx42", "CG1550", "E(z)", "Mi-2", "grn", "egg", "Bre1", "Cfp1", "Ptip", "esc", "Su(var)3-3", "CG5913", "Sirt7", "CG7889", "Rbbp5", "fs(1)h", "Utx", "eRF1", "pygo", "Pa1", "Spt6", "Wdr82", "trr", "CG32732", "Set2", "CG1297…
189	GO_PROTEIN_MODIFICATION_BY_SMALL_PROTEIN_CONJUGATION	1e-10	3.58558e-09		0.571448	2.12701	469	c("PCNA", "Uba2", "smt3", "CG8771", "Set", "Non1", "FANCI", "RanGAP", "polo", "Nup62", "wap", "wech", "REG", "Nup160", "Nup205", "Aos1", "gwl", "Nup75", "CG7376", "U2af50", "Nup154", "Nup214", "Nup133", "CG6540", "Daxx", "Nup93-2", "RpS3", "lwr", "Uch", "mbo", "Rae1", "Mtor", "Art3", "mh", "Nup50", "Nup107", "pk", "RpL40", "fzy", "mad2", "Nup358", "l(2)dtl", "shtd", "Phf7", "Su(var)2-10", "Gp210"…
190	GO_PROTEIN_MODIFICATION_BY_SMALL_PROTEIN_CONJUGATION_OR_REMOVAL	1e-10	3.58558e-09		0.589072	2.21775	564	c("CycA", "PCNA", "Uba2", "Act42A", "smt3", "CG8771", "Set", "Non1", "FANCI", "RanGAP", "Rcd5", "polo", "Nup62", "wap", "wech", "REG", "Nup160", "Claspin", "Nup205", "Aos1", "gwl", "Nup75", "CG7376", "Bap55", "Ino80", "Cdk1", "U2af50", "Nup154", "Nup214", "Nup133", "CG6540", "Daxx", "Nup93-2", "RpS3", "lwr", "Uch", "mbo", "Rae1", "Mtor", "Art3", "mh", "Nup50", "Nup107", "pk", "RpL40", "fzy", "pon…
191	GO_PROTEIN_MODIFICATION_BY_SMALL_PROTEIN_REMOVAL	1e-10	3.58558e-09		0.599168	2.05176	172	c("CycA", "Act42A", "Rcd5", "REG", "Claspin", "Bap55", "Ino80", "Cdk1", "Uch", "RpL40", "fzy", "pont", "Nipped-A", "Usp39", "CSN5", "CG1785", "Arp8", "Cp110", "Ada3", "CG11970", "e(y)1", "sba", "CG8209", "Arp5", "grn", "CSN3", "Gcn5", "e(y)2", "puf", "CSN4", "calypso", "Torsin", "RpS27A", "Prosalpha7", "Apc2", "CG12659", "Usp10", "Ulp1", "FoxK", "Prosalpha6", "CG14220", "Uch-L5", "Rnp4F", "CG1039…
192	GO_PROTEIN_TARGETING_TO_MEMBRANE	1e-10	3.58558e-09		0.645666	2.18223	154	c("RpL4", "sta", "RpS3", "RpL40", "RpS9", "RpL32", "RpL8", "RpL37a", "RpS24", "RpS5a", "RpS26", "RpS16", "RpS13", "RpS4", "RpL3", "RpL35", "RpL9", "RpL7A", "RpS29", "RpL10Ab", "RpL13", "RpL6", "Gtp-bp", "RpL27", "RpS2", "RpL28", "Src64B", "RpS6", "RpS15Ab", "RpS11", "RpL23A", "RpL22", "RpL17", "RpS8", "RpL14", "RpS27", "RpL27A", "RpL18", "RpL19", "RpL21", "RpL35A", "RpL11", "RpS7", "RpS20", "RpS2…
193	GO_PROTON_TRANSMEMBRANE_TRANSPORT	1e-10	3.58558e-09		-0.686304	-2.38482	89	c("Vha68-1", "VGlut", "Ndae1", "SERCA", "Atpalpha", "Vha55", "blw", "VhaM9.7-a", "Vha26", "ND-MLRQ", "ATPsynbeta", "Nhe2", "Cyt-c1", "Vha44", "COX6B", "Vha100-2", "Vha16-1", "CG16700", "COX5B", "Vha100-1", "cype", "COX4", "ATPsynF", "COX8", "Mvl", "ATPsynB", "ATPsynG", "levy", "Nhe3", "Vha13", "COX7C", "ATPsynC", "sun", "COX7A", "COX5A", "ATPsynO", "ATPsynCF6", "yin", "ATPsynE", "Vha14-1", "VhaSF…
194	GO_PROTON_TRANSMEMBRANE_TRANSPORTER_ACTIVITY	1e-10	3.58558e-09		-0.736919	-2.50473	72	c("Vha68-1", "SERCA", "CG45782", "Atpalpha", "VGAT", "Vha55", "blw", "VhaM9.7-a", "Vha26", "ND-MLRQ", "ATPsynbeta", "Nhe2", "Vha44", "COX6B", "Vha100-2", "Vha16-1", "CG16700", "COX5B", "Vha100-1", "cype", "Slc45-1", "COX4", "ATPsynF", "COX8", "Mvl", "ATPsynB", "ATPsynG", "levy", "Nhe3", "Vha13", "COX7C", "ATPsynC", "sun", "COX7A", "COX5A", "ATPsynO", "ATPsynCF6", "yin", "ATPsynE", "Vha14-1", "Vha…
195	GO_PURINE_CONTAINING_COMPOUND_BIOSYNTHETIC_PROCESS	1e-10	3.58558e-09		-0.639218	-2.33508	124	c("pug", "Desat1", "ACC", "Prat2", "ade5", "CG3961", "AcCoAS", "bgm", "AdSL", "aralar1", "Mpc1", "Gycbeta100B", "Papss", "Gycalpha99B", "Nmdmc", "Ac76E", "Ald", "CG9547", "Pdk", "CG2781", "CG6767", "CG10932", "l(1)G0334", "Ac13E", "muc", "Acsl", "CG7430", "Adgf-D", "CG31183", "rut", "ade2", "blw", "AdenoK", "CG34357", "ade3", "Nos", "CG7646", "ATPsynbeta", "AMPdeam", "CG11876", "Cyt-c1", "Ppcs", …
196	GO_RECOMBINATIONAL_REPAIR	1e-10	3.58558e-09		0.75692	2.34832	81	c("Mcm2", "RPA2", "Mcm5", "Mcm6", "Mcm3", "RPA3", "dpa", "mre11", "SMC5", "grp", "rad50", "Fen1", "Bap170", "WDR79", "RpA-70", "Ino80", "Rif1", "timeout", "tefu", "CG14803", "XRCC1", "mei-9", "Gen", "Mcm7", "mus301", "mus205", "caz", "Pp4-19C", "CDC45L", "PPP4R2r", "RecQ4", "Blm", "CG7194", "RecQ5", "Sld5", "mus308", "Nse1", "nbs", "CG7457", "CG13025", "Su(var)3-3", "okr", "Parp", "rec", "spn-A",…
197	GO_REGULATION_OF_CATION_TRANSMEMBRANE_TRANSPORT	1e-10	3.58558e-09		-0.603135	-2.2382	143	c("trpl", "nSyb", "Calx", "para", "trp", "RyR", "CG11319", "Sh", "Hk", "Ca-alpha1D", "Appl", "CG42450", "SERCA", "Ca-beta", "SK", "Pka-C1", "smp-30", "CG15537", "Nipsnap", "csw", "Atpalpha", "CG44422", "Octbeta2R", "Nlg3", "nrv1", "Aplip1", "Shaw", "CG42540", "Gpdh", "CG18208", "Dop1R1", "Pkc98E", "CG5890", "dnc", "shi", "Cam", "Gbeta5", "jp", "Tsp97E", "Amph", "Nos", "Mef2", "Hsc70-1", "Nmdar1",…
198	GO_REGULATION_OF_CELLULAR_RESPONSE_TO_STRESS	1e-10	3.58558e-09		0.493239	1.81312	381	c("PCNA", "Nlp", "RPA2", "RPA3", "esg", "CG8771", "lok", "CG8173", "grp", "Nup62", "CG11403", "Nup160", "Nup205", "CG13096", "Bap170", "WDR79", "LysRS", "Vang", "Nup75", "RpA-70", "yps", "Pdcd4", "Rif1", "CG10565", "Hel25E", "Ror", "agt", "Nup154", "Sema2a", "Nup214", "Nup133", "Art1", "NSD", "CG6540", "timeout", "Daxx", "Nup93-2", "tefu", "RpS3", "Dek", "mbo", "Rae1", "Mtor", "Nup50", "Nup107", …
199	GO_REGULATION_OF_CELL_CYCLE	1e-10	3.58558e-09		0.595787	2.25509	639	c("Rrp1", "CycA", "scra", "Top2", "PCNA", "CycE", "Nlp", "CG9135", "RPA2", "CycB", "sti", "pch2", "BubR1", "RnrS", "mars", "Act42A", "RPA3", "Caf1-55", "Rcc1", "Poc1", "rod", "tum", "mre11", "hdc", "run", "Set", "neb", "Cks30A", "lok", "Bap60", "Non1", "pbl", "SMC5", "grp", "polo", "Nup62", "betaTub56D", "asp", "Sas-4", "geminin", "noc", "CG11403", "dup", "pav", "Fen1", "CG7154", "REG", "Claspin"…
200	GO_REGULATION_OF_CELL_CYCLE_PHASE_TRANSITION	1e-10	3.58558e-09		0.621376	2.23152	282	c("Rrp1", "scra", "PCNA", "Nlp", "CG9135", "RPA2", "CycB", "pch2", "BubR1", "mars", "rod", "mre11", "neb", "lok", "Bap60", "grp", "polo", "betaTub56D", "Sas-4", "dup", "CG7154", "REG", "Claspin", "Bub3", "Art4", "Cep135", "E2f1", "SAK", "cmet", "Orc1", "Ino80", "Cdk1", "Zw10", "Art1", "Cdc6", "tefu", "Xpc", "Mtor", "aurA", "Mps1", "fzy", "mad2", "l(2)dtl", "mus101", "Tango4", "shtd", "Rcd-1", "Cy…
201	GO_REGULATION_OF_CELL_CYCLE_PROCESS	1e-10	3.58558e-09		0.602609	2.23077	426	c("Rrp1", "scra", "PCNA", "Nlp", "CG9135", "RPA2", "CycB", "sti", "pch2", "BubR1", "RnrS", "mars", "Caf1-55", "Rcc1", "Poc1", "rod", "tum", "mre11", "neb", "lok", "Bap60", "pbl", "SMC5", "grp", "polo", "Nup62", "betaTub56D", "Sas-4", "CG11403", "dup", "pav", "Fen1", "CG7154", "REG", "Claspin", "Bub3", "Art4", "Cep135", "nerfin-1", "E2f1", "SAK", "cmet", "Orc1", "Ino80", "Cdk1", "Zw10", "CG10336",…
202	GO_REGULATION_OF_CHROMATIN_ORGANIZATION	1e-10	3.58558e-09		0.65751	2.1459	112	c("Pen", "CycB", "Ssrp", "esg", "Set", "grp", "srl", "CG7154", "Snr1", "Myb", "rept", "Rif1", "wds", "CG9246", "XNP", "NSD", "tefu", "Mtor", "asf1", "CG4747", "atms", "CtBP", "CDC45L", "Ada3", "Hira", "CG9915", "CG7379", "Pcl", "Bx42", "grn", "egg", "wor", "Bre1", "Gcn5", "Ptip", "esc", "Su(var)3-3", "wde", "CG4036", "CG1620", "chm", "fs(1)h", "Rnp4F", "CG5543", "pygo", "CG14906", "Spt6", "Taf7",…
203	GO_REGULATION_OF_CHROMOSOME_ORGANIZATION	1e-10	3.58558e-09		0.703693	2.46877	213	c("Top2", "Pen", "Mcm2", "CycB", "Nop60B", "Ssrp", "pch2", "BubR1", "mars", "esg", "mre11", "Set", "SMC5", "grp", "polo", "srl", "rad50", "CG11403", "dup", "Fen1", "CG7154", "l(1)G0020", "Bub3", "Snr1", "Myb", "rept", "cmet", "Zw10", "Rif1", "wds", "CG9246", "XNP", "NSD", "Cdc6", "tefu", "His3.3A", "Mtor", "aurA", "asf1", "Mps1", "fzy", "mad2", "shtd", "nesd", "XRCC1", "mei-9", "Gen", "mei-41", "…
204	GO_REGULATION_OF_CHROMOSOME_SEGREGATION	1e-10	3.58558e-09		0.77775	2.38123	68	c("CG9135", "CycB", "pch2", "BubR1", "mars", "tum", "pbl", "SMC5", "polo", "CG11403", "dup", "Fen1", "Bub3", "cmet", "Zw10", "XNP", "Klp10A", "Cdc6", "tefu", "Mtor", "aurA", "Mps1", "jnj", "fzy", "mad2", "shtd", "Gen", "Ndc80", "Rca1", "vih", "ida", "Cdc42", "wapl", "APC4", "Cdc23", "RIOK2", "Cdc16", "Apc2", "Mad1", "CkIIalpha")
205	GO_REGULATION_OF_DNA_METABOLIC_PROCESS	1e-10	3.58558e-09		0.644455	2.21818	176	c("PCNA", "Nlp", "Pen", "RPA2", "Nop60B", "mre11", "RfC4", "Msh6", "grp", "srl", "rad50", "CG11403", "CG8142", "dup", "smid", "l(1)G0020", "Bap170", "WDR79", "Mlh1", "Rif1", "CG10565", "Hel25E", "agt", "XNP", "NSD", "timeout", "spel1", "tefu", "RpS3", "Dek", "aurA", "CG16817", "RfC3", "XRCC1", "mei-9", "mei-41", "CG11180", "Xpd", "Cdk2", "caz", "elg1", "Ns1", "Pp4-19C", "CG11788", "DNApol-eta", "…
206	GO_REGULATION_OF_GENE_EXPRESSION_EPIGENETIC	1e-10	3.58558e-09		0.735172	2.27543	80	c("His2Av", "Act42A", "Caf1-55", "HDAC1", "Iswi", "Bap60", "grp", "TfAP-2", "Hat1", "RpI1", "Rif1", "Dek", "His3.3A", "Rpb5", "RpI135", "asf1", "RpII18", "CG18600", "pAbp", "CtBP", "Psc", "CDC45L", "TAF1B", "Dsp1", "Ime4", "Hira", "Art7", "Pcl", "Rrp6", "E(z)", "Upf1", "Gcn5", "E(Pc)", "CG3756", "Rpb12", "Rpb8", "esc", "osa", "msl-3", "Rpb10", "YT521-B", "nito", "MTA1-like", "jing", "CG1620", "MR…
207	GO_REGULATION_OF_GENE_SILENCING	1e-10	3.58558e-09		0.746141	2.30314	73	c("CG8771", "Nup62", "wech", "Nup160", "Nup205", "RpII140", "Nup75", "Nup154", "Nup214", "Nup133", "RpII215", "CG6540", "Nup93-2", "His3.3A", "Rpb5", "mbo", "Rae1", "Mtor", "asf1", "Nup50", "Nup107", "Nup358", "Gp210", "RpII18", "Nup43", "Cdk2", "Ndc1", "Nup98-96", "CDC45L", "msk", "Nup54", "Hira", "Nup58", "Rpb11", "RpII33", "RpII15", "CG16892", "Ranbp21", "Rpb12", "AGO1", "Nup37", "Rpb8", "Sec1…
208	GO_REGULATION_OF_HORMONE_LEVELS	1e-10	3.58558e-09		-0.554286	-2.21636	245	c("cpx", "Ca-alpha1T", "Snap25", "Pfrx", "Pkc53E", "dob", "CG4302", "IA-2", "amon", "CG12338", "7B2", "CG14024", "CG31140", "St1", "Sh", "per", "nuf", "Cyp9f2", "Ca-alpha1D", "CG2254", "ClC-a", "Gs2", "Syt7", "Tomosyn", "Epac", "unc-13-4A", "CG15661", "CG13937", "mdy", "ninaB", "Rim", "CG15537", "5-HT2A", "Stat92E", "Cpr", "whd", "csw", "Rop", "Nep4", "Nep3", "Rbp", "Atpalpha", "Nlg3", "CG42817",…
209	GO_REGULATION_OF_ION_TRANSMEMBRANE_TRANSPORT	1e-10	3.58558e-09		-0.619832	-2.37988	176	c("trpl", "nSyb", "Ca-alpha1T", "Calx", "para", "slo", "CG3961", "trp", "RyR", "CG11319", "Sh", "per", "Hk", "eag", "Ca-alpha1D", "CG4587", "Appl", "ClC-a", "CG42450", "SERCA", "Ca-beta", "SK", "Pka-C1", "Shal", "smp-30", "CG15537", "mAChR-A", "Nipsnap", "Mdr65", "csw", "Atpalpha", "CG44422", "Octbeta2R", "Nlg3", "nrv1", "Aplip1", "CG42817", "stj", "Shaw", "CG42540", "Gpdh", "CG18208", "Dop1R1", …
210	GO_REGULATION_OF_ION_TRANSPORT	1e-10	3.58558e-09		-0.61511	-2.46867	254	c("trpl", "CG34120", "Syt1", "nSyb", "Ca-alpha1T", "for", "Rab3", "Calx", "para", "slo", "CG3961", "trp", "RyR", "CG11319", "nAChRbeta1", "Sh", "per", "Hk", "eag", "Ca-alpha1D", "Syt4", "CG4587", "Appl", "ClC-a", "CG42450", "Syt7", "SERCA", "Ca-beta", "SK", "Pka-C1", "Shal", "smp-30", "CG15537", "5-HT2A", "mAChR-A", "Nipsnap", "Mdr65", "csw", "Rop", "Atpalpha", "CG44422", "Octbeta2R", "Nlg3", "nr…
211	GO_REGULATION_OF_MEMBRANE_POTENTIAL	1e-10	3.58558e-09		-0.587606	-2.26158	179	c("trpl", "Ca-alpha1T", "CG8177", "Calx", "para", "slo", "RyR", "nAChRbeta1", "Sh", "Hk", "VGlut", "eag", "Ca-alpha1D", "rdgA", "Appl", "GluClalpha", "ClC-a", "Ndae1", "IRSp53", "Ekar", "SERCA", "Ca-beta", "SK", "Shal", "nAChRalpha7", "ninaB", "Rim", "Nrx-1", "mAChR-A", "Atpalpha", "Octbeta2R", "Nlg3", "nrv1", "Aplip1", "tutl", "Shaw", "Gabat", "Gpdh", "Pvr", "CG7430", "Dop1R1", "CanA-14F", "Piez…
212	GO_REGULATION_OF_METAL_ION_TRANSPORT	1e-10	3.58558e-09		-0.584331	-2.17358	149	c("trpl", "nSyb", "Calx", "para", "trp", "RyR", "CG11319", "Sh", "Hk", "Ca-alpha1D", "CG42450", "SERCA", "Ca-beta", "SK", "Pka-C1", "smp-30", "5-HT2A", "Nipsnap", "csw", "Atpalpha", "CG44422", "Octbeta2R", "nrv1", "Shaw", "CG42540", "Gpdh", "CG18208", "Dop1R1", "Pkc98E", "CG5890", "dnc", "shi", "Cam", "Gbeta5", "jp", "Tsp97E", "Amph", "Nos", "CG7646", "Hsc70-1", "Nmdar1", "Zw", "CG6805", "CG17684…
213	GO_REGULATION_OF_MITOTIC_CELL_CYCLE	1e-10	3.58558e-09		0.605265	2.22295	376	c("Rrp1", "scra", "Top2", "PCNA", "Nlp", "CG9135", "RPA2", "CycB", "pch2", "BubR1", "mars", "RPA3", "Rcc1", "rod", "mre11", "hdc", "neb", "Cks30A", "lok", "Bap60", "SMC5", "grp", "polo", "Nup62", "betaTub56D", "Sas-4", "geminin", "dup", "CG7154", "REG", "Claspin", "slp2", "Bub3", "Art4", "Cep135", "Fancd2", "E2f1", "SAK", "cmet", "Orc1", "Ino80", "Cdk1", "Zw10", "CG10336", "XNP", "Art1", "Cdc6", …
214	GO_REGULATION_OF_MRNA_METABOLIC_PROCESS	1e-10	3.58558e-09		0.607342	2.13761	224	c("Imp", "Rrp1", "Nlp", "CycB", "CG32533", "Set", "wech", "REG", "Pabp2", "E2f1", "Rrp4", "Mapmodulin", "CG3689", "ncm", "CG9705", "yps", "rump", "U2af50", "Spx", "Nup214", "Csl4", "Dgp-1", "SF2", "CG7185", "RpL40", "SC35", "Dis3", "tra2", "lark", "caz", "pAbp", "Prp19", "Rrp45", "mago", "atms", "Nup98-96", "Cbp80", "x16", "Clp", "CG10038", "hrg", "CG4119", "PSR", "Ime4", "Hrb87F", "tsu", "hyx", …
215	GO_REGULATION_OF_NEUROTRANSMITTER_LEVELS	1e-10	3.58558e-09		-0.669115	-2.45441	129	c("Hn", "cpx", "Gad1", "Syt1", "nSyb", "inaC", "Snap25", "Frq1", "Rab3", "Pkc53E", "Cadps", "IA-2", "Vmat", "VAChT", "nAChRbeta1", "per", "VGlut", "Pde1c", "Syn", "Eaat2", "Ca-alpha1D", "rdgA", "Syt4", "Syngr", "Gs2", "Syt7", "Ndae1", "SERCA", "Tomosyn", "Ace", "Ca-beta", "unc-13-4A", "Rim", "ChAT", "5-HT2A", "Nrx-1", "mAChR-A", "Rop", "Rbp", "Atpalpha", "VGAT", "Shaw", "Gabat", "Mctp", "rut", "D…
216	GO_REGULATION_OF_NEUROTRANSMITTER_TRANSPORT	1e-10	3.58558e-09		-0.690163	-2.35889	75	c("cpx", "Syt1", "inaC", "Frq1", "Rab3", "Pkc53E", "nAChRbeta1", "per", "Syn", "Ca-alpha1D", "rdgA", "Syt4", "Syt7", "Ndae1", "SERCA", "Tomosyn", "Ca-beta", "unc-13-4A", "Rim", "5-HT2A", "mAChR-A", "Rop", "Atpalpha", "Shaw", "Mctp", "rut", "Dop1R1", "Cam", "sgg", "X11Lbeta", "5-HT1A", "alphaSnap", "Nos", "Mef2", "nAChRalpha2", "5-HT1B", "Rab5", "Oamb", "nAChRalpha1", "Syt12", "CASK")
217	GO_REGULATION_OF_NUCLEAR_DIVISION	1e-10	3.58558e-09		0.670023	2.17313	104	c("scra", "Nlp", "CycB", "pch2", "BubR1", "mars", "Rcc1", "rod", "SMC5", "grp", "polo", "Nup62", "dup", "Bub3", "cmet", "Zw10", "XNP", "Cdc6", "tefu", "Mtor", "aurA", "Mps1", "fzy", "mad2", "shtd", "Gen", "Ndc80", "Rca1", "vih", "ida", "csul", "stg", "CG13599", "Calr", "tap", "dod", "Cdc42", "APC4", "Cdc23", "RIOK2", "BRWD3", "Klp61F", "Cep97", "Cdc16", "Apc2", "Mad1", "gbb", "sub", "Phb2", "InR"…
218	GO_REGULATION_OF_ORGANELLE_ORGANIZATION	1e-10	3.58558e-09		0.480648	1.82777	675	c("scra", "Top2", "Nlp", "Pen", "Mcm2", "CycB", "Nop60B", "Ssrp", "pch2", "BubR1", "mars", "Act42A", "Rcc1", "esg", "Poc1", "rod", "mre11", "Set", "pbl", "SMC5", "grp", "polo", "Nup62", "srl", "rad50", "Sas-4", "geminin", "CG11403", "dup", "Fen1", "CG7154", "l(1)G0020", "Aos1", "Bub3", "Cep135", "Klp67A", "E2f1", "N", "Snr1", "Vang", "Myb", "SAK", "rept", "cmet", "Zw10", "Rif1", "rin", "wds", "pn…
219	GO_REGULATION_OF_POSTTRANSCRIPTIONAL_GENE_SILENCING	1e-10	3.58558e-09		0.74738	2.27964	66	c("CG8771", "Nup62", "wech", "Nup160", "Nup205", "RpII140", "Nup75", "Nup154", "Nup214", "Nup133", "RpII215", "CG6540", "Nup93-2", "His3.3A", "Rpb5", "mbo", "Rae1", "Mtor", "Nup50", "Nup107", "Nup358", "Gp210", "RpII18", "Nup43", "Ndc1", "Nup98-96", "msk", "Nup54", "Nup58", "Rpb11", "RpII33", "RpII15", "CG16892", "Ranbp21", "Rpb12", "AGO1", "Nup37", "Rpb8", "Sec13", "Rpb10", "Rpb7", "Nup153", "ju…
220	GO_REGULATION_OF_SECRETION	1e-10	3.58558e-09		-0.530365	-2.15937	304	c("cpx", "Syt1", "nSyb", "inaC", "Ca-alpha1T", "Snap25", "Pfrx", "Frq1", "Rab3", "Pkc53E", "Gel", "Cadps", "7B2", "Pal2", "nAChRbeta1", "Sh", "per", "nuf", "Syn", "Ca-alpha1D", "rdgA", "Syt4", "Pgi", "Gs2", "Syt7", "Ndae1", "comt", "SERCA", "Tomosyn", "Ace", "Epac", "Ca-beta", "SK", "unc-13-4A", "Cdk5alpha", "Rim", "CG15537", "5-HT2A", "mAChR-A", "whd", "csw", "Rop", "Nlg3", "CG42817", "CG14669",…
221	GO_REGULATION_OF_SIGNAL_TRANSDUCTION_BY_P53_CLASS_MEDIATOR	1e-10	3.58558e-09		0.731584	2.38765	112	c("dre4", "RPA2", "Ssrp", "RnrS", "RPA3", "Caf1-55", "esg", "HDAC1", "mre11", "RfC4", "lok", "grp", "rad50", "CG8142", "CG7154", "RpA-70", "CG8545", "CG9246", "CG32409", "tefu", "aurA", "RfC3", "mus101", "mei-41", "CG5033", "Top3alpha", "Cdk2", "CG1785", "caz", "elg1", "Non3", "Taf2", "Chd3", "RfC38", "csul", "Blm", "RpL11", "RpS7", "CG7379", "RpL26", "MBD-like", "Br140", "e(y)1", "nbs", "dod", "…
222	GO_REGULATION_OF_SISTER_CHROMATID_SEGREGATION	1e-10	3.58558e-09		0.771471	2.28282	56	c("CycB", "pch2", "BubR1", "mars", "SMC5", "polo", "CG11403", "dup", "Fen1", "Bub3", "cmet", "Zw10", "XNP", "Cdc6", "tefu", "Mtor", "aurA", "Mps1", "fzy", "mad2", "shtd", "Gen", "Ndc80", "Rca1", "vih", "ida", "wapl", "APC4", "Cdc23", "RIOK2", "Cdc16", "Apc2", "Mad1")
223	GO_REGULATION_OF_SYNAPTIC_VESICLE_CYCLE	1e-10	3.58558e-09		-0.700293	-2.40291	77	c("cpx", "Syt1", "inaC", "Frq1", "Rab3", "Pkc53E", "CG31140", "nAChRbeta1", "VGlut", "Syn", "Ca-alpha1D", "rdgA", "Syt4", "Syt7", "Ndae1", "SERCA", "Tomosyn", "Epac", "Ca-beta", "Cdk5alpha", "Rim", "5-HT2A", "Nrx-1", "mAChR-A", "Rop", "Nlg3", "rut", "Dop1R1", "CanA-14F", "shi", "Cam", "sgg", "X11Lbeta", "5-HT1A", "Glut1", "alphaSnap", "nAChRalpha2", "5-HT1B", "EndoA", "Rab5", "Oamb", "nAChRalpha1…
224	GO_REGULATION_OF_SYNAPTIC_VESICLE_EXOCYTOSIS	1e-10	3.58558e-09		-0.755475	-2.46298	53	c("cpx", "Syt1", "inaC", "Frq1", "Rab3", "Pkc53E", "nAChRbeta1", "Syn", "Ca-alpha1D", "rdgA", "Syt4", "Syt7", "Ndae1", "SERCA", "Tomosyn", "Ca-beta", "Rim", "5-HT2A", "mAChR-A", "Rop", "rut", "Dop1R1", "Cam", "sgg", "X11Lbeta", "5-HT1A", "alphaSnap", "nAChRalpha2", "5-HT1B", "Rab5", "Oamb", "nAChRalpha1", "CASK", "Syx1A", "Dop2R")
225	GO_REGULATION_OF_SYSTEM_PROCESS	1e-10	3.58558e-09		-0.503962	-2.02248	253	c("trpl", "Ca-alpha1T", "for", "CG8177", "Pkc53E", "Calx", "para", "slo", "trp", "RyR", "aralar1", "Sh", "per", "nuf", "Ca-alpha1D", "CG4587", "Appl", "GluClalpha", "Mhc", "IRSp53", "Pu", "SERCA", "Ca-beta", "SK", "Pka-C1", "Shal", "Gycalpha99B", "LamC", "Rim", "CG15537", "5-HT2A", "Nrx-1", "mAChR-A", "csw", "Nep3", "Tm2", "Atpalpha", "CG44422", "Octbeta2R", "Nlg3", "nrv1", "CG42817", "stj", "tut…
226	GO_REGULATION_OF_TRANSMEMBRANE_TRANSPORT	1e-10	3.58558e-09		-0.584127	-2.29828	212	c("trpl", "nSyb", "inaC", "Ca-alpha1T", "Pkc53E", "Calx", "para", "slo", "CG3961", "trp", "RyR", "CG11319", "Sh", "per", "Hk", "eag", "Eaat2", "Ca-alpha1D", "CG4587", "Appl", "Rtnl1", "ClC-a", "AdipoR", "CG42450", "Odc1", "SERCA", "Ca-beta", "SK", "Pka-C1", "Shal", "smp-30", "CG15537", "mAChR-A", "Nipsnap", "Mdr65", "csw", "Rop", "Atpalpha", "CG44422", "Octbeta2R", "Nlg3", "nrv1", "Aplip1", "CG42…
227	GO_REGULATION_OF_TRANSPORT	1e-10	3.58558e-09		-0.406859	-1.77227	756	c("trpl", "cpx", "CG34120", "Syt1", "nSyb", "inaC", "Ca-alpha1T", "for", "Snap25", "Pfrx", "Frq1", "Rab3", "Pkc53E", "Calx", "para", "slo", "CG3961", "Gel", "Cadps", "trp", "7B2", "RyR", "Pal2", "CG31140", "CG11319", "nAChRbeta1", "Sh", "per", "Hk", "VGlut", "nuf", "Syn", "eag", "Eaat2", "Ca-alpha1D", "rdgA", "Syt4", "CG4587", "futsch", "Appl", "Syngr", "Pgi", "Rtnl1", "ClC-a", "AdipoR", "CG42450…
228	GO_REGULATION_OF_TRANS_SYNAPTIC_SIGNALING	1e-10	3.58558e-09		-0.560083	-2.19877	213	c("cpx", "Syt1", "nSyb", "inaC", "Snap25", "Frq1", "Rab3", "Pkc53E", "Calx", "Nckx30C", "nAChRbeta1", "Pka-R2", "Syn", "Ca-alpha1D", "rdgA", "Cbp53E", "Syt4", "futsch", "Appl", "Syngr", "Gs2", "Syt7", "Ndae1", "IRSp53", "Ekar", "SERCA", "Gycbeta100B", "Tomosyn", "Ace", "norpA", "Ca-beta", "Pka-C1", "unc-13-4A", "Gycalpha99B", "Rim", "orb2", "5-HT2A", "Nrx-1", "mAChR-A", "Rop", "Nep4", "Atpalpha",…
229	GO_REPLICATION_FORK	1e-10	3.58558e-09		0.797933	2.3381	51	c("PCNA", "RPA2", "Mcm3", "RPA3", "mre11", "Iswi", "RfC4", "DNApol-alpha180", "CG8142", "RpA-70", "Gnf1", "CG10336", "Mcm10", "timeout", "CG14803", "RfC3", "Tango4", "Ctf4", "Prp19", "DNApol-eta", "Cdc5", "hd", "CDC45L", "DNApol-alpha60", "CG12018", "RfC38", "DNApol-alpha73", "Blm", "Etl1", "Sld5", "DMAP1", "nbs", "Xpac", "CG7457", "CG11986", "DNApol-delta", "BCAS2", "DNApol-alpha50")
230	GO_RIBONUCLEOPROTEIN_COMPLEX	1e-10	3.58558e-09		0.722688	2.71026	508	c("Imp", "Top2", "Nlp", "Nop60B", "Act42A", "Fib", "Slbp", "lds", "La", "CG4038", "Rcd5", "Nup62", "nop5", "Nop56", "SmD1", "smid", "CG6712", "CG7637", "CG13096", "l(1)G0020", "Pabp2", "SmB", "eIF6", "WDR79", "Sas10", "SmE", "hoip", "CG1671", "ncm", "rept", "CG10418", "CG13185", "RpL4", "rump", "bic", "rin", "l(1)G0045", "Rbm13", "sta", "NHP2", "CG7006", "Hel25E", "SmD3", "CG8939", "U2af50", "CG3…
231	GO_RIBONUCLEOPROTEIN_COMPLEX_BINDING	1e-10	3.58558e-09		0.718806	2.25483	86	c("Nlp", "rig", "SmD1", "smid", "SmB", "eIF6", "yps", "sta", "SmD3", "CG33158", "Art3", "CG7185", "CG17266", "Phf7", "OstDelta", "CG5033", "CG4901", "Gtp-bp", "Prp31", "Rack1", "CG1354", "CG4364", "HP1b", "csul", "Art7", "P32", "E(z)", "unk", "CG6724", "CG6841", "Ranbp21", "RpLP1", "Srp19", "aub", "CG8549", "snf", "Tudor-SN", "Nmd3", "Pym", "rictor", "pie", "Srp68", "CG17514", "eRF1", "CG11414", …
232	GO_RIBONUCLEOPROTEIN_COMPLEX_BIOGENESIS	1e-10	3.58558e-09		0.779005	2.83517	335	c("Nlp", "Nop60B", "Fib", "Non1", "CG4038", "rig", "CG11417", "nop5", "Nop56", "SmD1", "smid", "CG6712", "CG7637", "CG13096", "l(1)G0020", "SmB", "eIF6", "Sas10", "SmE", "hoip", "CG1671", "Rrp4", "Rs1", "CG3689", "rept", "icln", "CG10418", "Su(var)3-9", "CG13185", "CG10576", "CG30349", "Rbm13", "sta", "NHP2", "CG7006", "Hel25E", "SmD3", "CG8939", "CG33158", "CG8545", "CG9246", "SmD2", "Csl4", "CG…
233	GO_RIBONUCLEOPROTEIN_COMPLEX_SUBUNIT_ORGANIZATION	1e-10	3.58558e-09		0.757343	2.52162	135	c("rig", "SmD1", "SmB", "eIF6", "SmE", "hoip", "CG3689", "rept", "icln", "CG10418", "CG13185", "sta", "Hel25E", "SmD3", "CG8545", "SmD2", "CG32409", "tefu", "SmF", "SF2", "CG6686", "CG7185", "CG16817", "Nle", "pont", "CG11583", "CG7504", "CG7946", "RpS5a", "ppan", "CG12325", "mei-41", "CG5033", "Usp39", "RpLP0-like", "CG1785", "RpL3", "l(3)72Ab", "Prp19", "Non3", "Cbp80", "RpL6", "Ku80", "Prp31",…
234	GO_RIBONUCLEOPROTEIN_GRANULE	1e-10	3.58558e-09		0.622814	2.08666	142	c("Imp", "Act42A", "betaTub56D", "wech", "vig2", "Capr", "CG9705", "Fs(2)Ket", "CG10418", "rin", "PAN2", "Pms2", "stau", "armi", "Rcd-1", "lark", "RpS4", "pAbp", "betaTub60D", "RpL6", "Unr", "RpL28", "RpS6", "SNRPG", "CG42360", "Ge-1", "LSm3", "CG9344", "Dbp80", "Sym", "Cdc42", "lig", "Upf1", "HnRNP-K", "Edc3", "me31B", "Smn", "AGO1", "Patr-1", "Nsun2", "Rok", "aub", "DCP1", "snf", "CG11360", "He…
235	GO_RIBOSOMAL_LARGE_SUBUNIT_BIOGENESIS	1e-10	3.58558e-09		0.829666	2.51985	64	c("Nlp", "Non1", "smid", "CG6712", "CG13096", "eIF6", "hoip", "CG13185", "Rbm13", "NHP2", "CG7006", "CG8939", "CG8545", "CG9246", "CG32409", "Nle", "CG11583", "CG10286", "ppan", "Surf6", "CG5033", "CG6937", "RpLP0-like", "CG1785", "pit", "RpL3", "RpL35", "Non3", "RpL7A", "l(2)k09848", "RpL10Ab", "RpL6", "CG3817", "CG4364", "RpL23A", "RpL14", "RpL35A", "RpL11", "RpL26", "RpL24-like", "RpL7", "CG15…
236	GO_RIBOSOMAL_SMALL_SUBUNIT_BIOGENESIS	1e-10	3.58558e-09		0.801736	2.45533	67	c("Nlp", "l(1)G0020", "Sas10", "hoip", "CG1671", "sta", "CG32409", "CG7728", "kz", "CG5589", "RpS24", "RpS5a", "Surf6", "CG12325", "RpS16", "Xpd", "Ku80", "RpS6", "RpS8", "CG7246", "CG7275", "CG9107", "RpS27", "RpS7", "RpS21", "CG9344", "CG9300", "CG2260", "RpS28b", "Rtc1", "RpS17", "l(2)k09022", "l(3)07882", "l(3)72Dn", "CG8064", "l(2)34Fd", "CG2972", "CG11123", "Tsr1", "RIOK2", "RpL38", "RIOK1"…
237	GO_RIBOSOMAL_SUBUNIT	1e-10	3.58558e-09		0.698398	2.38039	167	c("RpL4", "sta", "RpS3", "RpL40", "RpS9", "RpL32", "RpL8", "RpL37a", "RpS24", "RpS5a", "RpS26", "RpS16", "RpS13", "RpS4", "RpL3", "RpL35", "RpL9", "RpL7A", "RpS29", "RpL10Ab", "RpL13", "RpL6", "RpL27", "RpS2", "RpL28", "RpS6", "RpS15Ab", "Rack1", "RpS11", "RpL23A", "RpL22", "RpL17", "RpS8", "RpL14", "RpS27", "RpL27A", "RpL18", "RpL19", "RpL21", "RpL35A", "RpL11", "RpS7", "RpS20", "RpS21", "RpL26"…
238	GO_RIBOSOME	1e-10	3.58558e-09		0.684182	2.37942	197	c("Rrp1", "srl", "RpL4", "bic", "sta", "RpS3", "RpL40", "RpS9", "RpL32", "RpL8", "RpL37a", "RpS24", "RpS5a", "RpS26", "RpS16", "RpS13", "RpS4", "RpL3", "RpL35", "RpL9", "CG7182", "RpL7A", "RpS29", "RpL10Ab", "RpL13", "RpL6", "RpL27", "RpS2", "RpL28", "RpS6", "RpS15Ab", "Rack1", "RpS11", "RpL23A", "RpL22", "RpL17", "RpS8", "RpL14", "RpS27", "RpL27A", "RpL18", "RpL19", "RpL21", "RpL35A", "RpL11", "…
239	GO_RIBOSOME_ASSEMBLY	1e-10	3.58558e-09		0.778191	2.30271	56	c("Nlp", "eIF6", "CG13185", "sta", "CG7006", "CG33158", "CG8545", "CG32409", "kz", "Nle", "CG11583", "RpS5a", "ppan", "CG12325", "CG5033", "RpLP0-like", "CG1785", "RpL3", "Non3", "RpL6", "Ku80", "RpL23A", "CG9107", "RpS27", "RpL11", "RpL24-like", "RpS28b", "RpL12", "P32", "RpL10", "RpL38", "RpL24", "RpL5", "CG8549", "RpS15", "RpS14a", "CG7488", "mTerf3", "RpLP0", "CG32708", "l(2)10685", "Dbp21E2"…
240	GO_RIBOSOME_BIOGENESIS	1e-10	3.58558e-09		0.787515	2.79735	254	c("Nlp", "Nop60B", "Fib", "Non1", "CG4038", "CG11417", "nop5", "Nop56", "smid", "CG6712", "CG7637", "CG13096", "l(1)G0020", "eIF6", "Sas10", "hoip", "CG1671", "Rrp4", "Rs1", "Su(var)3-9", "CG13185", "CG10576", "CG30349", "Rbm13", "sta", "NHP2", "CG7006", "CG8939", "CG33158", "CG8545", "CG9246", "Csl4", "CG32409", "CG5800", "mbo", "CG7728", "kz", "CG12909", "CG6686", "Ran", "CG32344", "CG9799", "C…
241	GO_RNA_3_END_PROCESSING	1e-10	3.58558e-09		0.728693	2.34296	100	c("CycB", "Nop60B", "Fib", "Slbp", "La", "Pabp2", "Rrp4", "CG3689", "Hel25E", "U2af50", "U2af38", "su(f)", "Cpsf73", "SF2", "CG7185", "Fip1", "SC35", "pAbp", "Rrp45", "mago", "l(1)G0007", "atms", "Cbp80", "x16", "Clp", "hrg", "tsu", "hyx", "RpS21", "Upf3", "thoc6", "SRm160", "Rrp6", "Ref1", "Sym", "tex", "Hpr1", "Rrp46", "Ssu72", "Bre1", "Rrp42", "defl", "CG2100", "Srp54", "Cpsf160", "snf", "JhI-…
242	GO_RNA_BINDING	1e-10	3.58558e-09		0.690012	2.65813	983	c("Imp", "Rrp1", "dre4", "Top2", "Nlp", "CG9135", "Pen", "Nop60B", "Ssrp", "Caf1-55", "HDAC1", "smt3", "Fib", "CG17018", "CG32533", "Slbp", "Non1", "La", "CG4038", "rig", "CG11417", "RanGAP", "Rcd5", "nop5", "srl", "betaTub56D", "Nop56", "LBR", "CG11403", "wech", "vig2", "SmD1", "smid", "Bap111", "CG6712", "CG7637", "CG13096", "l(1)G0020", "Pabp2", "SmB", "eIF6", "RpII140", "peng", "CG3408", "trs…
243	GO_RNA_CATABOLIC_PROCESS	1e-10	3.58558e-09		0.688005	2.48389	296	c("Imp", "Rrp1", "Nlp", "Nop60B", "CG32533", "Set", "La", "wech", "Fen1", "REG", "E2f1", "Mlh1", "Rrp4", "Mapmodulin", "CG9705", "CG10418", "yps", "RpL4", "rump", "l(1)G0045", "sta", "Nup214", "Csl4", "Dgp-1", "CG13690", "tefu", "PAN2", "RpS3", "CG30105", "RpL40", "RpS9", "RpL32", "RpL8", "RpL37a", "RpS24", "Rcd-1", "RpS5a", "rnh1", "Dis3", "RpS26", "RpS16", "RpS13", "RpS4", "RpLP0-like", "RpL3",…
244	GO_RNA_EXPORT_FROM_NUCLEUS	1e-10	3.58558e-09		0.789856	2.57482	109	c("Nlp", "Slbp", "CG8771", "La", "Nup62", "Nup160", "Nup205", "Pabp2", "eIF6", "Nup75", "Hel25E", "U2af50", "Nup154", "Nup214", "Nup133", "CG32409", "nxf2", "CG6540", "Nup93-2", "U2af38", "mbo", "Cpsf73", "Rae1", "SF2", "Mtor", "CG7185", "Nup50", "Fip1", "Nup107", "Ran", "SC35", "Nup358", "Gp210", "Nup43", "Ndc1", "mago", "l(1)G0007", "Nup98-96", "Cbp80", "x16", "Clp", "Ns3", "Nup54", "Hrb87F", "…
245	GO_RNA_LOCALIZATION	1e-10	3.58558e-09		0.753853	2.55796	159	c("Imp", "Nlp", "Nop60B", "Fib", "Slbp", "CG8771", "La", "Nup62", "nop5", "Nup160", "Nup205", "CG7637", "Pabp2", "eIF6", "WDR79", "Rrp4", "Nup75", "rept", "rin", "NHP2", "Hel25E", "U2af50", "Nup154", "Nup214", "Nup133", "CG32409", "nxf2", "CG6540", "Nup93-2", "tefu", "U2af38", "mbo", "Cpsf73", "Rae1", "SF2", "CG14215", "Mtor", "CG7185", "Nup50", "Fip1", "Nup107", "Ran", "SC35", "pont", "Nup358", …
246	GO_RNA_MODIFICATION	1e-10	3.58558e-09		0.705325	2.28645	106	c("Nop60B", "Fib", "La", "CG4038", "CG7637", "l(1)G0020", "CG9752", "NHP2", "CG8939", "CG8545", "Tgt", "Elp1", "AlaRS", "CG17807", "aft", "PSR", "Ime4", "CG4045", "CG9596", "CG3045", "CG14544", "Hakai", "Nsun5", "CG10341", "CG6745", "Nsun2", "CG11837", "CG3709", "CG18596", "CG6379", "CG14231", "Tcs3", "vir", "Hen1", "Elp3", "CG7544", "nito", "CG3434", "RluA-2", "Mt2", "CG6907", "CG6388", "wuho", …
247	GO_RNA_PHOSPHODIESTER_BOND_HYDROLYSIS	1e-10	3.58558e-09		0.702104	2.2752	103	c("Rrp1", "Fen1", "trsn", "CG1671", "Rrp4", "CG3689", "l(1)G0045", "NHP2", "Csl4", "CG32409", "CG13690", "PAN2", "su(f)", "Cpsf73", "CG7728", "CG7185", "Fip1", "rnh1", "Dis3", "CG5033", "Rrp45", "Cbp80", "Rpp30", "ldbr", "Clp", "Trax", "CG42360", "RpS21", "Rtc1", "CG11164", "CG9422", "Rrp6", "l(3)07882", "RpII15", "CG8038", "Rrp46", "CG2972", "Edc3", "CG11123", "Tsr1", "NiPp1", "Rrp42", "AGO1", "…
248	GO_RNA_POLYMERASE_COMPLEX	1e-10	3.58558e-09		0.77813	2.43447	84	c("Mcm3", "DNApol-alpha180", "Tfb1", "RpI1", "RpII140", "mrn", "Cdk7", "RpII215", "Rpb5", "RpI135", "Taf8", "Nipped-A", "RpII18", "Xpd", "CG18600", "TfIIS", "Mat1", "atms", "Taf2", "TfIIA-S", "DNApol-alpha60", "Ada3", "RpIII128", "hyx", "DNApol-alpha73", "CycH", "Rpb11", "RecQ5", "TfIIA-L", "RpII33", "Tfb4", "e(y)1", "RpII15", "Taf6", "Gcn5", "Ssl1", "CG3756", "Rpb12", "CG17209", "TfIIFalpha", "R…
249	GO_RNA_POLYMERASE_II_HOLOENZYME	1e-10	3.58558e-09		0.777281	2.32772	60	c("Tfb1", "RpII140", "mrn", "Cdk7", "RpII215", "Rpb5", "Taf8", "Nipped-A", "RpII18", "Xpd", "TfIIS", "Mat1", "atms", "Taf2", "TfIIA-S", "Ada3", "hyx", "CycH", "Rpb11", "RecQ5", "TfIIA-L", "RpII33", "Tfb4", "e(y)1", "RpII15", "Taf6", "Gcn5", "Ssl1", "Rpb12", "TfIIFalpha", "Rpb8", "Rpb10", "Rpb7", "Trf2", "Taf4", "Taf5", "hay", "Taf13", "Tbp", "Taf11", "TfIIFbeta", "TfIIB", "Taf1", "Taf7", "CG9018"…
250	GO_RNA_POLYMERASE_II_TRANSCRIPTION_REGULATOR_COMPLEX	1e-10	3.58558e-09		0.69756	2.24863	102	c("run", "rig", "Tfb1", "mrn", "Art4", "Cdk7", "E2f1", "gro", "Taf8", "Nipped-A", "Xpd", "TfIIS", "Mat1", "MED31", "Dp", "sd", "Taf2", "TfIIA-S", "Ada3", "CycH", "CG7379", "TfIIA-L", "Tfb4", "e(y)1", "Taf6", "sqd", "Gcn5", "Ssl1", "obe", "TfIIFalpha", "MED4", "Nf-YC", "da", "MED17", "Bgb", "Trf2", "Max", "Taf4", "Taf5", "hay", "Taf13", "Tbp", "Taf11", "MED6", "MED18", "TfIIFbeta", "E2f2", "pygo",…
251	GO_RNA_PROCESSING	1e-10	3.58558e-09		0.741632	2.80989	647	c("ytr", "Nlp", "CycB", "CG6695", "Nop60B", "Fib", "Slbp", "lds", "Non1", "La", "CG4038", "rig", "CG11417", "nop5", "srl", "Nop56", "wech", "vig2", "SmD1", "smid", "CG6712", "CG7637", "CG13096", "l(1)G0020", "Pabp2", "Tfb1", "SmB", "CG3918", "eIF6", "RpII140", "mrn", "trsn", "Cdk7", "Sas10", "SmE", "LysRS", "hoip", "CG1671", "Rrp4", "Rs1", "CG3689", "ncm", "CG9705", "icln", "CG10418", "CG9752", "…
252	GO_RNA_SPLICING	1e-10	3.58558e-09		0.724288	2.61376	297	c("ytr", "CG6695", "lds", "rig", "srl", "vig2", "SmD1", "Pabp2", "SmB", "CG3918", "RpII140", "SmE", "hoip", "CG3689", "ncm", "icln", "CG10418", "rump", "Hel25E", "SmD3", "U2af50", "Spx", "SmD2", "RpII215", "U2af38", "SmF", "Rpb5", "su(f)", "Cpsf73", "SF2", "CG6686", "CG7185", "Fip1", "CG17266", "CG31368", "SC35", "CG7504", "Tango4", "CG1622", "CG7946", "Nnp-1", "U2A", "tra2", "RpII18", "lark", "R…
253	GO_RNA_SPLICING_VIA_TRANSESTERIFICATION_REACTIONS	1e-10	3.58558e-09		0.72291	2.56039	241	c("ytr", "rig", "SmD1", "Pabp2", "SmB", "RpII140", "SmE", "hoip", "CG3689", "ncm", "icln", "CG10418", "rump", "Hel25E", "SmD3", "U2af50", "Spx", "SmD2", "RpII215", "U2af38", "SmF", "Rpb5", "su(f)", "Cpsf73", "SF2", "CG6686", "CG7185", "Fip1", "CG17266", "CG31368", "SC35", "CG7504", "Tango4", "CG7946", "U2A", "tra2", "RpII18", "lark", "Usp39", "l(3)72Ab", "caz", "pAbp", "Prp19", "CG13097", "CG4849…
254	GO_RRNA_METABOLIC_PROCESS	1e-10	3.58558e-09		0.793418	2.75306	194	c("Nlp", "Nop60B", "Fib", "Non1", "CG4038", "CG11417", "nop5", "Nop56", "smid", "CG6712", "CG7637", "CG13096", "l(1)G0020", "eIF6", "Sas10", "hoip", "CG1671", "Rrp4", "Rs1", "Su(var)3-9", "CG13185", "CG10576", "CG30349", "Rbm13", "NHP2", "CG8939", "CG8545", "Csl4", "CG32409", "CG5800", "CG7728", "kz", "CG12909", "CG6686", "CG32344", "CG9799", "CG11920", "RpS9", "CG5589", "CG5728", "RpS24", "Nnp-1…
255	GO_SECOND_MESSENGER_MEDIATED_SIGNALING	1e-10	3.58558e-09		-0.581881	-2.18308	154	c("for", "Pkc53E", "Calx", "RyR", "CG31140", "Pka-R2", "St1", "Ca-alpha1D", "Appl", "SERCA", "Gycbeta100B", "Epac", "CanB", "Pka-C1", "Gycalpha99B", "smp-30", "Rim", "Ac76E", "5-HT2A", "mAChR-A", "Pdk", "Atpalpha", "Octbeta2R", "nrv1", "Ac13E", "Shaw", "CG18208", "Pvr", "Mctp", "CG31183", "rut", "Dop1R1", "dnc", "CanA-14F", "Cam", "sgg", "Scgdelta", "jp", "wupA", "Tsp", "CG34357", "Nos", "Ric", "…
256	GO_SECRETION	1e-10	3.58558e-09		-0.432246	-1.87394	698	c("LManII", "cpx", "Gad1", "Spat", "CG34120", "Syt1", "nSyb", "inaC", "Ca-alpha1T", "Prat2", "Got2", "Snap25", "Pfrx", "Frq1", "Rab3", "Pkc53E", "Pgm", "Gel", "Cadps", "IA-2", "Vmat", "7B2", "VAChT", "Pal2", "GlyP", "ry", "nAChRbeta1", "CG9485", "Sh", "per", "Hk", "VGlut", "nuf", "Syn", "Eaat2", "Ca-alpha1D", "rdgA", "Syt4", "Appl", "Syngr", "Pgi", "Gs2", "Syt7", "if", "Ndae1", "Sap-r", "comt", "…
257	GO_SECRETORY_VESICLE	1e-10	3.58558e-09		-0.440108	-1.86231	453	c("LManII", "Gad1", "CG34120", "Syt1", "nSyb", "Snap25", "Frq1", "Rab3", "Pgm", "Cadps", "IA-2", "Vmat", "amon", "7B2", "CG3376", "Pal2", "GlyP", "CG9485", "unc-104", "Hk", "VGlut", "Syn", "rdgA", "Syt4", "Appl", "Syngr", "Pgi", "Syt7", "if", "Ndae1", "Sap-r", "IRSp53", "Ddc", "SPARC", "Tomosyn", "CRMP", "CG5946", "Pka-C1", "unc-13-4A", "mdy", "CG15537", "Ald", "Kul", "Pxn", "csw", "Rop", "Nep4",…
258	GO_SEQUENCE_SPECIFIC_DNA_BINDING	1e-10	3.58558e-09		0.546239	2.02506	437	c("Rrp1", "Lam", "Sp1", "Nlp", "Mcm2", "jumu", "RPA2", "His2Av", "grh", "Mcm5", "Six4", "Mcm6", "Mcm3", "Act42A", "Caf1-55", "dpa", "esg", "HDAC1", "run", "pnt", "Set", "Bap60", "ash2", "DNApol-alpha180", "srl", "rad50", "CG11403", "TfAP-2", "CG7154", "SoxN", "Bap111", "slp2", "Art4", "trsn", "nerfin-1", "E2f1", "N", "Snr1", "Myb", "RpA-70", "mor", "Bap55", "Gnf1", "rept", "Orc2", "yps", "Orc1", …
259	GO_SIGNAL_RELEASE	1e-10	3.58558e-09		-0.55831	-2.22522	265	c("cpx", "Gad1", "Syt1", "nSyb", "inaC", "Snap25", "Pfrx", "Frq1", "Rab3", "Pkc53E", "Cadps", "IA-2", "Vmat", "7B2", "VAChT", "nAChRbeta1", "Sh", "per", "nuf", "Syn", "Ca-alpha1D", "rdgA", "Syt4", "Gs2", "Syt7", "if", "Ndae1", "SERCA", "Tomosyn", "Epac", "Ca-beta", "unc-13-4A", "Rim", "ChAT", "CG15537", "5-HT2A", "Nrx-1", "mAChR-A", "whd", "csw", "Rop", "Rbp", "Nlg3", "VGAT", "CG42817", "CG14669"…
260	GO_SIGNAL_TRANSDUCTION_BY_P53_CLASS_MEDIATOR	1e-10	3.58558e-09		0.674502	2.29947	164	c("dre4", "PCNA", "RPA2", "CycB", "Ssrp", "RnrS", "RPA3", "Caf1-55", "esg", "HDAC1", "mre11", "RfC4", "lok", "grp", "rad50", "CG8142", "CG7154", "Art4", "E2f1", "RpA-70", "Cdk1", "CG8545", "CG9246", "XNP", "CG32409", "Art1", "spel1", "tefu", "aurA", "RfC3", "mus101", "Rcd-1", "mei-41", "CG5033", "Top3alpha", "Cdk2", "CG1785", "caz", "elg1", "Non3", "Dp", "Taf2", "Chd3", "RfC38", "RpS27", "csul", …
261	GO_SISTER_CHROMATID_SEGREGATION	1e-10	3.58558e-09		0.771844	2.51259	113	c("ncd", "Top2", "SMC2", "CycB", "pch2", "Cap-D2", "BubR1", "mars", "glu", "tum", "mre11", "barr", "Klp3A", "neb", "SMC5", "Cap-G", "polo", "Nup62", "CG11403", "dup", "pav", "Fen1", "Bub3", "Klp67A", "Fs(2)Ket", "cmet", "Ino80", "Zw10", "XNP", "CG32409", "Klp10A", "Cdc6", "tefu", "eco", "Mtor", "aurA", "Mps1", "Ran", "fzy", "mad2", "shtd", "Gen", "Ndc80", "CG11180", "Rca1", "vih", "CG11788", "SMC…
262	GO_SMALL_MOLECULE_BIOSYNTHETIC_PROCESS	1e-10	3.58558e-09		-0.447409	-1.84202	343	c("Hn", "pug", "Desat1", "CG7470", "ACC", "UGP", "IP3K2", "Gad1", "fbp", "Spat", "Ca-alpha1T", "Got2", "Pfrx", "Gpo-1", "Pgm", "AcCoAS", "bgm", "Oat", "CG32549", "Mdh1", "CG31140", "ry", "aralar1", "per", "Pde1c", "Cyp9f2", "Adi1", "PCB", "skap", "CG2254", "Pgi", "ClC-a", "AdipoR", "Gs2", "CG1640", "Pu", "CG8129", "CG34424", "CG5946", "Nmdmc", "ninaB", "Mdh2", "smp-30", "CG9510", "CG1907", "Ald",…
263	GO_SMALL_MOLECULE_CATABOLIC_PROCESS	1e-10	3.58558e-09		-0.590806	-2.3543	243	c("Hn", "ACC", "CG3999", "Gad1", "Spat", "Sardh", "Prat2", "Got2", "Pfrx", "Gpo-1", "v", "Pgm", "CG12338", "Oat", "CG18003", "CG6415", "St1", "CG7322", "aralar1", "CG3902", "UK114", "CG9629", "Pgi", "Gs2", "CG11236", "Nc73EF", "CG1640", "CG34424", "Lsd-1", "CRMP", "Hdc", "Ald", "Galt", "whd", "CG9547", "pyd3", "CG10932", "su(r)", "Pgd", "Ipp", "Gabat", "Etf-QO", "P5CDh1", "CG6910", "CG7430", "Adg…
264	GO_SMALL_SUBUNIT_PROCESSOME	1e-10	3.58558e-09		0.848136	2.34025	35	c("Fib", "nop5", "Nop56", "Sas10", "hoip", "CG1671", "CG9799", "CG11920", "CG5728", "CG12325", "CG13097", "U3-55K", "Ku80", "CG2875", "CG7246", "CG7275", "RpS7", "CG2260", "Mat89Ba", "l(2)k09022", "l(3)07882", "l(3)72Dn", "dbe", "CG8064", "wcd", "l(2)34Fd", "CG12301", "CG11030", "CG4554", "CG3735", "CG1789", "CG3527", "Bka", "CG4866")
265	GO_SM_LIKE_PROTEIN_FAMILY_COMPLEX	1e-10	3.58558e-09		0.782275	2.31738	55	c("rig", "SmD1", "SmB", "SmE", "hoip", "icln", "CG10418", "Hel25E", "SmD3", "SmD2", "SmF", "CG6686", "CG17266", "U2A", "Usp39", "l(3)72Ab", "CG4849", "Prp31", "LSm7", "SNRPG", "U4-U6-60K", "Gem3", "LSm3", "CG9344", "Prp8", "CG3542", "noi", "CG6841", "wmd", "Smn", "Prp3", "Gem2", "CG2021", "snf", "CG6610", "CG1646", "snRNP-U1-70K", "barc", "Rnp4F", "snRNP-U1-C", "CG10333", "LSm1", "Fmr1", "holn1",…
266	GO_SOMATODENDRITIC_COMPARTMENT	1e-10	3.58558e-09		-0.436067	-1.83222	421	c("trpl", "glob1", "cpx", "Syt1", "Got2", "Snap25", "Ggamma30A", "Frq1", "Pkc53E", "Calx", "para", "Rbp9", "nwk", "Nckx30C", "IA-2", "Argk", "amon", "kcc", "Pal2", "Sap47", "nAChRbeta1", "Pka-R2", "unc-104", "Sh", "dysc", "Hk", "VGlut", "Pde1c", "Syn", "eag", "Ca-alpha1D", "rdgA", "Cbp53E", "Syt4", "HDAC6", "futsch", "Appl", "Rtnl1", "GluClalpha", "Gs2", "Syt7", "if", "Ndae1", "IRSp53", "comt", "…
267	GO_SPINDLE	1e-10	3.58558e-09		0.654145	2.28168	201	c("ncd", "Nlp", "CG9135", "ball", "Pen", "CycB", "BubR1", "mars", "Su(var)205", "Poc1", "rod", "tum", "Klp3A", "neb", "pbl", "RanGAP", "polo", "Nup62", "asp", "CG11403", "pav", "Klp67A", "Nup75", "SAK", "cmet", "Ino80", "Cdk1", "Zw10", "Rif1", "Det", "pnut", "Klp10A", "Cdc6", "tefu", "RpS3", "Rae1", "Mtor", "aurA", "Mps1", "fzy", "Grip128", "mad2", "mus101", "nesd", "CG11180", "Rca1", "Xpd", "Prp…
268	GO_SPINDLE_ORGANIZATION	1e-10	3.58558e-09		0.705309	2.29764	108	c("ncd", "CycB", "mars", "Rcc1", "Poc1", "tum", "Klp3A", "lok", "polo", "Nup62", "betaTub56D", "asp", "Sas-4", "pav", "Mlh1", "Fs(2)Ket", "Myb", "cmet", "Ino80", "Det", "XNP", "Klp10A", "RpS3", "Rae1", "Mtor", "aurA", "Mps1", "Ran", "fzy", "Grip128", "Ndc80", "Rca1", "betaTub60D", "SMC1", "dgt6", "Galphai", "sofe", "gammaTub23C", "aurB", "Mi-2", "SMC3", "CG16892", "CG9286", "Eb1", "mst", "Grip84"…
269	GO_SPLICEOSOMAL_COMPLEX	1e-10	3.58558e-09		0.759747	2.54351	141	c("lds", "SmD1", "SmB", "SmE", "hoip", "ncm", "CG10418", "rump", "Hel25E", "SmD3", "U2af50", "Spx", "SmD2", "U2af38", "SmF", "SF2", "CG6686", "CG17266", "CG31368", "SC35", "Tango4", "CG1622", "U2A", "tra2", "Usp39", "l(3)72Ab", "pAbp", "Prp19", "CG4849", "mago", "l(1)G0007", "CG2685", "Cdc5", "Prp31", "cactin", "LSm7", "crn", "Hrb87F", "SNRPG", "tsu", "U4-U6-60K", "LSm3", "Dhx15", "CG9344", "Prp8…
270	GO_STRUCTURAL_CONSTITUENT_OF_RIBOSOME	1e-10	3.58558e-09		0.709191	2.38796	146	c("RpL4", "sta", "RpS3", "RpL40", "RpS9", "RpL32", "RpL8", "RpL37a", "RpS24", "RpS5a", "RpS26", "RpS16", "RpS13", "RpS4", "RpL3", "RpL35", "RpL9", "RpL7A", "RpS29", "RpL10Ab", "RpL13", "RpL6", "RpL27", "RpS2", "RpL28", "RpS6", "RpS15Ab", "RpS11", "RpL23A", "RpL22", "RpL17", "RpS8", "RpL14", "RpS27", "RpL27A", "RpL18", "RpL19", "RpL21", "RpL35A", "RpL11", "RpS7", "RpS20", "RpS21", "RpL26", "RpL13A…
271	GO_STRUCTURAL_MOLECULE_ACTIVITY	1e-10	3.58558e-09		0.535477	1.92861	289	c("Lam", "Act42A", "CG8771", "Nup62", "betaTub56D", "Nup160", "Nup205", "Nup75", "Bap55", "RpL4", "sta", "Nup154", "pnut", "Nup214", "Nup133", "CG6540", "Nup93-2", "RpS3", "mbo", "Mtor", "Nup107", "RpL40", "RpS9", "RpL32", "RpL8", "RpL37a", "RpS24", "RpS5a", "RpS26", "RpS16", "RpS13", "RpS4", "RpL3", "RpL35", "RpL9", "Ndc1", "l(2)gl", "RpL7A", "RpS29", "betaTub60D", "Nup98-96", "CtBP", "RpL10Ab",…
272	GO_SULFUR_COMPOUND_METABOLIC_PROCESS	1e-10	3.58558e-09		-0.524715	-2.04557	196	c("pug", "Desat1", "ACC", "Spat", "v", "CG3961", "Cow", "AcCoAS", "bgm", "CG14024", "St1", "Hs3st-A", "Adi1", "PCB", "skap", "CG4752", "Mpc1", "Nc73EF", "SP2353", "CG13937", "Papss", "mdy", "Nmdmc", "CG5065", "Stat92E", "Pxn", "CG9547", "St3", "Pdk", "CG6287", "CG2781", "CG10932", "l(1)G0334", "muc", "Acsl", "CG7430", "CG14997", "Gclc", "Ect3", "Hexo2", "CG12512", "CG11876", "Ppcs", "sv", "Zw", "…
273	GO_SYMBIOTIC_PROCESS	1e-10	3.58558e-09		0.612212	2.30421	574	c("CycA", "dre4", "Top2", "PCNA", "Nlp", "ball", "Pen", "Ssrp", "BubR1", "Rcc1", "HDAC1", "mre11", "CG8771", "baf", "Set", "DNApol-alpha180", "La", "Msh6", "Rcd5", "Nup62", "rad50", "CG11403", "REG", "Nup160", "Nup205", "Pabp2", "CG17265", "RpII140", "Art4", "WDR79", "LysRS", "E2f1", "N", "Snr1", "Nup75", "Fs(2)Ket", "Su(var)3-9", "RpL4", "Cdk1", "rin", "sta", "Hel25E", "Nup154", "Nup214", "Nup13…
274	GO_SYNAPSE	1e-10	3.58558e-09		-0.421343	-1.82334	620	c("cpx", "Col4a1", "Gad1", "Syt1", "nSyb", "inaC", "Ca-alpha1T", "Snap25", "Frq1", "Rab3", "Pkc53E", "Calx", "para", "slo", "Cow", "nwk", "Cadps", "IA-2", "Vmat", "VAChT", "kcc", "Sap47", "CG31140", "nAChRbeta1", "mmd", "Pka-R2", "Zasp52", "Ktl", "unc-104", "Sh", "dysc", "Hk", "VGlut", "Syn", "eag", "Eaat2", "Ca-alpha1D", "rdgA", "Cbp53E", "Syt4", "futsch", "Appl", "Syngr", "Rtnl1", "GluClalpha",…
275	GO_SYNAPTIC_MEMBRANE	1e-10	3.58558e-09		-0.590324	-2.23161	159	c("Gad1", "Syt1", "Snap25", "Pkc53E", "Calx", "para", "slo", "Cadps", "Sap47", "nAChRbeta1", "mmd", "Ktl", "Sh", "eag", "Eaat2", "Ca-alpha1D", "rdgA", "Cbp53E", "Syt4", "GluClalpha", "CG42450", "Syt7", "if", "Ndae1", "IRSp53", "Ekar", "Tomosyn", "Shal", "Rim", "5-HT2A", "Nrx-1", "mAChR-A", "Kul", "Nipsnap", "Rop", "Nlg3", "tutl", "Shaw", "CG18208", "l(2)efl", "Nlg2", "rut", "Dop1R1", "shi", "Shab…
276	GO_SYNAPTIC_SIGNALING	1e-10	3.58558e-09		-0.565648	-2.31485	314	c("cpx", "Gad1", "Syt1", "nSyb", "inaC", "Ca-alpha1T", "Snap25", "Frq1", "Rab3", "Pkc53E", "Calx", "nwk", "Nckx30C", "Cadps", "IA-2", "Vmat", "VAChT", "kcc", "nAChRbeta1", "Pka-R2", "unc-104", "Sh", "VGlut", "Syn", "Eaat2", "Ca-alpha1D", "rdgA", "Cbp53E", "Syt4", "futsch", "Appl", "Syngr", "GluClalpha", "Gs2", "Syt7", "Ndae1", "IRSp53", "Ekar", "SERCA", "Gycbeta100B", "Tomosyn", "Ace", "Dif", "no…
277	GO_SYNAPTIC_VESICLE_EXOCYTOSIS	1e-10	3.58558e-09		-0.709158	-2.38907	69	c("cpx", "Syt1", "nSyb", "inaC", "Snap25", "Frq1", "Rab3", "Pkc53E", "Cadps", "nAChRbeta1", "Syn", "Ca-alpha1D", "rdgA", "Syt4", "Syt7", "Ndae1", "SERCA", "Tomosyn", "Ca-beta", "Rim", "5-HT2A", "mAChR-A", "Rop", "rut", "Dop1R1", "Cam", "PIP5K59B", "sgg", "X11Lbeta", "5-HT1A", "alphaSnap", "nAChRalpha2", "5-HT1B", "Rab5", "Oamb", "nAChRalpha1", "Syt12", "Synj", "CASK", "Rph", "Syx1A", "Dop2R")
278	GO_TELOMERE_ORGANIZATION	1e-10	3.58558e-09		0.765487	2.43442	94	c("Rrp1", "PCNA", "CycE", "RPA2", "Nop60B", "RPA3", "mre11", "RfC4", "DNApol-alpha180", "CG4038", "SMC5", "rad50", "CG8142", "Fen1", "CG7637", "l(1)G0020", "WDR79", "DNApol-epsilon255", "RpA-70", "Gnf1", "Rif1", "NHP2", "XNP", "tefu", "His3.3A", "aurA", "CG16817", "jnj", "RfC3", "XRCC1", "mei-9", "mei-41", "CG11180", "Ns1", "Ku80", "Chrac-14", "Src64B", "RecQ4", "DNApol-alpha60", "CG12018", "RfC3…
279	GO_TRANSCRIPTION_COACTIVATOR_ACTIVITY	1e-10	3.58558e-09		0.632726	2.14724	157	c("Rrp1", "Nlp", "Bap60", "srl", "Sas-4", "geminin", "TfAP-2", "CG7154", "Bap111", "CG10555", "Art4", "N", "Snr1", "mor", "Bap55", "NSD", "Daxx", "Xpc", "brm", "pont", "Nnp-1", "Brd8", "lark", "CSN5", "caz", "CG17002", "Nup98-96", "CtBP", "Dsp1", "kto", "vls", "Optix", "PSR", "Ada3", "dom", "ush", "Bx42", "TfIIA-L", "MED23", "e(y)1", "MED1", "tap", "Taf6", "Ssb-c31a", "grn", "Bre1", "CG6841", "Gc…
280	GO_TRANSCRIPTION_COREGULATOR_ACTIVITY	1e-10	3.58558e-09		0.647926	2.29744	250	c("Rrp1", "Nlp", "pch2", "HDAC1", "Bap60", "srl", "Sas-4", "geminin", "TfAP-2", "CG7154", "Bap111", "CG10555", "Art4", "N", "Snr1", "mor", "Bap55", "rept", "CG9246", "NSD", "gro", "Daxx", "CG3815", "Xpc", "CG32344", "SC35", "brm", "pont", "Su(var)2-10", "CG7946", "Nnp-1", "Brd8", "Nipped-A", "lark", "CSN5", "mute", "caz", "CG17002", "MED31", "mof", "Nup98-96", "CtBP", "e(y)3", "Dsp1", "kto", "vls…
281	GO_TRANSCRIPTION_COREPRESSOR_ACTIVITY	1e-10	3.58558e-09		0.688998	2.19063	92	c("Rrp1", "HDAC1", "geminin", "TfAP-2", "CG7154", "rept", "CG9246", "NSD", "gro", "Daxx", "CG3815", "CG32344", "SC35", "brm", "Su(var)2-10", "CG7946", "mute", "CG17002", "CtBP", "CG2982", "Hira", "csul", "ush", "Bin1", "nab", "Bx42", "trbl", "e(y)1", "CoRest", "MED1", "DMAP1", "P32", "E(z)", "Rrp47", "Tes", "CG1815", "Sirt7", "wde", "MTA1-like", "jing", "CG42724", "CG1620", "jub", "CG8569", "sina…
282	GO_TRANSCRIPTION_COUPLED_NUCLEOTIDE_EXCISION_REPAIR	1e-10	3.58558e-09		0.822175	2.46912	61	c("PCNA", "RPA2", "RPA3", "RfC4", "CG8142", "Tfb1", "RpII140", "mrn", "Cdk7", "RpA-70", "Gnf1", "DNA-ligI", "RpII215", "Rpb5", "RpL40", "CG31368", "RfC3", "XRCC1", "mei-9", "RpII18", "CSN5", "Xpd", "TfIIS", "Prp19", "Mat1", "pic", "CG12018", "RfC38", "CycH", "Rpb11", "RpII33", "Tfb4", "RpII15", "fand", "Xpac", "CSN3", "Ssl1", "Rpb12", "CSN4", "Rpb8", "DNApol-delta", "cyp33", "Rpb10", "RpS27A", "E…
283	GO_TRANSCRIPTION_ELONGATION_FROM_RNA_POLYMERASE_II_PROMOTER	1e-10	3.58558e-09		0.753044	2.29589	65	c("dre4", "Ssrp", "Tfb1", "RpII140", "mrn", "Cdk7", "CG30349", "RpII215", "Rpb5", "RpII18", "Xpd", "TfIIS", "Mat1", "atms", "Cbp80", "TH1", "hyx", "CycH", "Rpb11", "CG9915", "RecQ5", "RpII33", "Tfb4", "RpII15", "E(z)", "Ssl1", "e(y)2", "Rpb12", "TfIIFalpha", "Rpb8", "Rpb10", "Rpb7", "CG6907", "CG42724", "NELF-B", "fs(1)h", "spt4", "hay", "CG8569", "TfIIFbeta", "Spt5", "CycK", "Spt6", "Elp2", "Cdk…
284	GO_TRANSCRIPTION_FACTOR_BINDING	1e-10	3.58558e-09		0.542684	1.97987	345	c("Rrp1", "PCNA", "Nlp", "Uba2", "Act42A", "HDAC1", "Fib", "run", "pnt", "Iswi", "Bap60", "nop5", "srl", "geminin", "noc", "CG7154", "Bap111", "Tfb1", "E2f1", "N", "Snr1", "CG9705", "rept", "CG9246", "NSD", "gro", "Daxx", "RpS3", "lwr", "CG3815", "CG32344", "brm", "pont", "CG5728", "Su(var)2-10", "CG7946", "mei-9", "Brd8", "CG18600", "caz", "Rrp45", "CG4901", "mof", "CtBP", "Cdc5", "Dp", "sd", "D…
285	GO_TRANSCRIPTION_INITIATION_FROM_RNA_POLYMERASE_II_PROMOTER	1e-10	3.58558e-09		0.712221	2.32969	116	c("CycB", "run", "srl", "Tfb1", "RpII140", "mrn", "Cdk7", "E2f1", "N", "Cdk1", "RpII215", "Rpb5", "Taf8", "RpII18", "Xpd", "caz", "Mat1", "MED31", "sd", "Taf2", "TfIIA-S", "Dsp1", "kto", "CycH", "Rpb11", "Bx42", "TfIIA-L", "MED23", "RpII33", "Tfb4", "e(y)1", "RpII15", "MED1", "Xpac", "Taf6", "Ssb-c31a", "Gcn5", "Ssl1", "tll", "Rpb12", "MED16", "TfIIFalpha", "Ptip", "MED4", "Rpb8", "svp", "MED15",…
286	GO_TRANSCRIPTION_REGULATOR_ACTIVITY	1e-10	3.58558e-09		0.53065	1.99448	540	c("Rrp1", "Sp1", "Nlp", "jumu", "grh", "Six4", "pch2", "esg", "HDAC1", "run", "pnt", "Bap60", "srl", "Sas-4", "geminin", "TfAP-2", "CG7154", "SoxN", "Bap111", "slp2", "CG10555", "mrn", "Art4", "nerfin-1", "E2f1", "N", "Snr1", "Myb", "mor", "Bap55", "rept", "yps", "CG10576", "CG30349", "rump", "CG9246", "NSD", "gro", "Daxx", "CG3815", "Xpc", "CG14215", "CG32344", "SC35", "brm", "pont", "Taf8", "Ph…
287	GO_TRANSCRIPTION_REGULATOR_COMPLEX	1e-10	3.58558e-09		0.655813	2.30625	223	c("Rrp1", "Six4", "Caf1-55", "HDAC1", "run", "pnt", "rig", "TfAP-2", "Tfb1", "mrn", "Art4", "Cdk7", "nerfin-1", "E2f1", "gro", "CG3815", "mip40", "Taf8", "CG7946", "Nipped-A", "lark", "Xpd", "Cdk2", "TfIIS", "CG17002", "Mat1", "MED31", "CtBP", "Dp", "sd", "Taf2", "TAF1B", "Chd3", "TfIIA-S", "Dsp1", "Optix", "Ada3", "CG2982", "HP1b", "Gem3", "ush", "CycH", "CG7379", "MBD-like", "akirin", "TfIIA-L"…
288	GO_TRANSFERASE_COMPLEX	1e-10	3.58558e-09		0.665008	2.46598	446	c("CycA", "PCNA", "CycE", "CycB", "Mcm3", "BubR1", "Act42A", "Caf1-55", "HDAC1", "smt3", "Cks30A", "ash2", "DNApol-alpha180", "SMC5", "Rcd5", "wap", "SmD1", "Tfb1", "SmB", "RpI1", "RpII140", "mrn", "Cdk7", "SmE", "DNApol-epsilon255", "Bap55", "rept", "icln", "Cdk1", "SmD3", "wds", "SmD2", "Art1", "RpII215", "SmF", "lwr", "Rpb5", "RpI135", "Atac2", "jnj", "fzy", "CG3226", "pont", "Taf8", "l(2)dtl"…
289	GO_TRANSFERASE_COMPLEX_TRANSFERRING_PHOSPHORUS_CONTAINING_GROUPS	1e-10	3.58558e-09		0.667303	2.26387	158	c("CycA", "PCNA", "CycE", "CycB", "Mcm3", "Cks30A", "DNApol-alpha180", "Tfb1", "RpI1", "RpII140", "mrn", "Cdk7", "DNApol-epsilon255", "Cdk1", "RpII215", "Rpb5", "RpI135", "Taf8", "Nipped-A", "CycD", "RpII18", "Xpd", "CG18600", "Cdk2", "mus205", "TfIIS", "Mat1", "atms", "Chrac-16", "Chrac-14", "Taf2", "TfIIA-S", "tam", "DNApol-alpha60", "CG12018", "CycB3", "Ada3", "RpIII128", "hyx", "DNApol-alpha7…
290	GO_TRANSLATIONAL_INITIATION	1e-10	3.58558e-09		0.774504	2.54624	122	c("Nlp", "vig2", "eIF6", "RpL4", "sta", "RpS3", "Mtor", "RpL40", "RpS9", "RpL32", "RpL8", "RpL37a", "RpS24", "RpS5a", "lark", "RpS26", "RpS16", "RpS13", "CSN5", "RpS4", "RpL3", "RpL35", "pAbp", "RpL9", "CG4901", "RpL7A", "RpS29", "RpL10Ab", "Cbp80", "RpL13", "RpL6", "RpL27", "RpS2", "RpL28", "RpS6", "RpS15Ab", "RpS11", "RpL23A", "RpL22", "RpL17", "RpS8", "RpL14", "Ime4", "RpS27", "RpL27A", "RpL18…
291	GO_TRANSMEMBRANE_TRANSPORT	1e-10	3.58558e-09		-0.51633	-2.23609	625	c("ACC", "trpl", "CG34120", "Tret1-1", "nSyb", "inaC", "Ca-alpha1T", "Snap25", "Frq1", "CG8177", "Pkc53E", "Calx", "para", "slo", "CG3961", "unc80", "Nckx30C", "trp", "Vmat", "VAChT", "RyR", "Vha68-1", "kcc", "Indy", "CG11319", "nAChRbeta1", "aralar1", "Sh", "per", "Hk", "VGlut", "CG9413", "eag", "Eaat2", "Ca-alpha1D", "CG4587", "Appl", "Oatp30B", "Rtnl1", "GluClalpha", "Mpc1", "ClC-a", "AdipoR",…
292	GO_TRANSPORTER_ACTIVITY	1e-10	3.58558e-09		-0.556125	-2.3313	417	c("trpl", "glob1", "cpx", "CG34120", "Tret1-1", "Ca-alpha1T", "Snap25", "Frq1", "CG8177", "Calx", "para", "slo", "unc80", "Nckx30C", "trp", "Vmat", "VAChT", "RyR", "Vha68-1", "kcc", "Indy", "nAChRbeta1", "aralar1", "Sh", "Hk", "VGlut", "CG9413", "Syn", "eag", "Eaat2", "Ca-alpha1D", "CG4587", "Oatp30B", "GluClalpha", "Mpc1", "ClC-a", "if", "Ndae1", "Ekar", "SERCA", "CG42322", "CG45782", "Ca-beta",…
293	GO_TRANSPORTER_COMPLEX	1e-10	3.58558e-09		-0.661933	-2.33976	103	c("trpl", "nSyb", "Ca-alpha1T", "Snap25", "para", "slo", "unc80", "trp", "RyR", "CG11319", "nAChRbeta1", "Sh", "Hk", "eag", "Ca-alpha1D", "CG4587", "GluClalpha", "ClC-a", "Ekar", "SERCA", "Tomosyn", "Ca-beta", "SK", "Pka-C1", "Shal", "nAChRalpha7", "whd", "Atpalpha", "CG44422", "nrv1", "CG42817", "stj", "Shaw", "CG5890", "dnc", "Cam", "Shab", "Ork1", "nAChRalpha6", "Nos", "Elk", "nAChRalpha2", "H…
294	GO_TRNA_METABOLIC_PROCESS	1e-10	3.58558e-09		0.720874	2.39812	136	c("La", "l(1)G0020", "IleRS", "LysRS", "Rrp4", "CG9752", "l(1)G0045", "Tgt", "Elp1", "GlyRS", "AlaRS", "ThrRS", "CG17807", "SerRS", "Rrp45", "Rpp30", "Clp", "HisRS", "CG9344", "CG4045", "LeuRS", "AspRS-m", "CG9596", "CG9422", "ValRS", "Rrp6", "CG3045", "CG14544", "AspRS", "CG8097", "CG8038", "RtcB", "AIMP1", "CG6745", "Rrp42", "TrpRS", "MetRS", "AsnRS", "GlnRS", "ArgRS", "Nsun2", "CG3709", "CG185…
295	GO_TRNA_PROCESSING	1e-10	3.58558e-09		0.716339	2.2787	91	c("La", "l(1)G0020", "LysRS", "CG9752", "l(1)G0045", "Tgt", "Elp1", "AlaRS", "CG17807", "SerRS", "Rpp30", "Clp", "CG9344", "CG4045", "CG9596", "CG9422", "CG3045", "CG14544", "CG8038", "RtcB", "CG6745", "Nsun2", "CG3709", "CG18596", "CG2100", "CG5913", "Cpsf160", "CG14231", "JhI-1", "Tcs3", "Elp3", "CG3434", "Mt2", "CG6907", "glo", "CG6388", "wuho", "Ddx1", "CG3808", "CG3645", "CG5626", "THG", "El…
296	GO_TRNA_TRANSPORT	1e-10	3.58558e-09		0.866965	2.35542	33	c("CG8771", "La", "Nup62", "Nup160", "Nup205", "Nup75", "Nup154", "Nup214", "Nup133", "CG6540", "Nup93-2", "mbo", "Rae1", "Mtor", "Nup50", "Nup107", "Ran", "Nup358", "Gp210", "Nup43", "Ndc1", "Nup98-96", "Nup54", "Nup58", "Mat89Ba", "CG16892", "Nup37", "Sec13", "Nup153")
297	GO_U2_TYPE_SPLICEOSOMAL_COMPLEX	1e-10	3.58558e-09		0.773103	2.39578	77	c("SmD1", "SmB", "SmE", "hoip", "ncm", "CG10418", "SmD3", "U2af50", "Spx", "SmD2", "SmF", "CG6686", "CG31368", "Tango4", "U2A", "l(3)72Ab", "Prp19", "CG4849", "mago", "Cdc5", "Prp31", "LSm7", "crn", "SNRPG", "tsu", "U4-U6-60K", "LSm3", "Dhx15", "CG9344", "Prp8", "Bx42", "CG3542", "fand", "noi", "sip1", "CG6841", "Prp38", "Prp3", "c12.1", "cyp33", "l(2)37Cb", "BCAS2", "CG2021", "CG13625", "snf", "…
298	GO_VACUOLE	1e-10	3.58558e-09		-0.434849	-1.80877	382	c("LManII", "cpx", "CG34120", "Tret1-1", "Snap25", "Rab3", "CG3376", "Vha68-1", "kcc", "GlyP", "Syt4", "Syngr", "Syt7", "Sap-r", "comt", "CG5946", "CG12531", "unc-13-4A", "PKD", "CG15537", "Pxn", "Rop", "Nep3", "Octbeta2R", "Pkcdelta", "Glycogenin", "EndoB", "CG42540", "CG18812", "CG7430", "Adgf-D", "Snmp1", "emp", "Vha55", "Tango9", "CG32225", "alphaSnap", "Rab9", "Ance", "CG1275", "Cat", "jar",…
299	GO_VESICLE_MEDIATED_TRANSPORT_IN_SYNAPSE	1e-10	3.58558e-09		-0.616277	-2.24944	126	c("cpx", "Syt1", "nSyb", "inaC", "Snap25", "Frq1", "Rab3", "Pkc53E", "Cadps", "Vmat", "CG31140", "nAChRbeta1", "VGlut", "Syn", "Ca-alpha1D", "rdgA", "Syt4", "Syt7", "Ndae1", "Ddc", "SERCA", "Tomosyn", "Epac", "Ca-beta", "Cdk5alpha", "Rim", "5-HT2A", "Nrx-1", "mAChR-A", "Rop", "Nlg3", "VGAT", "Nlg2", "rut", "Dop1R1", "CanA-14F", "shi", "Cam", "PIP5K59B", "sgg", "X11Lbeta", "5-HT1A", "Glut1", "alph…
300	GO_VESICLE_MEMBRANE	1e-10	3.58558e-09		-0.470913	-1.95011	391	c("Gad1", "CG34120", "Syt1", "nSyb", "Snap25", "Rab3", "Cadps", "IA-2", "Vmat", "VAChT", "RyR", "Pal2", "Rab32", "CG31140", "unc-104", "Hk", "VGlut", "Syn", "lqf", "Cbp53E", "Syt4", "Appl", "Syngr", "Syt7", "if", "Sap-r", "IRSp53", "SPARC", "SERCA", "Tomosyn", "spir", "CG45782", "CG5946", "mdy", "mAChR-A", "Kul", "Rop", "Nep4", "Nep3", "Octbeta2R", "VGAT", "CG33144", "CG32264", "CG42540", "Rh50",…
301	GO_VIRAL_GENE_EXPRESSION	1e-10	3.58558e-09		0.802748	2.72338	158	c("HDAC1", "CG8771", "La", "Nup62", "Nup160", "Nup205", "RpII140", "Snr1", "Nup75", "RpL4", "sta", "Nup154", "Nup214", "Nup133", "RpII215", "CG6540", "Nup93-2", "RpS3", "Rpb5", "mbo", "Rae1", "Mtor", "Nup50", "Nup107", "RpL40", "RpS9", "RpL32", "brm", "Nup358", "RpL8", "RpL37a", "RpS24", "RpS5a", "Nnp-1", "Gp210", "RpII18", "RpS26", "RpS16", "RpS13", "Nup43", "RpS4", "RpL3", "RpL35", "RpL9", "Ndc…
302	GO_WHOLE_MEMBRANE	1e-10	3.58558e-09		-0.39859	-1.74963	811	c("LManII", "Lsd-2", "ACC", "trpl", "Gad1", "CG34120", "Tret1-1", "Syt1", "nSyb", "Snap25", "Rab3", "Calx", "para", "slo", "CG3961", "Cadps", "IA-2", "Vmat", "CG12338", "VAChT", "Vha68-1", "kcc", "Pal2", "Rab32", "Pka-R2", "unc-104", "Sh", "Hk", "VGlut", "nuf", "Syn", "eag", "Eaat2", "lqf", "Cbp53E", "Syt4", "HDAC6", "Appl", "Syngr", "Syt7", "if", "CG11236", "Sap-r", "comt", "SPARC", "spir", "Lsd…
303	HALLMARK_DNA_REPAIR	1e-10	3.58558e-09		0.690793	2.24874	113	c("PCNA", "RPA2", "Ssrp", "RnrS", "RPA3", "RfC4", "DNApol-alpha180", "CG8142", "Fen1", "Tfb1", "CG3689", "r-l", "dnk", "DNA-ligI", "RpII215", "Xpc", "Rpb5", "su(f)", "Rae1", "RfC3", "mei-9", "RpII18", "Xpd", "mus205", "DNApol-eta", "TH1", "stc", "pic", "TfIIA-S", "CG8891", "RfC38", "DNApol-alpha73", "Rpb11", "Upf3", "Mes4", "Ref1", "RpII33", "Tfb4", "e(y)1", "RpII15", "Taf6", "CG16892", "noi", "C…
304	HALLMARK_E2F_TARGETS	1e-10	3.58558e-09		0.838202	2.80829	142	c("Lam", "Top2", "PCNA", "CycE", "Pen", "Mcm2", "RPA2", "His2Av", "CycB", "Mcm5", "Mcm6", "Ssrp", "sti", "pch2", "Cap-D2", "Mcm3", "BubR1", "RnrS", "mars", "RPA3", "Caf1-55", "glu", "dpa", "tum", "mre11", "Slbp", "Klp3A", "RfC4", "Cks30A", "lok", "grp", "polo", "betaTub56D", "Nop56", "rad50", "LBR", "Nup205", "SmB", "DNApol-epsilon255", "Mlh1", "Mapmodulin", "CG3689", "Myb", "SAK", "RpA-70", "Gnf…
305	HALLMARK_G2M_CHECKPOINT	1e-10	3.58558e-09		0.769344	2.58047	143	c("Lam", "CycA", "Top2", "Pen", "SMC2", "Mcm2", "RPA2", "His2Av", "CycB", "Mcm5", "Nop60B", "Mcm6", "Mcm3", "BubR1", "Su(var)205", "glu", "tum", "Klp3A", "Cks30A", "CG8173", "grp", "polo", "LBR", "pav", "SmD1", "CG10555", "Bub3", "DNApol-epsilon255", "Caf1-180", "E2f1", "N", "Fs(2)Ket", "Myb", "SAK", "mor", "cmet", "CG5757", "Su(var)3-9", "Cdk1", "rin", "Hel25E", "Det", "XNP", "NSD", "Klp10A", "g…
306	HALLMARK_MYC_TARGETS_V1	1e-10	3.58558e-09		0.732712	2.49251	163	c("Rrp1", "CycA", "PCNA", "Nlp", "Pen", "Uba2", "Mcm2", "His2Av", "Mcm5", "Mcm6", "r", "RnrL", "dpa", "HDAC1", "Fib", "Set", "La", "Nop56", "CG8142", "SmD1", "CG13096", "Bub3", "IleRS", "LysRS", "Fs(2)Ket", "mor", "rept", "Orc2", "icln", "CG10418", "CG10576", "rin", "NHP2", "SmD3", "SmD2", "U2af38", "RpS3", "Dek", "SF2", "Ran", "CG16817", "fzy", "SC35", "mad2", "CG7946", "RpS5a", "U2A", "tra2", "…
307	HALLMARK_MYC_TARGETS_V2	1e-10	3.58558e-09		0.800337	2.32723	49	c("Nlp", "Mcm5", "dpa", "polo", "srl", "Nop56", "SAK", "CG10576", "CG30349", "CG7006", "CG8545", "Art3", "CG11920", "ppan", "RpLP0-like", "pit", "Ns1", "CG13097", "U3-55K", "l(2)k09848", "CG2691", "CG32164", "CG2875", "CG4364", "l(2)09851", "HP1b", "Rtc1", "Rrp46", "Ent2", "bys", "CG4554", "AIMP2", "alpha-PheRS", "HP1c")
308	HALLMARK_OXIDATIVE_PHOSPHORYLATION	1e-10	3.58558e-09		-0.640384	-2.45514	173	c("Got2", "Oat", "Mdh1", "aralar1", "CG3902", "skap", "Pgi", "Mpc1", "Nc73EF", "CG5946", "Mdh2", "CG1907", "ND-51", "Cpr", "kdn", "whd", "Pdk", "Acon", "nrv1", "CG10932", "l(1)G0334", "Etf-QO", "muc", "ND-49", "CG7430", "CG7461", "blw", "VhaM9.7-a", "Vha26", "ND-MLRQ", "CG5028", "ATPsynbeta", "ND-75", "sesB", "CG11876", "Cyt-c1", "colt", "CG6543", "yip2", "Vha44", "ND-B14", "COX6B", "ND-ASHI", "V…
309	HP_ABNORMAL_CIRCULATING_METABOLITE_CONCENTRATION	1e-10	3.58558e-09		-0.388594	-1.67244	570	c("Hn", "Lsd-2", "CG3999", "CG32647", "Col4a1", "fbp", "Spat", "Sardh", "Got2", "vkg", "CG8177", "dob", "Pgm", "CG31145", "para", "Oat", "CG3376", "RyR", "Vha68-1", "GlyP", "CG6415", "CG9485", "Zasp52", "unc-104", "aralar1", "Sh", "PCB", "Ca-alpha1D", "skap", "Appl", "Mpc1", "ClC-a", "Gs2", "Mhc", "Pu", "Lsd-1", "SK", "unc-13-4A", "mdy", "LamC", "Mdh2", "CG9510", "GlyS", "CG2201", "Stat92E", "CG1…
310	HP_HEMATOLOGICAL_NEOPLASM	1e-10	3.58558e-09		0.629386	2.08221	128	c("Nlp", "Nop60B", "pch2", "BubR1", "dpa", "lok", "Bap60", "FANCI", "Msh6", "CG7637", "Bub3", "WDR79", "DNApol-epsilon255", "Fancd2", "Mlh1", "NHP2", "CG33158", "Nup214", "XNP", "CG13690", "spel1", "tefu", "CG30105", "SC35", "Pms2", "RpS24", "mei-9", "RpS26", "RpL35", "RpS29", "RpL27", "RpS15Ab", "RecQ4", "RpS27", "RpL18", "Blm", "RpL35A", "RpL11", "RpS7", "RpL26", "CG9272", "RpS28b", "CG11164", …
311	KEGG_ALZHEIMERS_DISEASE	1e-10	3.58558e-09		-0.664026	-2.35037	104	c("RyR", "Ca-alpha1D", "Appl", "SERCA", "norpA", "CanB", "Cdk5alpha", "ND-51", "Kul", "Nep4", "ND-49", "CanA-14F", "Cam", "Gapdh1", "sgg", "Nep1", "blw", "Plc21C", "Nos", "ND-MLRQ", "ATPsynbeta", "ND-75", "Nmdar1", "Cyt-c1", "Gapdh2", "ND-B14", "COX6B", "ND-ASHI", "UQCR-C2", "COX5B", "Nmdar2", "cype", "Galphaq", "COX4", "Itp-r83A", "COX8", "RFeSP", "ATPsynB", "ox", "levy", "UQCR-Q", "ND-AGGG", "C…
312	KEGG_CALCIUM_SIGNALING_PATHWAY	1e-10	3.58558e-09		-0.724432	-2.45404	70	c("trpl", "IP3K2", "inaC", "Ca-alpha1T", "Pkc53E", "Calx", "trp", "RyR", "Pde1c", "Ca-alpha1D", "SERCA", "norpA", "CanB", "Pka-C1", "Ac76E", "5-HT2A", "mAChR-A", "Octbeta2R", "Ac13E", "rut", "Dop1R1", "CanA-14F", "Cam", "nAChRalpha6", "Plc21C", "Nos", "sesB", "Nmdar1", "Octbeta1R", "Oamb", "Nmdar2", "Galphaq", "Itp-r83A", "Ac3", "Egfr", "mtt", "CCKLR-17D1", "sqa", "Lgr1", "Pka-C3", "porin", "elm"…
313	KEGG_CARDIAC_MUSCLE_CONTRACTION	1e-10	3.58558e-09		-0.803878	-2.4643	39	c("Calx", "RyR", "Ca-alpha1D", "CG4587", "Mhc", "SERCA", "Ca-beta", "Tm2", "Atpalpha", "nrv1", "CG42817", "stj", "wupA", "up", "Cyt-c1", "COX6B", "UQCR-C2", "COX5B", "cype", "COX4", "COX8", "RFeSP", "ox", "levy", "Nhe3", "UQCR-Q", "COX7C", "COX7A", "COX5A")
314	KEGG_CELL_CYCLE	1e-10	3.58558e-09		0.776245	2.39606	73	c("CycA", "PCNA", "CycE", "Mcm2", "CycB", "Mcm5", "Mcm6", "Mcm3", "BubR1", "dpa", "HDAC1", "lok", "grp", "polo", "Bub3", "Cdk7", "E2f1", "Orc2", "Orc1", "Cdk1", "Orc4", "Cdc6", "tefu", "Mps1", "fzy", "mad2", "shtd", "CycD", "mei-41", "Mcm7", "Cdk2", "Orc6", "Dp", "SMC1", "CDC45L", "CycB3", "ida", "Orc5", "stg", "CycH", "mr", "APC4", "SMC3", "Cdc23", "14-3-3epsilon", "Cdc16", "Mad1", "E2f2", "Cdc2…
315	KEGG_DNA_REPLICATION	1e-10	3.58558e-09		0.88199	2.39624	33	c("PCNA", "Mcm2", "RPA2", "Mcm5", "Mcm6", "Mcm3", "RPA3", "dpa", "RfC4", "DNApol-alpha180", "CG8142", "Fen1", "DNApol-epsilon255", "RpA-70", "Gnf1", "DNA-ligI", "CG13690", "CG30105", "RfC3", "rnh1", "Mcm7", "Chrac-14", "DNApol-alpha60", "CG12018", "RfC38", "DNApol-alpha73", "Mes4", "CG11164", "DNApol-epsilon58", "DNApol-delta", "DNApol-alpha50")
316	KEGG_OXIDATIVE_PHOSPHORYLATION	1e-10	3.58558e-09		-0.750036	-2.61231	90	c("Vha68-1", "ND-51", "Atpalpha", "ND-49", "Vha55", "blw", "VhaM9.7-a", "Vha26", "ND-MLRQ", "ATPsynbeta", "ND-75", "Cyt-c1", "Vha44", "ND-B14", "COX6B", "ND-ASHI", "Vha100-2", "UQCR-C2", "Vha16-1", "COX5B", "Vha100-1", "cype", "COX4", "ATPsynF", "COX8", "RFeSP", "ATPsynB", "ox", "ATPsynG", "levy", "UQCR-Q", "Vha13", "ND-AGGG", "ND-B14.7", "COX7C", "ATPsynC", "sun", "COX7A", "COX5A", "ATPsynO", "A…
317	KEGG_RIBOSOME	1e-10	3.58558e-09		0.852685	2.63915	80	c("RpL4", "sta", "RpS3", "RpL40", "RpS9", "RpL32", "RpL8", "RpL37a", "RpS24", "RpS5a", "RpS26", "RpS16", "RpS13", "RpS4", "RpL3", "RpL35", "RpL9", "RpL7A", "RpS29", "RpL10Ab", "RpL13", "RpL6", "RpL27", "RpS2", "RpL28", "RpS6", "RpS15Ab", "RpS11", "RpL23A", "RpL22", "RpL17", "RpS8", "RpL14", "RpS27", "RpL27A", "RpL18", "RpL19", "RpL21", "RpL35A", "RpL11", "RpS7", "RpS20", "RpS21", "RpL26", "RpL13A…
318	KEGG_SPLICEOSOME	1e-10	3.58558e-09		0.784753	2.51381	97	c("ytr", "SmD1", "SmB", "SmE", "hoip", "CG10418", "rump", "Hel25E", "SmD3", "U2af50", "Spx", "SmD2", "U2af38", "SmF", "SF2", "CG6686", "CG17266", "CG31368", "SC35", "Tango4", "CG1622", "U2A", "tra2", "Usp39", "l(3)72Ab", "Prp19", "CG4849", "mago", "l(1)G0007", "CG2685", "Cdc5", "Cbp80", "x16", "Prp31", "LSm7", "CG4119", "crn", "Hrb87F", "SNRPG", "tsu", "U4-U6-60K", "LSm3", "Dhx15", "CG9344", "Prp…
319	WP_CELL_CYCLE	1e-10	3.58558e-09		0.775165	2.3826	72	c("CycA", "PCNA", "CycE", "Mcm2", "CycB", "Mcm5", "Mcm6", "Mcm3", "BubR1", "dpa", "HDAC1", "lok", "grp", "polo", "Bub3", "Cdk7", "E2f1", "Orc2", "Orc1", "Cdk1", "Orc4", "Cdc6", "tefu", "Mps1", "fzy", "shtd", "CycD", "mei-41", "Mcm7", "Cdk2", "Orc6", "Dp", "SMC1", "CDC45L", "CycB3", "ida", "Orc5", "stg", "CycH", "mr", "APC4", "SMC3", "Cdc23", "14-3-3epsilon", "Cdc16", "Mad1", "E2f2", "Cdc27", "Rbf…
320	WP_CYTOPLASMIC_RIBOSOMAL_PROTEINS	1e-10	3.58558e-09		0.844392	2.62862	82	c("RpL4", "sta", "RpS3", "RpL40", "RpS9", "RpL32", "RpL8", "RpL37a", "RpS24", "RpS5a", "RpS26", "RpS16", "RpS13", "RpS4", "RpL3", "RpL35", "RpL9", "RpL7A", "RpS29", "RpL10Ab", "RpL13", "RpL6", "RpL27", "RpS2", "RpL28", "RpS6", "RpS15Ab", "RpS11", "RpL23A", "RpL22", "RpL17", "RpS8", "RpL14", "RpS27", "RpL27A", "RpL18", "RpL19", "RpL21", "RpL35A", "RpL11", "RpS7", "RpS20", "RpS21", "RpL26", "RpL13A…
321	WP_DNA_IRDAMAGE_AND_CELLULAR_RESPONSE_VIA_ATR	1e-10	3.58558e-09		0.815579	2.40016	52	c("PCNA", "Mcm2", "RPA2", "mre11", "lok", "FANCI", "grp", "polo", "rad50", "Fen1", "Claspin", "Fancd2", "E2f1", "Mlh1", "RpA-70", "mor", "Cdk1", "spel1", "tefu", "mus101", "mei-41", "Top3alpha", "Cdk2", "SMC1", "Ku80", "CDC45L", "stg", "RecQ5", "Snm1", "MCPH1", "nbs", "Xpac", "Upf1", "Rad9", "CG13025", "Rad17", "tos", "Parp", "spn-A", "AIMP3")
322	WP_DNA_REPLICATION	1e-10	3.58558e-09		0.887019	2.48429	38	c("PCNA", "Mcm2", "RPA2", "Mcm5", "Mcm6", "Mcm3", "RPA3", "dpa", "RfC4", "DNApol-alpha180", "geminin", "CG8142", "dup", "DNApol-epsilon255", "RpA-70", "Gnf1", "Orc2", "Orc1", "Orc4", "Mcm10", "Cdc6", "RpL40", "RfC3", "Mcm7", "Cdk2", "Orc6", "CDC45L", "DNApol-alpha60", "CG12018", "RfC38", "DNApol-alpha73", "Orc5", "DNApol-epsilon58", "DNApol-delta", "DNApol-alpha50")
323	WP_ELECTRON_TRANSPORT_CHAIN_OXPHOS_SYSTEM_IN_MITOCHONDRIA	1e-10	3.58558e-09		-0.699058	-2.38663	74	c("ND-51", "ND-49", "blw", "ND-MLRQ", "ATPsynbeta", "ND-75", "sesB", "ND-B14", "COX6B", "ND-ASHI", "UQCR-C2", "COX5B", "cype", "ATPsynF", "COX8", "RFeSP", "ATPsynB", "ox", "ATPsynG", "levy", "UQCR-Q", "ND-AGGG", "COX7C", "ATPsynC", "sun", "COX7A", "COX5A", "ATPsynO", "ATPsynCF6", "ATPsynE", "ND-23", "SdhD", "ATPsynD", "ATPsyndelta", "ND-B14.5A", "ND-B22", "ND-B15", "ATPsyngamma", "ND-13B", "ND-B1…
324	WP_G1_TO_S_CELL_CYCLE_CONTROL	1e-10	3.58558e-09		0.863497	2.46549	41	c("CycA", "PCNA", "CycE", "Mcm2", "RPA2", "CycB", "Mcm5", "Mcm6", "Mcm3", "RPA3", "dpa", "Cdk7", "DNApol-epsilon255", "E2f1", "RpA-70", "Orc2", "Orc1", "Cdk1", "Orc4", "tefu", "CycD", "Mcm7", "Cdk2", "Mat1", "Orc6", "Dp", "CDC45L", "DNApol-alpha60", "DNApol-alpha73", "Orc5", "CycH", "DNApol-epsilon58")
325	WP_MRNA_PROCESSING	1e-10	3.58558e-09		0.707896	2.25127	94	c("CG6695", "SmD1", "Pabp2", "SmB", "SmE", "hoip", "CG3689", "CG10418", "rump", "SmD3", "U2af50", "Spx", "SmD2", "Art1", "RpII215", "U2af38", "SmF", "su(f)", "Cpsf73", "SF2", "SC35", "U2A", "tra2", "caz", "CG4849", "l(1)G0007", "Cbp80", "x16", "SMC1", "Clp", "LSm7", "hrg", "Ime4", "Hrb87F", "SNRPG", "U4-U6-60K", "Gem3", "Dhx15", "Prp8", "SRm160", "CG3542", "sqd", "HnRNP-K", "noi", "CG6841", "Prp3…
326	WP_RETINOBLASTOMA_GENE_IN_CANCER	1e-10	3.58558e-09		0.845676	2.53254	60	c("CycA", "scra", "Top2", "PCNA", "CycE", "SMC2", "RPA2", "His2Av", "CycB", "Mcm6", "Mcm3", "RnrS", "RPA3", "Caf1-55", "RnrL", "dpa", "HDAC1", "Klp3A", "DNApol-alpha180", "Msh6", "grp", "CG8142", "dup", "DNApol-epsilon255", "E2f1", "SAK", "RpA-70", "Orc1", "Su(var)3-9", "Cdk1", "Mps1", "brm", "RfC3", "CycD", "Mcm7", "Cdk2", "Dp", "SMC1", "CDC45L", "Dsp1", "RfC38", "stg", "DNApol-epsilon58", "SMC3…
327	GO_SECRETORY_GRANULE	1.03306e-10	3.69279e-09	0.839089	-0.430223	-1.78414	377	c("LManII", "CG34120", "Syt1", "nSyb", "Snap25", "Frq1", "Rab3", "Pgm", "Cadps", "IA-2", "amon", "7B2", "CG3376", "Pal2", "GlyP", "CG9485", "unc-104", "Hk", "Syt4", "Appl", "Syngr", "Pgi", "Syt7", "if", "Sap-r", "IRSp53", "SPARC", "Tomosyn", "CG5946", "Pka-C1", "unc-13-4A", "mdy", "CG15537", "Ald", "Kul", "Pxn", "csw", "Rop", "Nep4", "Nep3", "CG16756", "Pkcdelta", "Glycogenin", "CG32264", "CG4254…
328	KEGG_NUCLEOTIDE_EXCISION_REPAIR	1.04168e-10	3.70098e-09	0.839089	0.85597	2.34397	34	c("PCNA", "RPA2", "RPA3", "RfC4", "CG8142", "Tfb1", "mrn", "Cdk7", "DNApol-epsilon255", "RpA-70", "Gnf1", "DNA-ligI", "Xpc", "RfC3", "mei-9", "Xpd", "Mat1", "Chrac-14", "pic", "CG12018", "RfC38", "CycH", "Mes4", "Tfb4", "DNApol-epsilon58", "Xpac", "Ssl1", "DNApol-delta", "Ercc1", "Cul4", "hay")
329	WP_NUCLEOTIDE_EXCISION_REPAIR	1.04168e-10	3.70098e-09	0.839089	0.85597	2.34397	34	c("PCNA", "RPA2", "RPA3", "RfC4", "CG8142", "Tfb1", "mrn", "Cdk7", "DNApol-epsilon255", "RpA-70", "Gnf1", "DNA-ligI", "Xpc", "RfC3", "mei-9", "Xpd", "Mat1", "Chrac-14", "pic", "CG12018", "RfC38", "CycH", "Mes4", "Tfb4", "DNApol-epsilon58", "Xpac", "Ssl1", "DNApol-delta", "Ercc1", "Cul4", "hay")
330	GO_MATURATION_OF_SSU_RRNA	1.10663e-10	3.9198e-09	0.839089	0.797935	2.31971	47	c("l(1)G0020", "Sas10", "hoip", "CG1671", "CG32409", "CG7728", "kz", "CG5589", "CG12325", "RpS16", "Xpd", "RpS8", "CG7246", "CG7275", "RpS21", "CG9344", "CG9300", "CG2260", "RpS28b", "Rtc1", "l(2)k09022", "l(3)07882", "l(3)72Dn", "CG8064", "l(2)34Fd", "CG2972", "CG11123", "Tsr1", "RIOK2", "RIOK1", "CG11030", "bys", "CG3008", "CG4554", "CG3735", "RpS14a", "Bka", "CG14543", "CG5645", "Rlb1")
331	GO_ORGANOPHOSPHATE_BIOSYNTHETIC_PROCESS	1.1615e-10	4.10174e-09	0.839089	-0.450784	-1.846	315	c("pug", "Desat1", "ACC", "IP3K2", "CdsA", "Prat2", "ade5", "CG3961", "AcCoAS", "bgm", "Argk", "GlyP", "CG31140", "AdSL", "CG7322", "aralar1", "rdgA", "Mpc1", "Pu", "Gycbeta100B", "Ace", "Pect", "Men", "Pis", "Papss", "Gycalpha99B", "Nmdmc", "CG5065", "Ac76E", "ChAT", "CG2201", "5-HT2A", "Ald", "rdgB", "CG9547", "Pdk", "CG2781", "CG6767", "CG10932", "l(1)G0334", "Inos", "Ac13E", "Gpdh", "muc", "A…
332	GO_RNA_HELICASE_ACTIVITY	1.22492e-10	4.31267e-09	0.826657	0.789991	2.29716	48	c("CG32533", "Rs1", "rin", "Hel25E", "CG5800", "kz", "CG31368", "CG32344", "armi", "CG5589", "pit", "l(3)72Ab", "Dbp45A", "CG8611", "l(1)G0007", "CG4901", "Gem3", "Dhx15", "CG9253", "Dbp80", "Mtr4", "Dbp73D", "Upf1", "CG9630", "CG6227", "me31B", "CG9143", "l(2)37Cb", "abs", "Ddx1", "CG1582", "pea", "spn-E", "CG6418", "CG10333", "Hlc", "CG7878", "CG8915", "Dbp21E2", "tst", "Fancm", "CG3225")
333	GO_SNRNA_TRANSCRIPTION	1.31484e-10	4.61535e-09	0.826657	0.757871	2.25253	58	c("RpII140", "Cdk7", "RpII215", "Rpb5", "Taf8", "RpII18", "IntS4", "Cbp80", "TfIIA-S", "Rpb11", "TfIIA-L", "Ars2", "RpII33", "e(y)1", "RpII15", "Taf6", "IntS11", "IntS9", "Rpb12", "TfIIFalpha", "Rpb8", "defl", "Pbp45", "Rpb10", "asun", "Rpb7", "omd", "IntS2", "Taf5", "Taf13", "Tbp", "Taf11", "TfIIFbeta", "IntS12", "IntS10", "CycK", "Larp7", "TfIIB", "Spps", "CG9018", "IntS1", "IntS8", "TfIIEalpha…
334	GO_REGULATION_OF_PROTEIN_MODIFICATION_PROCESS	1.34646e-10	4.71222e-09	0.826657	0.41714	1.59191	795	c("CycA", "CycE", "Nlp", "ball", "Pen", "Uba2", "CycB", "Act42A", "esg", "HDAC1", "mre11", "Set", "neb", "Cks30A", "lok", "CG8173", "Non1", "pbl", "FANCI", "grp", "polo", "Nup62", "srl", "rad50", "CG7154", "Claspin", "Aos1", "Tfb1", "peng", "Capr", "Cdk7", "LysRS", "nerfin-1", "N", "Snr1", "gwl", "Vang", "nAChRalpha5", "Myb", "rept", "cmet", "Pdcd4", "Cdk1", "Rif1", "Ror", "U2af50", "Sema2a", "wd…
335	GO_LIPID_LOCALIZATION	1.35671e-10	4.73389e-09	0.826657	-0.53716	-2.04858	169	c("Lsd-2", "ACC", "CG34120", "CdsA", "Got2", "CG8177", "dob", "CG3961", "Oatp30B", "Syt7", "if", "Sap-r", "Lsd-1", "SK", "mdy", "CG2201", "Stat92E", "whd", "Mdr65", "csw", "rdgB", "CG13784", "Pkcdelta", "Esyt2", "Acsl", "Snmp1", "CG42668", "emp", "ATP8B", "NLaz", "Mtp", "Fatp", "Glut1", "Ance", "Tsp", "Nos", "CG10026", "ced-6", "Hexo2", "Snmp2", "colt", "CG10362", "CG3860", "MRP", "CG11151", "CG3…
336	GO_CELLULAR_RESPIRATION	1.41548e-10	4.92428e-09	0.826657	-0.580553	-2.14327	134	c("Gpo-1", "Mdh1", "AdSL", "aralar1", "skap", "Nc73EF", "Men", "Mdh2", "CG5793", "ND-51", "kdn", "Acon", "l(1)G0334", "Etf-QO", "Gpdh", "muc", "ND-49", "Irp-1B", "CG7430", "Cat", "Nos", "CG6115", "ND-MLRQ", "CG5028", "ND-75", "CG14757", "CG11876", "Cyt-c1", "ND-B14", "COX6B", "ND-ASHI", "CG1544", "UQCR-C2", "COX5B", "Scsalpha", "cype", "COX4", "COX8", "RFeSP", "l(1)G0156", "ox", "levy", "UQCR-Q",…
337	GO_S_ADENOSYLMETHIONINE_DEPENDENT_METHYLTRANSFERASE_ACTIVITY	1.47067e-10	5.10108e-09	0.826657	0.681694	2.16849	91	c("Fib", "ash2", "Dph5", "Art4", "Su(var)3-9", "CG8939", "wds", "CG8545", "Art1", "NSD", "Art3", "aft", "Ime4", "csul", "Art7", "CG4045", "CG9596", "CG14544", "CG11596", "E(z)", "Nsun5", "egg", "Cfp1", "Nsun2", "esc", "CG11837", "CG18596", "CG6379", "CG7544", "CG7889", "Rbbp5", "Mt2", "CG6388", "wuho", "CG3527", "CG7137", "CG3808", "CG14906", "CG3570", "Wdr82", "trr", "CG32732", "Set2", "CG12975"…
338	GO_REGULATION_OF_CELLULAR_RESPONSE_TO_HEAT	1.53188e-10	5.29766e-09	0.826657	0.760994	2.27894	60	c("RPA2", "RPA3", "CG8771", "Nup62", "Nup160", "Nup205", "Nup75", "RpA-70", "CG10565", "Nup154", "Nup214", "Nup133", "CG6540", "Nup93-2", "tefu", "mbo", "Rae1", "Mtor", "Nup50", "Nup107", "CG16817", "Nup358", "Gp210", "mei-41", "Nup43", "Ndc1", "Nup98-96", "Lst8", "Nup54", "Nup58", "Hsc70-4", "CG16892", "FKBP59", "Nup37", "14-3-3epsilon", "Sec13")
339	GO_DAMAGED_DNA_BINDING	1.60977e-10	5.54031e-09	0.826657	0.820537	2.3168	39	c("Rrp1", "PCNA", "RPA2", "RPA3", "Msh6", "Fen1", "RpA-70", "spel1", "RpS3", "Xpc", "XRCC1", "mei-9", "Xpd", "DNApol-eta", "Ku80", "pic", "Dsp1", "RecQ4", "Blm", "Snm1", "mus308", "nbs", "Xpac", "Irbp", "DNApol-delta", "Ercc1", "Cul4", "DNApol-iota", "hay", "phr6-4", "CG9601", "CG5316", "Rev1")
340	GO_REGULATION_OF_DNA_REPLICATION	1.61152e-10	5.54031e-09	0.826657	0.705818	2.18727	77	c("CycA", "PCNA", "Nlp", "Set", "RfC4", "lok", "Non1", "geminin", "CG8142", "dup", "Ino80", "Cdk1", "CG10336", "XNP", "timeout", "Cdc6", "eco", "CG3226", "RfC3", "mei-41", "Rca1", "Cdk2", "elg1", "CG11788", "hd", "RfC38", "Orc5", "Blm", "cutlet", "Br140", "nbs", "Cdc42", "wapl", "SMC3", "pds5", "Rad17", "CG11839", "chm", "Ulp1", "CG14906", "Rac1", "mts", "Marcal1", "Ras85D", "chif", "CG14805", "s…
341	GO_CYTOSOLIC_SMALL_RIBOSOMAL_SUBUNIT	1.64542e-10	5.62384e-09	0.826657	0.81296	2.3124	40	c("sta", "RpS3", "RpL40", "RpS9", "RpS24", "RpS5a", "RpS26", "RpS16", "RpS13", "RpS4", "RpS29", "RpS2", "RpS6", "RpS15Ab", "Rack1", "RpS11", "RpS8", "RpS27", "RpS7", "RpS20", "RpS21", "RpS28b", "RpS12", "RpS17", "RpS23", "RpS27A", "RpS18", "RpS15", "eIF2D", "RpS14a", "RpS25", "RpS3A")
342	GO_CELL_CYCLE_G2_M_PHASE_TRANSITION	1.64544e-10	5.62384e-09	0.826657	0.577455	1.99324	183	c("CycA", "Nlp", "CG9135", "CycB", "mre11", "neb", "lok", "Bap60", "grp", "polo", "betaTub56D", "Sas-4", "REG", "Claspin", "Cep135", "Cdk7", "gwl", "SAK", "Orc1", "Cdk1", "Cdc6", "tefu", "aurA", "Atac2", "l(2)dtl", "mus101", "CG11180", "Rca1", "Cdk2", "CG1785", "elg1", "Mat1", "betaTub60D", "dgt6", "hd", "Taf2", "Cp110", "CycB3", "stg", "CycH", "Blm", "CG11164", "gammaTub23C", "Grip71", "nbs", "H…
343	GO_MITOTIC_SPINDLE_ORGANIZATION	1.68453e-10	5.74067e-09	0.826657	0.723658	2.23374	73	c("ncd", "CycB", "mars", "Rcc1", "Poc1", "tum", "Klp3A", "lok", "polo", "Nup62", "pav", "Fs(2)Ket", "Myb", "cmet", "Det", "Klp10A", "Rae1", "Mtor", "aurA", "Mps1", "Ran", "fzy", "Ndc80", "SMC1", "Galphai", "sofe", "gammaTub23C", "aurB", "SMC3", "CG16892", "CG9286", "mst", "Klp61F", "Cep97", "CG8549", "asun", "DCTN6-p27", "bora", "msps", "pins", "Ptpa", "128up", "SA")
344	GO_MRNA_3_END_PROCESSING	1.72664e-10	5.86707e-09	0.826657	0.719193	2.20183	70	c("CycB", "Slbp", "Pabp2", "CG3689", "Hel25E", "U2af50", "U2af38", "su(f)", "Cpsf73", "SF2", "CG7185", "Fip1", "SC35", "pAbp", "mago", "l(1)G0007", "atms", "Cbp80", "x16", "Clp", "hrg", "tsu", "hyx", "Upf3", "thoc6", "SRm160", "Ref1", "Sym", "tex", "Hpr1", "Ssu72", "Bre1", "Srp54", "Cpsf160", "snf", "Cpsf100", "vir", "MTPAP", "thoc5", "tho2", "glo", "CG18259", "Spt5", "CG8149", "B52", "CG9018", "…
345	GO_TRANSPORT_VESICLE	1.95489e-10	6.62338e-09	0.826657	-0.511018	-2.00125	203	c("Lsd-2", "Gad1", "Syt1", "nSyb", "Snap25", "Rab3", "IA-2", "Vmat", "amon", "VAChT", "Pal2", "unc-104", "VGlut", "Syn", "rdgA", "Cbp53E", "Syt4", "Appl", "Syngr", "Syt7", "Ndae1", "Ddc", "Odc1", "Tomosyn", "Lsd-1", "CRMP", "unc-13-4A", "Kul", "Nep4", "Nep3", "VGAT", "Mctp", "dnc", "shi", "Cam", "Vha55", "X11Lbeta", "Nep1", "CG32225", "Glut1", "Amph", "Rab9", "CG1275", "Syx6", "Lerp", "lap", "End…
346	GO_PEPTIDE_SECRETION	2.20138e-10	7.43699e-09	0.826657	-0.498309	-1.97939	226	c("cpx", "Snap25", "Pfrx", "Rab3", "Pkc53E", "IA-2", "Pal2", "Sh", "per", "nuf", "Ca-alpha1D", "Syt4", "Pgi", "Gs2", "Syt7", "if", "Sap-r", "Tomosyn", "Ace", "Epac", "SK", "unc-13-4A", "Rim", "CG15537", "5-HT2A", "whd", "csw", "Rop", "Nlg3", "CG42817", "CG14669", "Shaw", "Gabat", "CG18208", "Acsl", "Pkc98E", "CanA-14F", "Shab", "Gapdh1", "Mtp", "Glut1", "Ccn", "SCOT", "Tsp", "Nos", "sesB", "ome",…
347	GO_PROTEIN_LOCALIZATION_TO_NUCLEUS	2.39135e-10	8.05548e-09	0.814036	0.593665	2.01441	159	c("Pen", "Six4", "Nop60B", "smt3", "CG8771", "pbl", "RanGAP", "Rcd5", "polo", "Nup62", "smid", "RpI1", "WDR79", "E2f1", "Nup75", "Fs(2)Ket", "Ranbp9", "Cdk1", "Nup154", "Nup214", "Nup133", "CG32409", "CG6540", "Nup93-2", "mbo", "Mtor", "Nup50", "Nup107", "Ran", "pk", "Nup358", "CG10286", "Taf8", "Tango4", "CG11180", "CG1785", "atms", "Non3", "Nup98-96", "CG32164", "Src64B", "msk", "Optix", "Nup54…
348	HALLMARK_ADIPOGENESIS	2.39902e-10	8.05808e-09	0.814036	-0.57272	-2.11785	140	c("Lsd-2", "Pfrx", "Gpo-1", "vkg", "Pgm", "St1", "Appl", "Rtnl1", "AdipoR", "SPARC", "Lsd-1", "Men", "mdy", "AGBE", "Tob", "Mdh2", "Stat92E", "Ald", "Cpr", "kdn", "Acon", "Tsp74F", "Esyt2", "CG42540", "Taldo", "muc", "CG7430", "Snmp1", "emp", "Cat", "CG14997", "CG5009", "CG5028", "Snmp2", "Cyt-c1", "CG6543", "yip2", "mino", "Scsalpha", "mew", "Sod1", "ATPCL", "Dic1", "COX8", "CG3394", "l(1)G0156"…
349	GO_DNA_BINDING_TRANSCRIPTION_FACTOR_BINDING	2.41348e-10	8.08343e-09	0.814036	0.566069	1.96634	196	c("Rrp1", "PCNA", "Nlp", "Act42A", "HDAC1", "run", "pnt", "Bap60", "srl", "geminin", "noc", "Bap111", "Tfb1", "N", "Snr1", "CG9246", "NSD", "gro", "Daxx", "CG32344", "brm", "Brd8", "caz", "Rrp45", "CG4901", "CtBP", "Dp", "Dl", "Src64B", "Chd3", "CG5886", "TfIIA-S", "Dsp1", "kto", "mahj", "Ada3", "CG7275", "HP1b", "Gem3", "ush", "Calr", "Bx42", "TfIIA-L", "Ets97D", "e(y)1", "MED1", "DMAP1", "Taf6"…
350	GO_POSITIVE_REGULATION_OF_CELL_CYCLE	2.46134e-10	8.22018e-09	0.814036	0.552165	1.94176	223	c("Rrp1", "PCNA", "Nlp", "CG9135", "CycB", "sti", "mars", "Poc1", "tum", "neb", "Cks30A", "lok", "Bap60", "pbl", "SMC5", "grp", "Nup62", "Sas-4", "CG11403", "dup", "pav", "Fen1", "slp2", "Art4", "nerfin-1", "E2f1", "SAK", "Ino80", "Cdk1", "Hel25E", "XNP", "Art1", "Cdc6", "tefu", "Mtor", "aurA", "mad2", "l(2)dtl", "Tango4", "Rcd-1", "CycD", "Gen", "Ndc80", "Rca1", "Cdk2", "vih", "elg1", "Mat1", "a…
351	GO_HISTONE_METHYLTRANSFERASE_COMPLEX	2.58202e-10	8.59866e-09	0.814036	0.776809	2.26434	50	c("Caf1-55", "HDAC1", "ash2", "Rcd5", "rept", "wds", "pont", "mof", "Prp31", "HP1b", "csul", "Pcl", "e(y)1", "CG1575", "MBD-R2", "E(z)", "Taf6", "Cfp1", "Sce", "Ptip", "esc", "CG12659", "Rbbp5", "jing", "Utx", "Max", "Ulp1", "Taf4", "nsl1", "Taf1", "Pa1", "Wdr82", "Taf7", "trr", "CG10366", "Su(z)12", "CG32075", "CG6254", "Dpy-30L1", "trx", "Hcf", "Kdm4A", "Set1", "lid", "Kdm4B")
352	GO_SINGLE_STRANDED_DNA_BINDING	2.7067e-10	8.98824e-09	0.814036	0.731923	2.23249	66	c("SMC2", "Mcm2", "RPA2", "Mcm5", "Mcm6", "Mcm3", "RPA3", "dpa", "DNApol-alpha180", "rad50", "CG11403", "trsn", "Mlh1", "RpA-70", "rump", "mtDNA-helicase", "Mcm10", "CG6540", "spel1", "Xpc", "Pms2", "mei-9", "Top3alpha", "Mcm7", "CG2685", "CDC45L", "Trax", "Dsp1", "Hrb87F", "Blm", "Ssb-c31a", "CG11986", "Rpb8", "Ercc1", "Rpb7", "rec", "spn-A", "CG12267", "phr6-4", "CG3165", "CG5316", "bsf", "Ssdp…
353	GO_HISTONE_METHYLATION	2.76928e-10	9.16092e-09	0.814036	0.702994	2.17584	80	c("Pen", "Fib", "ash2", "Art4", "Snr1", "Myb", "Su(var)3-9", "Rif1", "wds", "XNP", "Art1", "NSD", "atms", "nclb", "Chd3", "csul", "Art7", "CG9915", "Pcl", "Bx42", "CG1550", "E(z)", "Mi-2", "grn", "egg", "Bre1", "Cfp1", "Ptip", "esc", "Su(var)3-3", "Sirt7", "Rbbp5", "fs(1)h", "Utx", "pygo", "Pa1", "Spt6", "Wdr82", "trr", "CG32732", "Set2", "CG12975", "CG10366", "Su(z)12", "Ntmt", "nej", "CTCF", "h…
354	GO_REGULATION_OF_EXOCYTOSIS	2.77438e-10	9.16092e-09	0.814036	-0.599101	-2.16023	114	c("cpx", "Syt1", "nSyb", "inaC", "Ca-alpha1T", "Frq1", "Rab3", "Pkc53E", "Cadps", "nAChRbeta1", "Syn", "Ca-alpha1D", "rdgA", "Syt4", "Syt7", "Ndae1", "comt", "SERCA", "Tomosyn", "Epac", "Ca-beta", "unc-13-4A", "Cdk5alpha", "Rim", "5-HT2A", "mAChR-A", "Rop", "CG18208", "rut", "Dop1R1", "Cam", "Shab", "sgg", "X11Lbeta", "5-HT1A", "alphaSnap", "Rab9", "nAChRalpha2", "5-HT1B", "Rab5", "Rac2", "Oamb",…
355	GO_PROTEIN_ACYLATION	2.87571e-10	9.46878e-09	0.814036	0.603076	2.03697	149	c("esg", "HDAC1", "Set", "Rcd5", "grp", "srl", "CG7154", "Hat1", "Snr1", "Bap55", "rept", "wds", "CG9246", "eco", "Atac2", "pont", "Brd8", "Nipped-A", "CG4747", "CG11788", "mof", "CtBP", "e(y)3", "Chrac-14", "Chd3", "Acf", "Ada3", "dom", "CG9915", "MBD-like", "D12", "Br140", "e(y)1", "DMAP1", "MBD-R2", "Mi-2", "Taf6", "grn", "wor", "Rcd1", "Gcn5", "E(Pc)", "CG15439", "Ptip", "alph", "msl-3", "ras…
356	GO_REGULATION_OF_CELL_CYCLE_G2_M_PHASE_TRANSITION	3.08593e-10	1.01324e-08	0.814036	0.602294	2.02802	146	c("Nlp", "CG9135", "CycB", "mre11", "neb", "Bap60", "grp", "polo", "betaTub56D", "Sas-4", "REG", "Claspin", "Cep135", "SAK", "Orc1", "Cdk1", "Cdc6", "tefu", "aurA", "l(2)dtl", "mus101", "CG11180", "Rca1", "Cdk2", "CG1785", "elg1", "betaTub60D", "dgt6", "hd", "Cp110", "CycB3", "stg", "Blm", "CG11164", "gammaTub23C", "Grip71", "nbs", "Hsc70-4", "Eb1", "APP-BP1", "14-3-3epsilon", "Ptip", "Rad17", "P…
357	HP_SHORT_STATURE	3.24599e-10	1.06281e-08	0.814036	0.424528	1.61582	688	c("Pex7", "Sp1", "PCNA", "Nlp", "Nop60B", "sti", "pch2", "Cap-D2", "BubR1", "Act42A", "Poc1", "mre11", "run", "baf", "RfC4", "neb", "Bap60", "DNApol-alpha180", "FANCI", "betaTub56D", "asp", "rad50", "Sas-4", "LBR", "geminin", "dup", "pav", "TfAP-2", "Bap111", "CG7637", "Bap170", "Bub3", "SmB", "RpI1", "Cep135", "WDR79", "DNApol-epsilon255", "Fancd2", "N", "Snr1", "Rrp4", "nAChRalpha5", "JhI-21", …
358	GO_RESPIRATORY_CHAIN_COMPLEX	3.26997e-10	1.06767e-08	0.814036	-0.720135	-2.39247	57	c("ND-51", "ND-49", "ND-MLRQ", "ND-75", "Cyt-c1", "ND-B14", "COX6B", "ND-ASHI", "UQCR-C2", "COX4", "COX8", "RFeSP", "ox", "levy", "UQCR-Q", "ND-AGGG", "ND-B14.7", "COX7C", "COX5A", "ND-23", "SdhD", "ND-B14.5A", "ND-B22", "ND-B15", "ND-13B", "ND-B12", "ND-ACP", "ND-42", "ND-39", "ND-B18", "ND-24", "ND-B17.2", "ND-13A", "SdhC", "ND-20", "NP15.6", "ND-B14.5B", "ND-19", "ND-18", "ND-B16.6", "UQCR-C1"…
359	GO_MICROTUBULE_CYTOSKELETON_ORGANIZATION	3.42644e-10	1.11564e-08	0.814036	0.507488	1.83538	303	c("ncd", "Nlp", "CycB", "mars", "Rcc1", "Poc1", "tum", "Klp3A", "lok", "grp", "polo", "Nup62", "betaTub56D", "asp", "Sas-4", "geminin", "pav", "CG10555", "Cep135", "Klp67A", "Mlh1", "Fs(2)Ket", "Myb", "SAK", "ana3", "cmet", "Ino80", "Cdk1", "Zw10", "insc", "Det", "XNP", "Klp10A", "RpS3", "Rae1", "Mtor", "aurA", "Mps1", "Ran", "fzy", "Grip128", "mad2", "Gen", "Ndc80", "lark", "Rca1", "Cdk2", "l(2)…
360	GO_SPINDLE_ASSEMBLY	3.44585e-10	1.11885e-08	0.814036	0.730528	2.23726	67	c("ncd", "Rcc1", "tum", "Klp3A", "lok", "polo", "betaTub56D", "asp", "pav", "Mlh1", "Fs(2)Ket", "Myb", "Ino80", "Det", "Klp10A", "RpS3", "Mtor", "aurA", "fzy", "Grip128", "Rca1", "betaTub60D", "SMC1", "dgt6", "sofe", "aurB", "SMC3", "CG16892", "CG9286", "Eb1", "mst", "Grip84", "Klp61F", "Cep97", "CG12717", "Grip75", "pins", "128up", "SA")
361	GO_METAPHASE_ANAPHASE_TRANSITION_OF_CELL_CYCLE	3.64119e-10	1.17619e-08	0.814036	0.791471	2.28787	45	c("CycB", "pch2", "BubR1", "mars", "polo", "dup", "Bub3", "cmet", "Zw10", "Cdc6", "tefu", "Mtor", "aurA", "Mps1", "fzy", "mad2", "shtd", "Gen", "Ndc80", "Rca1", "vih", "ida", "APC4", "Cdc23", "RIOK2", "Cdc16", "Apc2", "Mad1")
362	GO_DNA_REPLICATION_INITIATION	3.64256e-10	1.17619e-08	0.814036	0.863725	2.3089	31	c("CycE", "Mcm2", "RPA2", "Mcm5", "Mcm6", "Mcm3", "dpa", "DNApol-alpha180", "dup", "DNApol-epsilon255", "Orc2", "Orc1", "Orc4", "Mcm10", "Cdc6", "mus101", "Mcm7", "Cdk2", "Orc6", "Chrac-14", "CDC45L", "DNApol-alpha60", "DNApol-alpha73", "Orc5", "Mes4", "nbs", "DNApol-epsilon58", "DNApol-alpha50", "chm")
363	GO_ATP_DEPENDENT_CHROMATIN_REMODELING	3.9962e-10	1.28682e-08	0.814036	0.858842	2.31954	32	c("Nlp", "Act42A", "Caf1-55", "HDAC1", "Iswi", "Bap60", "Bap111", "Snr1", "Mapmodulin", "mor", "Bap55", "Ino80", "brm", "pont", "polybromo", "Arp6", "Arp8", "Chd3", "dom", "MBD-like", "Etl1", "DMAP1", "Mi-2", "Arp5", "YL-1", "aub", "osa", "MTA1-like", "simj", "CG10395")
364	GO_MITOCHONDRIAL_GENE_EXPRESSION	4.10512e-10	1.31826e-08	0.814036	0.6127	2.04166	138	c("srl", "mtDNA-helicase", "GlyRS", "ThrRS", "HisRS", "AspRS-m", "P32", "TFAM", "mRpS26", "CG2100", "JhI-1", "mRpL1", "mRpL38", "CG7488", "CG14906", "CG4553", "mRpL34", "mRpS18B", "mRpL39", "mRpL16", "mRpL45", "mRpS28", "mRpL44", "bsf", "mRpL27", "mRpL15", "mRpS31", "SerRS-m", "mRpS16", "PNPase", "mRpL19", "mRpL49", "l(2)10685", "GatA", "mRpS11", "CG10914", "mRpL22", "mRpL46", "mRpS35", "rswl", "…
365	GO_MULTICELLULAR_ORGANISMAL_SIGNALING	4.26308e-10	1.36524e-08	0.814036	-0.704251	-2.36794	68	c("trpl", "Ca-alpha1T", "CG8177", "Calx", "para", "trp", "RyR", "nAChRbeta1", "Sh", "Ca-alpha1D", "CG4587", "GluClalpha", "ClC-a", "Ekar", "SERCA", "Ca-beta", "SK", "Pka-C1", "Shal", "mAChR-A", "Atpalpha", "CG44422", "nrv1", "CG42817", "stj", "CG31183", "Dop1R1", "CG5890", "dnc", "Cam", "Amph", "Nos", "Mef2", "nAChRalpha2", "Asph", "nAChRalpha1", "Sod1", "moody", "Itp-r83A", "Lis-1", "Past1", "ch…
366	GO_PLASMA_MEMBRANE_PROTEIN_COMPLEX	4.28444e-10	1.36833e-08	0.814036	-0.535647	-2.04677	166	c("nSyb", "Ca-alpha1T", "Snap25", "Ggamma30A", "Pkc53E", "Pgm", "para", "slo", "VAChT", "RyR", "CG11319", "nAChRbeta1", "Sh", "Hk", "eag", "Ca-alpha1D", "CG4587", "GluClalpha", "if", "Ekar", "Tomosyn", "Ca-beta", "SK", "Shal", "nAChRalpha7", "whd", "csw", "Atpalpha", "CG44422", "nrv1", "CG42817", "stj", "Shaw", "Galphao", "Ggamma1", "CG5890", "dnc", "Cam", "Shab", "Scgdelta", "Syn2", "Ork1", "Gbe…
367	WP_EUKARYOTIC_TRANSCRIPTION_INITIATION	4.39607e-10	1.40016e-08	0.814036	0.80594	2.29244	40	c("Tfb1", "RpI1", "RpII140", "mrn", "Cdk7", "RpII215", "Rpb5", "RpI135", "RpII18", "Xpd", "CG18600", "Mat1", "TfIIA-S", "RpIII128", "CycH", "Rpb11", "RpII33", "Tfb4", "e(y)1", "RpII15", "Taf6", "Ssl1", "Rpb12", "Rpb8", "CG5147", "Rpb7", "Sin", "Taf5", "hay", "Taf13", "Tbp", "TfIIFbeta", "TfIIB", "Taf7", "TfIIEalpha", "Taf12")
368	GO_PEPTIDE_HORMONE_SECRETION	4.47806e-10	1.42239e-08	0.814036	-0.574923	-2.12074	136	c("cpx", "Snap25", "Pfrx", "Pkc53E", "IA-2", "Sh", "per", "Ca-alpha1D", "Gs2", "Syt7", "Tomosyn", "Epac", "unc-13-4A", "Rim", "CG15537", "5-HT2A", "whd", "csw", "Rop", "Nlg3", "CG42817", "CG14669", "Shaw", "Gabat", "CG18208", "Acsl", "Pkc98E", "CanA-14F", "Shab", "Glut1", "Ccn", "SCOT", "Nos", "sesB", "ome", "Rac2", "sv", "subdued", "Vha100-2", "Pask", "kar", "Vha100-1", "tj", "fkh", "Sln", "CG43…
369	GO_PROTEASOMAL_PROTEIN_CATABOLIC_PROCESS	4.55887e-10	1.44414e-08	0.814036	0.515566	1.85451	288	c("CycB", "BubR1", "smt3", "neb", "CG8173", "polo", "wech", "REG", "Bub3", "mor", "Cdk1", "Uch", "aurA", "pk", "RpL40", "fzy", "mad2", "shtd", "Su(var)2-10", "Rca1", "Cdk2", "CG1785", "vih", "Prp19", "pic", "Rack1", "ida", "CG42360", "rngo", "Gp93", "emb", "RpL11", "Cul2", "inc", "trbl", "Ubc2", "e(y)1", "mr", "CG8209", "APC4", "Bre1", "CG8188", "Cdc23", "Plap", "CG4050", "Cdc16", "Torsin", "RpS2…
370	GO_REGULATION_OF_CHROMOSOME_SEPARATION	4.6155e-10	1.45812e-08	0.814036	0.783973	2.2737	46	c("CycB", "pch2", "BubR1", "mars", "polo", "dup", "Bub3", "cmet", "Zw10", "Cdc6", "tefu", "Mtor", "aurA", "Mps1", "fzy", "mad2", "shtd", "Gen", "Ndc80", "Rca1", "vih", "ida", "APC4", "Cdc23", "RIOK2", "Cdc16", "Apc2", "Mad1", "CkIIalpha", "Cdc27")
371	GO_DENDRITIC_TREE	5.00143e-10	1.57579e-08	0.801216	-0.442371	-1.81401	320	c("trpl", "cpx", "Ggamma30A", "Frq1", "Pkc53E", "Calx", "Rbp9", "Argk", "amon", "Sap47", "nAChRbeta1", "Pka-R2", "unc-104", "Sh", "Hk", "VGlut", "Syn", "eag", "Ca-alpha1D", "rdgA", "Cbp53E", "Syt4", "HDAC6", "futsch", "Appl", "GluClalpha", "Syt7", "Ndae1", "IRSp53", "comt", "Odc1", "Ekar", "CRMP", "norpA", "SK", "Pka-C1", "Shal", "Cdk5alpha", "Ac76E", "orb2", "CG15537", "CG42788", "5-HT2A", "mACh…
372	GO_ANION_TRANSMEMBRANE_TRANSPORTER_ACTIVITY	5.32611e-10	1.67357e-08	0.801216	-0.589152	-2.15275	123	c("Tret1-1", "CG8177", "Nckx30C", "Vmat", "kcc", "Indy", "aralar1", "VGlut", "CG9413", "Eaat2", "Oatp30B", "GluClalpha", "Mpc1", "ClC-a", "Ndae1", "CG12531", "CG1907", "CG13743", "CG8468", "VGAT", "CG10804", "CG5549", "Glut1", "CG13248", "sesB", "Nhe2", "Snmp2", "CG15270", "CG1628", "Rim2", "subdued", "MRP", "ort", "CG16700", "kar", "DAT", "hoe1", "CG10483", "Esp", "Sln", "Dic1", "SerT", "CG3394"…
373	GO_REGULATION_OF_RESPONSE_TO_DNA_DAMAGE_STIMULUS	6.26654e-10	1.9638e-08	0.801216	0.635088	2.06741	113	c("PCNA", "RPA2", "esg", "lok", "grp", "CG11403", "Bap170", "WDR79", "Rif1", "Hel25E", "agt", "NSD", "timeout", "tefu", "RpS3", "Dek", "XRCC1", "Su(var)2-10", "mei-9", "mei-41", "Rca1", "caz", "elg1", "Pp4-19C", "DNApol-eta", "PPP4R2r", "Dsp1", "CG7194", "RecQ5", "CG7379", "RpL26", "CG11164", "mus308", "Nse1", "e(y)1", "Hpr1", "Pc", "HnRNP-K", "wor", "sip1", "Rad9", "Ptip", "eya", "CG13025", "Su(…
374	GO_REGULATION_OF_BLOOD_CIRCULATION	7.47086e-10	2.33494e-08	0.801216	-0.606686	-2.18469	111	c("trpl", "Ca-alpha1T", "CG8177", "Calx", "para", "trp", "RyR", "Sh", "per", "Ca-alpha1D", "CG4587", "Mhc", "Pu", "SERCA", "Ca-beta", "SK", "Pka-C1", "Shal", "5-HT2A", "mAChR-A", "Nep3", "Tm2", "Atpalpha", "CG44422", "nrv1", "CG42817", "stj", "bru1", "Galphao", "Gpdh", "CG18208", "CG31183", "CG5890", "dnc", "Cam", "Mlp60A", "wupA", "wit", "Amph", "Ance", "Ccn", "Nos", "Mef2", "up", "bves", "Asph"…
375	GO_NUCLEOSOME_BINDING	7.62745e-10	2.37753e-08	0.801216	0.8339	2.26559	33	c("dre4", "ball", "His2Av", "Ssrp", "Act42A", "Caf1-55", "Rcc1", "HDAC1", "Iswi", "Bap60", "Bap111", "Snr1", "mor", "Bap55", "CG9246", "His3.3A", "brm", "CG4747", "Arp6", "Chd3", "Hira", "MBD-like", "E(z)", "esc", "osa", "MTA1-like", "simj", "Spt6", "His3.3B")
376	GO_NUCLEOTIDE_EXCISION_REPAIR_DNA_INCISION	8.2831e-10	2.57503e-08	0.801216	0.855758	2.27392	30	c("PCNA", "RPA2", "RPA3", "RfC4", "CG8142", "Tfb1", "mrn", "RpA-70", "Gnf1", "RpL40", "RfC3", "mei-9", "Xpd", "pic", "CG12018", "RfC38", "CG9272", "Tfb4", "Xpac", "Ssl1", "DNApol-delta", "RpS27A", "Ercc1", "Parp", "Cul4", "hay", "Roc1a")
377	GO_SENSORY_PERCEPTION	8.49558e-10	2.63408e-08	0.801216	-0.48366	-1.92694	229	c("Col4a1", "CG34120", "Ggamma30A", "Rab3", "para", "Nckx30C", "rdgC", "Oat", "nAChRbeta1", "Sh", "dysc", "VGlut", "ninaC", "Ca-alpha1D", "CG2254", "CG4587", "CG9629", "GluClalpha", "CG42450", "Rh2", "Ndae1", "Sap-r", "Ekar", "CG45782", "Ca-beta", "Shal", "cdc14", "ninaB", "5-HT2A", "Pxn", "Nipsnap", "toy", "Nep4", "Nlg3", "stj", "osp", "CG18208", "sn", "Piezo", "Vha55", "Nep1", "Ork1", "nAChRalp…
378	GO_INTRINSIC_COMPONENT_OF_SYNAPTIC_MEMBRANE	8.89547e-10	2.75077e-08	0.801216	-0.710137	-2.3546	62	c("Calx", "para", "nAChRbeta1", "mmd", "Sh", "eag", "Eaat2", "Ca-alpha1D", "Syt4", "GluClalpha", "Syt7", "Ekar", "Shal", "5-HT2A", "Nrx-1", "mAChR-A", "Nlg3", "Shaw", "CG18208", "rut", "Dop1R1", "mGluR", "5-HT1A", "CG5549", "nAChRalpha2", "Cals", "5-HT1B", "Nmdar1", "Oamb", "Bsg", "nAChRalpha1", "GluRIA", "DAT", "SerT", "Nlg4", "Egfr", "Syx1A", "Dop2R", "Grd")
379	GO_ELECTRON_TRANSPORT_CHAIN	9.34123e-10	2.88099e-08	0.788187	-0.588834	-2.12197	115	c("CG3999", "Gpo-1", "ry", "aralar1", "Men", "ND-51", "Cpr", "lox2", "CG6287", "Etf-QO", "Gpdh", "P5CDh1", "ND-49", "CG7430", "CG1275", "CG6115", "ND-MLRQ", "ND-75", "CG14757", "Asph", "Cyt-c1", "ND-B14", "COX6B", "ND-ASHI", "UQCR-C2", "COX5B", "cype", "COX4", "COX8", "RFeSP", "ox", "levy", "UQCR-Q", "ND-AGGG", "IscU", "ND-B14.7", "COX7C", "Cyt-c-p", "CG7834", "COX7A", "COX5A", "wal", "Fdx2", "ND…
380	GO_NUCLEAR_ENVELOPE	9.62152e-10	2.95963e-08	0.788187	0.513952	1.84965	270	c("Lam", "ball", "Rcc1", "RnrL", "CG8771", "baf", "DNApol-alpha180", "Non1", "RanGAP", "Nup62", "betaTub56D", "LBR", "Nup160", "Nup205", "CG3408", "Nup75", "Fs(2)Ket", "Ranbp9", "CG5554", "Rif1", "CG10565", "Nup154", "Nup214", "Nup133", "CG6540", "Nup93-2", "lwr", "mbo", "Rae1", "kz", "CG14215", "Mtor", "Nup50", "Nup107", "Ran", "pk", "CG3226", "mad2", "Nup358", "l(2)dtl", "Tango4", "Phf7", "Gp21…
381	GO_TRANSCRIPTION_BY_RNA_POLYMERASE_I	1.06127e-09	3.25595e-08	0.788187	0.771681	2.24392	48	c("CG11403", "Tfb1", "RpI1", "mrn", "Cdk7", "Snr1", "Ipk1", "CG30349", "Rpb5", "RpI135", "brm", "RpII18", "Xpd", "CG18600", "CG1785", "Mat1", "CG4901", "nclb", "TAF1B", "CycH", "l(2)05287", "CG9300", "l(2)k09022", "Tfb4", "Ssl1", "MetRS", "CG3756", "Rpb12", "tou", "Rpb8", "Rpb10", "Sirt7", "CG3071", "hay", "Tbp", "CG13773", "Taf1")
382	GO_DIVALENT_INORGANIC_CATION_TRANSPORT	1.09841e-09	3.36107e-08	0.788187	-0.509976	-1.961	178	c("trpl", "inaC", "Ca-alpha1T", "Frq1", "Pkc53E", "Calx", "Nckx30C", "trp", "RyR", "nAChRbeta1", "Ca-alpha1D", "CG4587", "CG42450", "if", "SERCA", "Ca-beta", "SK", "Pka-C1", "smp-30", "5-HT2A", "Nipsnap", "csw", "Atpalpha", "nrv1", "CG42817", "stj", "CG18208", "Dop1R1", "Pkc98E", "dnc", "CanA-14F", "Cam", "Gbeta5", "jp", "nAChRalpha6", "Tsp97E", "Amph", "Ccn", "Nos", "CG7646", "nAChRalpha2", "Hsc…
383	GO_POTASSIUM_ION_TRANSPORT	1.13406e-09	3.4611e-08	0.788187	-0.64949	-2.25027	81	c("nSyb", "Snap25", "slo", "Nckx30C", "kcc", "CG11319", "Sh", "Hk", "eag", "Ca-alpha1D", "comt", "SK", "Shal", "5-HT2A", "Atpalpha", "CG44422", "nrv1", "Shaw", "CG18208", "Dop1R1", "CG5890", "shi", "Shab", "Ork1", "Amph", "Nos", "Elk", "SLO2", "Nhe2", "KCNQ", "CG17684", "Nedd4", "moody", "Drip", "fray", "Nhe3", "cher", "Dop2R", "elm", "CG42673", "Task7", "Tsp47F", "AstA-R1", "Su(dx)", "CG17167", …
384	GO_MITOTIC_DNA_INTEGRITY_CHECKPOINT	1.14109e-09	3.47348e-08	0.788187	0.718209	2.19953	67	c("Top2", "PCNA", "RPA2", "CycB", "mre11", "lok", "Claspin", "Art4", "Fancd2", "E2f1", "Orc1", "Cdk1", "CG10336", "Art1", "Cdc6", "spel1", "tefu", "Xpc", "aurA", "mus101", "Rcd-1", "Cdk2", "CG1785", "Dp", "hd", "RpS27", "stg", "Blm", "RpL26", "nbs", "Rad9", "APP-BP1", "CG13025", "Rad17", "CG11839", "Not3", "CG12343", "mus81", "E2f2", "Rbf", "mms4", "twe", "Not11", "twin", "nej")
385	GO_ALPHA_AMINO_ACID_METABOLIC_PROCESS	1.18516e-09	3.59826e-08	0.788187	-0.572173	-2.09196	125	c("Hn", "pug", "CG7470", "CG3999", "Gad1", "Spat", "Sardh", "Prat2", "Got2", "v", "CG12338", "Oat", "CG6415", "aralar1", "Adi1", "UK114", "CG9629", "Gs2", "CG11236", "Nc73EF", "CG1640", "Odc1", "CG8129", "CG34424", "Nmdmc", "Hdc", "CG9510", "CG9547", "CG6287", "CG10932", "P5CDh1", "CG7430", "ade2", "CG31751", "ade3", "Nos", "Gclc", "slgA", "CG11241", "arg", "CG17896", "TMS1", "CG10361", "Got1", "…
386	GO_PROTEIN_DNA_COMPLEX	1.25981e-09	3.81501e-08	0.788187	0.712768	2.18228	68	c("PCNA", "Nlp", "RPA2", "His2Av", "Mcm3", "RPA3", "DNApol-alpha180", "CG7376", "RpA-70", "His3.3A", "Tango4", "Prp19", "CG4747", "Cdc5", "hd", "Ku80", "CDC45L", "DNApol-alpha60", "CG12018", "DNApol-alpha73", "TfIIA-L", "Sld5", "Tfb4", "MED1", "Xpac", "Irbp", "grn", "Psf1", "CG7457", "Rpb8", "eya", "DNApol-delta", "Nf-YC", "BCAS2", "DNApol-alpha50", "Parp", "Max", "hay", "Tbp", "TfIIFbeta", "CG31…
387	GO_DICARBOXYLIC_ACID_METABOLIC_PROCESS	1.31212e-09	3.96314e-08	0.788187	-0.706743	-2.34368	61	c("pug", "CG7470", "D2hgdh", "Gad1", "Got2", "CG12338", "Oat", "Mdh1", "aralar1", "skap", "Gs2", "Nc73EF", "CG1640", "CG34424", "Men", "Nmdmc", "Mdh2", "P5CDh1", "CG7430", "Gclc", "slgA", "ATPCL", "Got1", "CG4829", "Idh", "CG11089", "CG14694", "CG1315", "CG5214", "CG10924", "CG7560", "GLS", "Ggt-1", "Gclm", "Ssadh", "ple", "CG8665")
388	GO_CELLULAR_RESPONSE_TO_HEAT	1.33975e-09	4.03617e-08	0.788187	0.67923	2.12505	84	c("RPA2", "RPA3", "Caf1-55", "HDAC1", "CG8771", "Nup62", "Nup160", "Nup205", "Nup75", "RpA-70", "CG10565", "Nup154", "Nup214", "Nup133", "CG6540", "Daxx", "Nup93-2", "tefu", "mbo", "Rae1", "Mtor", "Nup50", "Nup107", "CG16817", "Nup358", "Gp210", "mei-41", "Nup43", "Ndc1", "Nup98-96", "Lst8", "Nup54", "Nup58", "Hsc70-4", "CG16892", "FKBP59", "Nup37", "14-3-3epsilon", "Sec13")
389	GO_CELL_BODY	1.36729e-09	4.10855e-08	0.788187	-0.450568	-1.8333	296	c("trpl", "glob1", "cpx", "Syt1", "Got2", "Calx", "para", "Rbp9", "nwk", "Nckx30C", "IA-2", "Argk", "amon", "kcc", "Pal2", "Sap47", "nAChRbeta1", "Pka-R2", "unc-104", "Sh", "dysc", "Hk", "VGlut", "Pde1c", "eag", "Eaat2", "Ca-alpha1D", "rdgA", "Cbp53E", "Syt4", "HDAC6", "futsch", "Appl", "Rtnl1", "GluClalpha", "Gs2", "Syt7", "if", "Ndae1", "IRSp53", "Ddc", "Odc1", "Ekar", "CG8129", "CRMP", "SK", "…
390	GO_CALCIUM_ION_BINDING	1.37926e-09	4.13389e-08	0.788187	-0.520457	-1.99536	173	c("Syt1", "Frq1", "Gpo-1", "Calx", "CG31145", "Gel", "Cow", "rdgC", "RyR", "Pal2", "aralar1", "nuf", "Cbp53E", "Syt4", "Syt7", "SPARC", "Pu", "SERCA", "CG8129", "norpA", "CanB", "SP2353", "unc-13-4A", "Cdk5alpha", "smp-30", "Nrx-1", "rdgB", "lox2", "Tm2", "CG44422", "Esyt2", "magu", "Tg", "Mctp", "CG5890", "CanA-14F", "Cam", "Dgk", "Plc21C", "Tsp", "CG7646", "Cals", "Ten-m", "Nmdar1", "Asph", "CG…
391	GO_ANION_TRANSMEMBRANE_TRANSPORT	1.57214e-09	4.69994e-08	0.788187	-0.569646	-2.08272	125	c("ACC", "CG8177", "CG3961", "Nckx30C", "kcc", "Indy", "aralar1", "per", "VGlut", "CG9413", "Eaat2", "GluClalpha", "Mpc1", "ClC-a", "Ndae1", "CG12531", "CG1907", "whd", "Mdr65", "CG13743", "Atpalpha", "VGAT", "CG10804", "CG5549", "Glut1", "CG13248", "Tsp", "Nhe2", "CG15270", "CG1628", "colt", "subdued", "MRP", "ort", "CG16700", "Bsg", "kar", "mgl", "CG10483", "Esp", "Sln", "Dic1", "CG3394", "Mdr4…
392	GO_RESPIRASOME	1.66399e-09	4.96184e-08	0.788187	-0.683066	-2.28815	67	c("ND-51", "ND-49", "ND-MLRQ", "ND-75", "Cyt-c1", "ND-B14", "COX6B", "ND-ASHI", "UQCR-C2", "COX4", "COX8", "RFeSP", "ox", "levy", "UQCR-Q", "ND-AGGG", "ND-B14.7", "COX7C", "Cyt-c-p", "COX7A", "COX5A", "ND-23", "SdhD", "ND-B14.5A", "ND-B22", "ND-B15", "ND-13B", "ND-B12", "ND-ACP", "ND-42", "ND-39", "ND-B18", "ND-24", "ND-B17.2", "ND-13A", "SdhC", "ND-20", "NP15.6", "ND-B14.5B", "ND-19", "ND-18", "…
393	GO_CELLULAR_AMINO_ACID_CATABOLIC_PROCESS	1.67191e-09	4.97277e-08	0.788187	-0.657083	-2.2617	79	c("Hn", "CG3999", "Gad1", "Spat", "Sardh", "Prat2", "Got2", "v", "CG12338", "Oat", "CG6415", "CG3902", "UK114", "CG9629", "Gs2", "CG11236", "Nc73EF", "CG1640", "Hdc", "CG9547", "CG10932", "Gabat", "P5CDh1", "CG7430", "CG31751", "Nos", "slgA", "CG11241", "arg", "CG17896", "CG10361", "Got1", "CG5599", "b", "ppl", "KFase", "CG5214", "CG8745", "Faa", "CG8199", "GLS", "CG6638", "Ssadh", "CG5254", "Pcd…
394	GO_SMALL_NUCLEAR_RIBONUCLEOPROTEIN_COMPLEX	1.74711e-09	5.18324e-08	0.788187	0.775808	2.25539	47	c("SmD1", "SmB", "SmE", "hoip", "CG10418", "Hel25E", "SmD3", "SmD2", "SmF", "CG6686", "CG17266", "U2A", "Usp39", "l(3)72Ab", "CG4849", "Prp31", "LSm7", "SNRPG", "U4-U6-60K", "LSm3", "CG9344", "Prp8", "CG3542", "noi", "CG6841", "Prp3", "CG2021", "snf", "CG6610", "CG1646", "snRNP-U1-70K", "barc", "Rnp4F", "snRNP-U1-C", "CG10333", "holn1", "Slu7", "CG3198", "CG3436", "Prp18", "CG7564")
395	GO_REGULATION_OF_PEPTIDE_SECRETION	1.75974e-09	5.19952e-08	0.788187	-0.518149	-1.98651	173	c("Snap25", "Pfrx", "Pkc53E", "Pal2", "Sh", "per", "nuf", "Ca-alpha1D", "Syt4", "Pgi", "Gs2", "Syt7", "Tomosyn", "Ace", "Epac", "SK", "unc-13-4A", "CG15537", "5-HT2A", "whd", "csw", "Nlg3", "CG42817", "CG14669", "Shaw", "Gabat", "CG18208", "Acsl", "Pkc98E", "CanA-14F", "Shab", "Gapdh1", "Glut1", "Ccn", "SCOT", "Nos", "sesB", "ome", "Rac2", "Mhcl", "sv", "subdued", "Gapdh2", "Vha100-2", "Pask", "B…
396	WP_OXIDATIVE_PHOSPHORYLATION	1.76149e-09	5.19952e-08	0.788187	-0.765457	-2.36775	42	c("ND-51", "ND-49", "blw", "ND-MLRQ", "ATPsynbeta", "ND-75", "ND-B14", "ND-ASHI", "ATPsynF", "ATPsynB", "ATPsynG", "ND-AGGG", "ND-B14.7", "ATPsynC", "sun", "ATPsynO", "ATPsynCF6", "ATPsynE", "ND-23", "ATPsynD", "ATPsyndelta", "ND-B14.5A", "ND-B22", "ND-B15", "ND-13B", "VhaAC45", "ND-ACP", "ND-42", "ND-39", "ND-B18", "ND-24", "ND-13A", "ND-20", "ND-B14.5B", "ND-19", "ND-18", "ND-PDSW", "VhaM8.9")
397	GO_RIBONUCLEOTIDE_BINDING	1.76713e-09	5.203e-08	0.788187	0.399212	1.5302	889	c("ncd", "Top2", "ball", "SMC2", "Uba2", "Mcm2", "Mcm5", "Mcm6", "sti", "pch2", "Mcm3", "BubR1", "Act42A", "r", "otk", "glu", "RnrL", "dpa", "CG3704", "run", "CG32533", "Iswi", "Klp3A", "RfC4", "neb", "lok", "lds", "CG8173", "Non1", "SMC5", "Msh6", "grp", "polo", "betaTub56D", "rad50", "CG11403", "CG8142", "pav", "smid", "l(1)G0020", "Cdk7", "IleRS", "Klp67A", "LysRS", "gwl", "Mlh1", "Rs1", "SAK"…
398	GO_ADENYL_NUCLEOTIDE_BINDING	1.77623e-09	5.21666e-08	0.788187	0.408436	1.55848	751	c("ncd", "Top2", "ball", "SMC2", "Uba2", "Mcm2", "Mcm5", "Mcm6", "sti", "pch2", "Mcm3", "BubR1", "Act42A", "r", "otk", "glu", "RnrL", "dpa", "run", "CG32533", "Iswi", "Klp3A", "RfC4", "neb", "lok", "lds", "CG8173", "SMC5", "Msh6", "grp", "polo", "rad50", "CG11403", "CG8142", "pav", "smid", "l(1)G0020", "Cdk7", "IleRS", "Klp67A", "LysRS", "gwl", "Mlh1", "Rs1", "SAK", "CG7376", "Gnf1", "rept", "cme…
399	GO_HOST_CELLULAR_COMPONENT	1.83575e-09	5.37796e-08	0.788187	0.758768	2.23297	52	c("Top2", "CG8771", "Nup62", "Nup160", "Nup205", "Nup75", "Fs(2)Ket", "Nup154", "Nup214", "Nup133", "CG6540", "Nup93-2", "mbo", "Rae1", "Mtor", "Nup50", "Nup107", "Ran", "RpL40", "Nup358", "Gp210", "Nup43", "Ndc1", "Nup98-96", "Nup54", "Nup58", "emb", "CG16892", "Nup37", "Sec13", "RpS27A", "Nup153", "ergic53")
400	GO_VOLTAGE_GATED_CATION_CHANNEL_ACTIVITY	1.87345e-09	5.47467e-08	0.774939	-0.791248	-2.39277	37	c("Ca-alpha1T", "Snap25", "Frq1", "slo", "RyR", "Sh", "Hk", "eag", "Ca-alpha1D", "CG4587", "if", "Ca-beta", "Shal", "Rbp", "CG42817", "stj", "Shaw", "Shab", "5-HT1A", "Ork1", "Elk", "SLO2", "5-HT1B", "Nmdar1", "KCNQ", "Nmdar2")
401	GO_METAL_ION_HOMEOSTASIS	1.8866e-09	5.49937e-08	0.774939	-0.466832	-1.85953	242	c("trpl", "inaC", "Frq1", "Pkc53E", "Calx", "CG31145", "para", "slo", "Nckx30C", "trp", "RyR", "Vha68-1", "kcc", "Sh", "Ca-alpha1D", "Cbp53E", "Appl", "if", "Ekar", "SERCA", "Ca-beta", "Pka-C1", "smp-30", "5-HT2A", "csw", "Rbp", "Atpalpha", "nrv1", "Irp-1B", "Tg", "Rh50", "CG31183", "Dop1R1", "Pkc98E", "dnc", "Cam", "Vha55", "Scgdelta", "5-HT1A", "Mlp60A", "jp", "wupA", "nAChRalpha6", "CG1275", "…
402	HP_ABNORMAL_5TH_FINGER_MORPHOLOGY	1.94956e-09	5.66875e-08	0.774939	0.533695	1.86992	214	c("pch2", "BubR1", "run", "RfC4", "Bap60", "DNApol-alpha180", "FANCI", "Sas-4", "LBR", "geminin", "dup", "TfAP-2", "Bap111", "Bap170", "Bub3", "SmB", "Fancd2", "Snr1", "nAChRalpha5", "SAK", "mor", "cmet", "Orc1", "Ror", "Orc4", "XNP", "Cdc6", "brm", "mei-9", "Nipped-A", "CycD", "mei-41", "mus205", "Orc6", "SMC1", "hd", "rempA", "CDC45L", "tsu", "dom", "ush", "Blm", "lili", "koko", "sba", "Vps13B"…
403	GO_CHROMATIN_ORGANIZATION_INVOLVED_IN_REGULATION_OF_TRANSCRIPTION	2.18668e-09	6.34245e-08	0.774939	0.766499	2.22885	48	c("His2Av", "HDAC1", "Iswi", "Bap60", "grp", "Hat1", "Su(var)3-9", "Rif1", "His3.3A", "Mtor", "asf1", "pAbp", "CtBP", "Chrac-14", "Psc", "CDC45L", "CG10038", "Dsp1", "Hira", "MBD-like", "E(z)", "egg", "Hers", "tou", "esc", "osa", "msl-3", "wde", "CG1620", "MRG15", "CG7137", "trr", "His3.3B", "Sin3A", "CG5877", "Dpy-30L1", "Sirt6", "tna", "Pp2C1", "arm")
404	GO_SPINDLE_POLE	2.24754e-09	6.50284e-08	0.774939	0.662237	2.09209	88	c("Nlp", "CycB", "mars", "Poc1", "rod", "polo", "Nup62", "asp", "CG11403", "SAK", "Zw10", "Klp10A", "Cdc6", "Rae1", "aurA", "fzy", "Grip128", "mad2", "mus101", "CG7744", "SMC1", "sofe", "stg", "CG12128", "gammaTub23C", "aurB", "Grip71", "CG5359", "SMC3", "CG16892", "CG9286", "Grip84", "Klp61F", "CG8549", "Mad1", "sub", "msps", "p38b", "Grip75", "pins", "twe", "p130CAS", "Kat60", "SA", "l(2)35Cc",…
405	GO_TRANSFERASE_ACTIVITY_TRANSFERRING_ONE_CARBON_GROUPS	2.32312e-09	6.70493e-08	0.774939	0.618928	2.03477	122	c("r", "Fib", "ash2", "Dph5", "Art4", "Su(var)3-9", "CG8939", "agt", "wds", "CG8545", "Art1", "NSD", "Smyd5", "Art3", "CG17807", "aft", "Ime4", "csul", "Art7", "CG4045", "CG12128", "CG9596", "CG14544", "CG11596", "E(z)", "Nsun5", "egg", "Cfp1", "Nsun2", "esc", "CG11837", "CG18596", "CG5913", "CG6379", "Hen1", "CG7544", "CG7889", "Rbbp5", "Mt2", "CG6388", "wuho", "Ts", "CG3527", "CG7137", "CG3808"…
406	GO_TRANSLATIONAL_ELONGATION	2.37037e-09	6.82445e-08	0.774939	0.629759	2.05293	109	c("Dph5", "CG33158", "Dgp-1", "AlaRS", "Rack1", "RpLP2", "RpL30", "CG7265", "RpLP1", "CG15440", "mRpS26", "mRpL1", "mRpL38", "CG11414", "Srp9", "CG7488", "Sbp2", "mRpL34", "mRpS18B", "HBS1", "mRpL39", "mRpL16", "mRpL45", "mRpS28", "mRpL44", "mRpL27", "mRpL15", "mRpS31", "CG3184", "mRpS16", "Ltn1", "mRpL19", "mRpL49", "CG1427", "mRpS11", "mRpL22", "mRpL46", "mRpS35", "mRpS23", "mRpS18A", "CG3887",…
407	GO_PEPTIDYL_LYSINE_METHYLATION	2.43464e-09	6.99225e-08	0.774939	0.689325	2.11555	71	c("Pen", "ash2", "Snr1", "Myb", "Su(var)3-9", "Rif1", "wds", "XNP", "NSD", "nclb", "Chd3", "CG9915", "Pcl", "Bx42", "CG1550", "E(z)", "Mi-2", "grn", "egg", "Cfp1", "Ptip", "esc", "Su(var)3-3", "CG7889", "Rbbp5", "fs(1)h", "Utx", "pygo", "Pa1", "Spt6", "Wdr82", "trr", "CG32732", "Set2", "CG12975", "CG10366", "Su(z)12", "CTCF", "htk", "CG6254", "CG9643", "ash1", "Dpy-30L1", "Rtf1", "Med", "CG9154",…
408	GO_TRNA_MODIFICATION	2.49645e-09	7.15221e-08	0.774939	0.716282	2.18381	65	c("La", "l(1)G0020", "CG9752", "Tgt", "Elp1", "AlaRS", "CG17807", "CG4045", "CG9596", "CG3045", "CG14544", "CG6745", "Nsun2", "CG3709", "CG18596", "CG14231", "Tcs3", "Elp3", "CG3434", "Mt2", "CG6907", "CG6388", "wuho", "CG3808", "CG3645", "THG", "Elp2", "CG3021", "CG10189", "CG18048", "CG12975", "Urm1", "CG10927", "CG10463", "CG5292", "Uba4", "CG1434", "CG15014", "CG10495", "rswl", "CG5220", "CG3…
409	HP_ABNORMAL_REPRODUCTIVE_SYSTEM_MORPHOLOGY	2.70274e-09	7.72429e-08	0.774939	0.421713	1.59152	612	c("Nlp", "Mcm5", "Nop60B", "pch2", "BubR1", "Act42A", "Poc1", "mre11", "Set", "RfC4", "neb", "lok", "Bap60", "DNApol-alpha180", "FANCI", "Msh6", "betaTub56D", "rad50", "geminin", "dup", "TfAP-2", "Bap111", "CG7637", "Bap170", "Bub3", "SmB", "Cep135", "WDR79", "DNApol-epsilon255", "Fancd2", "N", "Snr1", "Mlh1", "Vang", "ana3", "mor", "Orc1", "NHP2", "Ror", "mtDNA-helicase", "Sema2a", "fra", "Spx",…
410	GO_STRUCTURAL_CONSTITUENT_OF_NUCLEAR_PORE	2.90001e-09	8.26786e-08	0.774939	0.911358	2.20477	20	c("CG8771", "Nup62", "Nup160", "Nup205", "Nup75", "Nup154", "Nup214", "Nup133", "CG6540", "Nup93-2", "mbo", "Mtor", "Nup107", "Ndc1", "Nup98-96", "Nup54", "Nup58", "Upf3")
411	GO_MICROTUBULE_ORGANIZING_CENTER	3.03011e-09	8.61775e-08	0.774939	0.469257	1.72967	392	c("Rrp1", "ncd", "Top2", "PCNA", "CycE", "Nlp", "CycB", "Mcm3", "BubR1", "mars", "Poc1", "grp", "polo", "Nup62", "asp", "Sas-4", "CG11403", "pav", "CG17265", "Cep135", "Capr", "Klp67A", "E2f1", "gwl", "CG3689", "SAK", "ana3", "rept", "Orc2", "Cdk1", "CG16896", "Klp10A", "aurA", "Ran", "fzy", "Grip128", "pont", "Bug22", "l(2)dtl", "mus101", "Gen", "Ndc80", "Cdk2", "Pp4-19C", "Arp8", "dgt6", "rempA…
412	WP_DNA_MISMATCH_REPAIR	3.07674e-09	8.70998e-08	0.774939	0.899756	2.21552	21	c("PCNA", "RPA2", "RPA3", "RfC4", "Msh6", "CG8142", "DNApol-epsilon255", "Mlh1", "RpA-70", "Gnf1", "DNA-ligI", "spel1", "Pms2", "RfC3", "Chrac-14", "CG12018", "RfC38", "Mes4", "DNApol-epsilon58", "DNApol-delta", "tos")
413	GO_REGULATION_OF_VESICLE_MEDIATED_TRANSPORT	3.07744e-09	8.70998e-08	0.774939	-0.447115	-1.80054	277	c("cpx", "CG34120", "Syt1", "nSyb", "inaC", "Ca-alpha1T", "Frq1", "Rab3", "Pkc53E", "Cadps", "CG31140", "nAChRbeta1", "VGlut", "Syn", "Ca-alpha1D", "rdgA", "Syt4", "Syt7", "if", "Ndae1", "comt", "SERCA", "Tomosyn", "Epac", "Ca-beta", "unc-13-4A", "PKD", "Cdk5alpha", "Rim", "5-HT2A", "Nrx-1", "mAChR-A", "Rop", "Nlg3", "Tsp74F", "MESK2", "CaMKI", "CG18208", "Acsl", "Mctp", "Snmp1", "rut", "Dop1R1",…
414	GO_ORGANOPHOSPHATE_METABOLIC_PROCESS	3.19459e-09	9.0197e-08	0.774939	-0.372536	-1.59378	542	c("pug", "Desat1", "ACC", "UGP", "IP3K2", "fbp", "Tret1-1", "CdsA", "Prat2", "ade5", "Pfrx", "Gpo-1", "CG8177", "v", "Pgm", "CG3961", "AcCoAS", "bgm", "Argk", "CG32549", "CG3376", "GlyP", "CG31140", "ry", "AdSL", "St1", "CG7322", "aralar1", "Pde1c", "skap", "rdgA", "Appl", "Pgi", "Mpc1", "Ndae1", "Nc73EF", "Pu", "Gycbeta100B", "Ace", "norpA", "Pect", "Men", "Pis", "Papss", "Gycalpha99B", "mdy", "…
415	GO_MONOSACCHARIDE_METABOLIC_PROCESS	3.20589e-09	9.02979e-08	0.774939	-0.522677	-1.99055	163	c("LManII", "Gbs-70E", "ACC", "CG11594", "Galk", "fbp", "Got2", "Pfrx", "Gpo-1", "Pgm", "CG4302", "Mdh1", "CG31140", "CG7322", "aralar1", "per", "PCB", "Pgi", "AdipoR", "CG1640", "CG5946", "CG15661", "Mdh2", "smp-30", "CG1907", "Ald", "Galt", "whd", "Pdk", "l(1)G0334", "Pgd", "Gpdh", "Taldo", "muc", "Pkc98E", "NLaz", "Gapdh1", "sgg", "Gale", "Glut1", "flw", "Gclc", "Ect3", "Hr3", "Atf3", "CG11876…
416	GO_CELLULAR_AMIDE_METABOLIC_PROCESS	3.21527e-09	9.03444e-08	0.774939	0.421387	1.59763	651	c("Imp", "Nlp", "r", "rig", "Dph5", "wech", "vig2", "l(1)G0020", "eIF6", "peng", "Capr", "IleRS", "LysRS", "N", "nAChRalpha5", "yps", "RpL4", "CG10576", "sta", "Hel25E", "CG33158", "Dcp-1", "Dgp-1", "RpS3", "GlyRS", "AlaRS", "ThrRS", "Mtor", "RpL40", "RpS9", "RpL32", "RpL8", "RpL37a", "SerRS", "RpS24", "Rcd-1", "RpS5a", "lark", "RpS26", "RpS16", "RpS13", "CSN5", "RpS4", "RpL3", "RpL35", "pAbp", "…
417	GO_REGULATION_OF_HORMONE_SECRETION	3.36629e-09	9.4361e-08	0.774939	-0.561786	-2.05881	131	c("Snap25", "Pfrx", "Pkc53E", "7B2", "Sh", "per", "nuf", "Ca-alpha1D", "Gs2", "Syt7", "Tomosyn", "Epac", "unc-13-4A", "CG15537", "5-HT2A", "whd", "csw", "Nlg3", "CG42817", "CG14669", "Shaw", "Gabat", "CG18208", "Acsl", "Pkc98E", "CanA-14F", "Shab", "5-HT1A", "Glut1", "Ccn", "SCOT", "Nos", "sesB", "ome", "Rac2", "sv", "subdued", "Vha100-2", "Pask", "Vha100-1", "fkh", "Sln", "CG43373", "moody", "sf…
418	HALLMARK_MYOGENESIS	3.64962e-09	1.02058e-07	0.774939	-0.612933	-2.17529	98	c("Desat1", "Gbs-70E", "Col4a1", "Ca-alpha1T", "CG3961", "Argk", "RyR", "GlyP", "nAChRbeta1", "CG9485", "Zasp52", "eag", "PCB", "Appl", "Syngr", "Mhc", "SPARC", "SERCA", "Ace", "Tm2", "Ac13E", "Galphao", "l(2)efl", "NLaz", "Scgdelta", "Ets98B", "Mlp60A", "wupA", "Amph", "Fas2", "Nos", "Mef2", "up", "Lpin", "nAChRalpha2", "Ric", "Snmp2", "Schip1", "Mlc2", "Eno", "nAChRalpha1", "mew", "Adk1", "Dyb"…
419	GO_VOLTAGE_GATED_ION_CHANNEL_ACTIVITY	3.70659e-09	1.03404e-07	0.774939	-0.736121	-2.38423	51	c("Ca-alpha1T", "Snap25", "Frq1", "para", "slo", "RyR", "Sh", "Hk", "eag", "Ca-alpha1D", "CG4587", "ClC-a", "if", "Ca-beta", "Shal", "Rbp", "CG44422", "CG42817", "stj", "Shaw", "CG5890", "Shab", "5-HT1A", "Ork1", "Elk", "SLO2", "5-HT1B", "Nmdar1", "KCNQ", "subdued", "Nmdar2")
420	GO_LOCOMOTORY_BEHAVIOR	3.96699e-09	1.10405e-07	0.761461	-0.563023	-2.05791	130	c("Gad1", "Snap25", "para", "Vmat", "nAChRbeta1", "mmd", "Pde1c", "Cbp53E", "Appl", "GluClalpha", "Ndae1", "Sap-r", "DopEcR", "Alk", "Shal", "mtd", "5-HT2A", "Atpalpha", "Nlg3", "Gabat", "Galphao", "Dop1R1", "Pkc98E", "Dscam2", "CanA-14F", "Dscam4", "X11Lbeta", "ps", "Hexo2", "nAChRalpha2", "ome", "Nmdar1", "Myo10A", "CG8641", "ort", "nAChRalpha1", "Nmdar2", "DAT", "Sod1", "fkh", "CG43373", "CG13…
421	GO_POSITIVE_REGULATION_OF_SECRETION	4.2053e-09	1.16759e-07	0.761461	-0.530076	-1.98183	151	c("Syt1", "Ca-alpha1T", "Pfrx", "Frq1", "Rab3", "Gel", "Cadps", "Ca-alpha1D", "Syt4", "Pgi", "Gs2", "Syt7", "Ndae1", "Tomosyn", "Ace", "Ca-beta", "SK", "unc-13-4A", "Cdk5alpha", "5-HT2A", "csw", "Rop", "Nlg3", "CG14669", "Gabat", "Acsl", "CG31183", "Pkc98E", "CanA-14F", "Shab", "Gapdh1", "Rab9", "SCOT", "Rab5", "Rac2", "Mhcl", "subdued", "Gapdh2", "Bili", "nAChRalpha1", "SerT", "Rph", "ZnT33D", "…
422	WP_PYRIMIDINE_METABOLISM	4.66426e-09	1.29196e-07	0.761461	0.724729	2.16312	59	c("RnrS", "r", "RnrL", "DNApol-alpha180", "RpI1", "RpII140", "DNApol-epsilon255", "CG5757", "r-l", "dnk", "RpII215", "Rpb5", "RpI135", "Dhod", "CG18600", "Chrac-14", "nmdyn-D7", "DNApol-alpha60", "CG12018", "RpIII128", "DNApol-alpha73", "Rpb11", "CTPsyn", "Mes4", "RpII33", "RpII15", "DNApol-epsilon58", "CG3756", "Rpb12", "CG17209", "Rpb8", "DNApol-delta", "CG5147", "Rpb10", "DNApol-alpha50", "Rpb…
423	GO_HORMONE_METABOLIC_PROCESS	4.81502e-09	1.32764e-07	0.761461	-0.609949	-2.1647	98	c("Ca-alpha1T", "dob", "CG4302", "amon", "CG12338", "7B2", "CG14024", "CG31140", "St1", "Cyp9f2", "CG2254", "ClC-a", "CG15661", "CG13937", "mdy", "ninaB", "CG15537", "Stat92E", "Cpr", "csw", "Nep4", "Nep3", "Rbp", "Atpalpha", "Snmp1", "Cyp18a1", "emp", "Nep1", "Fatp", "Ance", "Fur1", "sv", "sNPF-R", "Cp1", "kar", "Mfe2", "fkh", "CG3394", "CG3097", "spidey", "CG3603", "Sply", "Fdx2", "CG7724", "dp…
424	GO_REGULATION_OF_REGULATED_SECRETORY_PATHWAY	4.81581e-09	1.32764e-07	0.761461	-0.627249	-2.17264	85	c("cpx", "Syt1", "inaC", "Ca-alpha1T", "Frq1", "Rab3", "Pkc53E", "nAChRbeta1", "Syn", "Ca-alpha1D", "rdgA", "Syt4", "Syt7", "Ndae1", "SERCA", "Tomosyn", "Ca-beta", "unc-13-4A", "Cdk5alpha", "Rim", "5-HT2A", "mAChR-A", "Rop", "CG18208", "rut", "Dop1R1", "Cam", "Shab", "sgg", "X11Lbeta", "5-HT1A", "alphaSnap", "nAChRalpha2", "5-HT1B", "Rab5", "Rac2", "Oamb", "nAChRalpha1", "Syt12", "CASK", "Rph", "…
425	WP_CALCIUM_REGULATION_IN_THE_CARDIAC_CELL	4.98153e-09	1.3701e-07	0.761461	-0.717867	-2.3295	52	c("inaC", "Ggamma30A", "Pkc53E", "Calx", "RyR", "Pka-R2", "Ca-alpha1D", "CG42450", "SERCA", "RSG7", "Pka-C1", "PKD", "Ac76E", "mAChR-A", "Atpalpha", "Octbeta2R", "nrv1", "Ac13E", "Pkcdelta", "CaMKI", "Galphao", "Ggamma1", "rut", "Pkc98E", "Cam", "Shab", "Gbeta5", "Plc21C", "Oamb", "Dhit", "Galphaq", "CG43373", "Itp-r83A", "Ac3")
426	GO_REGULATORY_REGION_NUCLEIC_ACID_BINDING	5.09552e-09	1.39816e-07	0.761461	0.478608	1.74933	354	c("Sp1", "Nlp", "jumu", "His2Av", "grh", "Six4", "Act42A", "Caf1-55", "esg", "HDAC1", "run", "pnt", "Bap60", "ash2", "TfAP-2", "CG7154", "SoxN", "Bap111", "Art4", "nerfin-1", "E2f1", "N", "Snr1", "Myb", "mor", "Bap55", "rept", "yps", "Su(var)3-9", "NSD", "RpS3", "His3.3A", "brm", "CG7504", "SerRS", "CG31301", "Cdc5", "Dp", "sd", "stc", "Ku80", "Taf2", "TAF1B", "Chd3", "Dsp1", "kto", "Optix", "csu…
427	GO_SITE_OF_DNA_DAMAGE	5.51688e-09	1.50906e-07	0.761461	0.750347	2.19866	51	c("RPA2", "Su(var)205", "RPA3", "mre11", "SMC5", "rad50", "WDR79", "RpA-70", "Rif1", "timeout", "Xpc", "jnj", "Prp19", "DNApol-eta", "Ku80", "HP1b", "CG7194", "Etl1", "Pcl", "nbs", "CG13025", "Arpc2", "CG6171", "Sirt7", "Parp", "Arp3", "chm", "HP1c", "spn-A", "Arp2", "CG5543", "Arpc3A", "Marcal1", "Cul5", "Arpc4", "Arpc5", "CG6744", "p53")
428	GO_REGULATION_OF_PEPTIDE_HORMONE_SECRETION	5.5255e-09	1.50906e-07	0.761461	-0.58388	-2.11079	113	c("Snap25", "Pfrx", "Pkc53E", "Sh", "per", "Ca-alpha1D", "Gs2", "Syt7", "Tomosyn", "Epac", "unc-13-4A", "CG15537", "5-HT2A", "whd", "csw", "Nlg3", "CG42817", "CG14669", "Shaw", "Gabat", "CG18208", "Acsl", "Pkc98E", "CanA-14F", "Shab", "Glut1", "Ccn", "SCOT", "Nos", "sesB", "ome", "Rac2", "sv", "subdued", "Vha100-2", "Pask", "Vha100-1", "fkh", "Sln", "CG43373", "moody", "sff", "Itp-r83A", "Rph", "…
429	GO_INSULIN_SECRETION	5.66393e-09	1.54326e-07	0.761461	-0.578549	-2.10105	117	c("cpx", "Snap25", "Pfrx", "Pkc53E", "IA-2", "Sh", "per", "Ca-alpha1D", "Gs2", "Syt7", "Tomosyn", "Epac", "unc-13-4A", "Rim", "whd", "csw", "Rop", "Nlg3", "CG42817", "Shaw", "Gabat", "CG18208", "Acsl", "Pkc98E", "CanA-14F", "Shab", "Glut1", "Ccn", "SCOT", "Nos", "sesB", "ome", "Rac2", "subdued", "Vha100-2", "Vha100-1", "tj", "fkh", "Sln", "CG43373", "moody", "sff", "Itp-r83A", "Rph", "ZnT33D", "N…
430	GO_HORMONE_TRANSPORT	5.81518e-09	1.58078e-07	0.761461	-0.529244	-2.0007	159	c("cpx", "Snap25", "Pfrx", "Pkc53E", "IA-2", "7B2", "Sh", "per", "nuf", "Ca-alpha1D", "Gs2", "Syt7", "Tomosyn", "Epac", "unc-13-4A", "Rim", "CG15537", "5-HT2A", "whd", "csw", "Rop", "Nlg3", "CG42817", "CG14669", "Shaw", "Gabat", "CG18208", "Acsl", "Pkc98E", "CanA-14F", "Shab", "5-HT1A", "Glut1", "Ccn", "SCOT", "Nos", "sesB", "ome", "Rac2", "sv", "subdued", "Vha100-2", "Pask", "kar", "Vha100-1", "…
431	GO_PROTEIN_SUMOYLATION	6.15732e-09	1.6699e-07	0.761461	0.722542	2.1566	59	c("Uba2", "smt3", "CG8771", "RanGAP", "Nup62", "Nup160", "Nup205", "Aos1", "Nup75", "Nup154", "Nup214", "Nup133", "CG6540", "Nup93-2", "lwr", "mbo", "Rae1", "Mtor", "Nup50", "Nup107", "Nup358", "Su(var)2-10", "Gp210", "Nup43", "Ns1", "Ndc1", "Nup98-96", "Nup54", "Nup58", "CG16892", "Nup37", "eya", "Nup153", "Ulp1")
432	GO_REGULATION_OF_PH	6.37161e-09	1.72402e-07	0.761461	-0.712923	-2.32425	53	c("CG8177", "Vha68-1", "Ndae1", "Pdk", "Atpalpha", "Rh50", "Vha55", "VhaM9.7-a", "Vha26", "CG10026", "ATPsynbeta", "Nhe2", "CAH1", "Vha44", "Vha100-2", "AQP", "Vha16-1", "Vha100-1", "tj", "Mvl", "Nhe3", "Vha13", "Prestin", "CCKLR-17D1", "Vha14-1", "VhaSFD", "elm", "CG42542", "Vha36-1", "Nha1", "VhaPPA1-1", "VhaAC39-1", "ClC-c", "Rbcn-3A", "VhaAC45", "rogdi")
433	GO_CARBOHYDRATE_BIOSYNTHETIC_PROCESS	6.60594e-09	1.7833e-07	0.761461	-0.578365	-2.0726	110	c("Gbs-70E", "UGP", "fbp", "Got2", "Pfrx", "Gpo-1", "Pgm", "CG14024", "Mdh1", "CG31140", "CG9485", "aralar1", "per", "PCB", "Pgi", "CG1640", "CG13937", "AGBE", "Mdh2", "smp-30", "GlyS", "CG1907", "Ald", "Pdk", "Inos", "Pgd", "Glycogenin", "Gpdh", "Taldo", "Gapdh1", "sgg", "CG9391", "Glut1", "flw", "Atf3", "Tpi", "Gapdh2", "Zw", "Sesn", "Pask", "Eno", "CG6805", "Sik2", "FucTA", "Dic1", "Got1", "Pg…
434	GO_EXOCYTIC_VESICLE	6.66036e-09	1.79385e-07	0.761461	-0.579496	-2.11257	118	c("Gad1", "Syt1", "nSyb", "Snap25", "Rab3", "IA-2", "Vmat", "unc-104", "VGlut", "Syn", "rdgA", "Syt4", "Appl", "Syngr", "Syt7", "Ndae1", "Ddc", "Tomosyn", "CRMP", "unc-13-4A", "Kul", "Nep4", "VGAT", "Mctp", "dnc", "shi", "Cam", "Vha55", "X11Lbeta", "Nep1", "CG32225", "Amph", "Syx6", "lap", "EndoA", "Rab5", "Nmdar1", "Rab26", "GluRIA", "Syt12", "kirre", "sff", "Rph", "ZnT33D", "Rbcn-3B", "Vha13", …
435	GO_OXIDATIVE_PHOSPHORYLATION	6.76772e-09	1.81857e-07	0.761461	-0.589893	-2.12055	107	c("ND-51", "Nipsnap", "ND-49", "CG7430", "blw", "ND-MLRQ", "ATPsynbeta", "ND-75", "CG14757", "Cyt-c1", "Rim2", "ND-B14", "COX6B", "ND-ASHI", "UQCR-C2", "COX5B", "cype", "COX4", "ATPsynF", "COX8", "RFeSP", "ATPsynB", "ox", "ATPsynG", "levy", "UQCR-Q", "ND-AGGG", "IscU", "ND-B14.7", "COX7C", "ATPsynC", "Cyt-c-p", "sun", "COX7A", "COX5A", "ATPsynO", "ATPsynCF6", "CG6770", "ATPsynE", "ND-23", "SdhD",…
436	GO_PROTEIN_LOCALIZATION_TO_CHROMOSOME	7.68714e-09	2.06089e-07	0.74774	0.794728	2.22581	38	c("CG9135", "RPA2", "Nop60B", "polo", "dup", "Bub3", "Art4", "WDR79", "RpA-70", "rept", "Cdk1", "Zw10", "XNP", "spel1", "tefu", "aurA", "Mps1", "mei-41", "Ndc80", "CG11180", "Ns1", "Ku80", "E(z)", "CG5498", "wapl", "Haspin", "rec", "Sgf29", "Mau2", "Set2", "vtd", "Tnks", "CG5181", "beag", "Nipped-B", "MAN1")
437	GO_EXONUCLEASE_ACTIVITY	7.74757e-09	2.07234e-07	0.74774	0.734452	2.17401	54	c("Rrp1", "mre11", "rad50", "Fen1", "DNApol-epsilon255", "Rrp4", "PAN2", "Cpsf73", "Dis3", "Rrp45", "tam", "CG9125", "Rrp6", "Snm1", "mus308", "Rrp46", "Rrp42", "Rad9", "CG3358", "CG8368", "DNApol-delta", "tos", "CG6171", "Ski6", "Not3", "CG12877", "CG2091", "Ddx1", "CG3165", "CG5316", "Rat1", "CG9248", "pcm", "CG31759", "twin", "Rrp40", "angel", "PNPase", "gkt", "CG6744", "CG11486", "CG10214", "…
438	GO_ANAPHASE_PROMOTING_COMPLEX_DEPENDENT_CATABOLIC_PROCESS	8.08645e-09	2.15805e-07	0.74774	0.695341	2.12892	68	c("CycB", "BubR1", "polo", "REG", "Bub3", "Cdk1", "aurA", "RpL40", "fzy", "mad2", "shtd", "Rca1", "Cdk2", "vih", "ida", "Ubc2", "mr", "APC4", "CG8188", "Cdc23", "Cdc16", "RpS27A", "Prosalpha7", "Prosalpha6", "Cdc27", "Prosalpha2", "CG9588", "Prosbeta1", "Prosbeta6", "Rpt1", "Prosbeta7", "Prosbeta4", "Prosbeta3", "APC10", "Rpn5", "PI31", "Prosalpha3", "Prosalpha4", "Prosbeta2", "Rpt3", "Prosalpha5…
439	GO_MITOTIC_SPINDLE	8.20986e-09	2.18599e-07	0.74774	0.691329	2.13395	73	c("ncd", "CG9135", "tum", "pbl", "RanGAP", "Nup62", "asp", "pav", "Klp67A", "cmet", "Cdk1", "Klp10A", "RpS3", "Rae1", "Mtor", "aurA", "mad2", "Dp", "SMC1", "sofe", "Ada3", "CG12128", "D12", "Cdc42", "SMC3", "CG16892", "CG9286", "Eb1", "CG4041", "Gcn5", "Klp61F", "Mad1", "sub", "CG4553", "pins", "ebi", "Kat60", "SA", "BHD", "Tnks")
440	GO_GENERATION_OF_PRECURSOR_METABOLITES_AND_ENERGY	8.36262e-09	2.22161e-07	0.74774	-0.425772	-1.74315	329	c("Gbs-70E", "UGP", "CG3999", "fbp", "Tret1-1", "Pfrx", "Gpo-1", "CG8177", "Pgm", "AcCoAS", "Mdh1", "GlyP", "ry", "CG9485", "AdSL", "aralar1", "per", "skap", "Appl", "Pgi", "Ndae1", "Nc73EF", "Men", "AGBE", "Mdh2", "CG5793", "GlyS", "5-HT2A", "ND-51", "Ald", "Cpr", "kdn", "Nipsnap", "lox2", "Acon", "CG6287", "CG10932", "l(1)G0334", "Pgd", "Glycogenin", "Etf-QO", "Gpdh", "Taldo", "muc", "P5CDh1", …
441	GO_MEIOSIS_I_CELL_CYCLE_PROCESS	8.43623e-09	2.23608e-07	0.74774	0.734114	2.17302	54	c("CycA", "Top2", "CycE", "pch2", "mre11", "Cks30A", "Msh6", "polo", "rad50", "Fancd2", "Mlh1", "Myb", "tefu", "aurA", "armi", "mei-9", "Rca1", "Ndc1", "stg", "CG7379", "Hsc70-4", "AGO1", "CG12081", "okr", "Sirt7", "Ercc1", "spn-A", "mus81", "spn-E", "mms4", "twe", "SA", "spn-D", "vtd")
442	GO_SPLICEOSOMAL_TRI_SNRNP_COMPLEX	8.57722e-09	2.26831e-07	0.74774	0.835543	2.19688	29	c("SmD1", "SmB", "SmE", "hoip", "CG10418", "SmD3", "SmD2", "SmF", "CG6686", "CG17266", "Usp39", "l(3)72Ab", "CG4849", "Prp31", "LSm7", "SNRPG", "U4-U6-60K", "LSm3", "CG9344", "Prp8", "CG6841", "Prp3", "CG2021", "CG6610", "Rnp4F", "CG10333")
443	GO_CONDENSED_NUCLEAR_CHROMOSOME	8.68272e-09	2.29102e-07	0.74774	0.749416	2.17916	49	c("CycB", "Cap-D2", "BubR1", "Rcc1", "glu", "barr", "grp", "polo", "rad50", "Mlh1", "Su(var)3-9", "XNP", "CG32409", "lwr", "aurA", "shu", "mus101", "Ndc80", "CG6937", "SMC1", "Blm", "Mat89Ba", "gammaTub23C", "aurB", "wapl", "SMC3", "Hsc70-4", "Rad9", "AGO1", "fs(1)h", "spn-A")
444	GO_REGULATION_OF_RESPONSE_TO_STRESS	8.74992e-09	2.30356e-07	0.74774	0.420496	1.58591	609	c("PCNA", "Nlp", "RPA2", "Act42A", "RPA3", "esg", "pnt", "CG8771", "lok", "CG8173", "grp", "Nup62", "CG11403", "REG", "Nup160", "Nup205", "CG13096", "Bap170", "WDR79", "Fancd2", "LysRS", "Vang", "Nup75", "RpA-70", "yps", "Pdcd4", "Rif1", "CG10565", "Hel25E", "Ror", "agt", "Nup154", "Sema2a", "Nup214", "Nup133", "Art1", "NSD", "CG6540", "timeout", "Daxx", "Nup93-2", "tefu", "RpS3", "Dek", "mbo", "…
445	GO_MONOCARBOXYLIC_ACID_METABOLIC_PROCESS	8.77553e-09	2.3051e-07	0.74774	-0.430455	-1.76263	317	c("pug", "Desat1", "ACC", "glob1", "Gad1", "fbp", "Spat", "Tret1-1", "Got2", "Pfrx", "CG8177", "Pgm", "CG4302", "CG3961", "AcCoAS", "bgm", "Argk", "CG18003", "Pal2", "Pka-R2", "St1", "CG7322", "aralar1", "per", "CG3902", "Cyp9f2", "PCB", "CG2254", "Appl", "Pgi", "Mpc1", "AdipoR", "Ndae1", "Nc73EF", "CG8129", "CG34424", "Lsd-1", "Men", "CG15661", "ninaB", "smp-30", "5-HT2A", "Ald", "Gip", "Cpr", "…
446	GO_SECRETORY_GRANULE_MEMBRANE	8.91806e-09	2.33729e-07	0.74774	-0.524101	-1.96367	153	c("CG34120", "Syt1", "nSyb", "Snap25", "Rab3", "Cadps", "IA-2", "Pal2", "unc-104", "Hk", "Syt4", "Appl", "Syngr", "if", "Sap-r", "SPARC", "CG5946", "mdy", "Kul", "Rop", "Nep4", "CG32264", "CG42540", "ATP8B", "Nep1", "MSBP", "Tep3", "Glut1", "Rab9", "Lerp", "Snmp2", "Rab5", "Fur1", "Rac2", "Rab26", "Vha100-2", "Vha16-1", "Bsg", "Vha100-1", "Spn42Dd", "moody", "Itp-r83A", "Mvl", "Tbh", "ZnT33D", "C…
447	GO_MITOCHONDRIAL_TRANSLATION	9.41006e-09	2.46072e-07	0.74774	0.615497	2.01458	115	c("GlyRS", "ThrRS", "HisRS", "AspRS-m", "P32", "mRpS26", "mRpL1", "mRpL38", "CG7488", "CG4553", "mRpL34", "mRpS18B", "mRpL39", "mRpL16", "mRpL45", "mRpS28", "mRpL44", "bsf", "mRpL27", "mRpL15", "mRpS31", "SerRS-m", "mRpS16", "mRpL19", "mRpL49", "l(2)10685", "GatA", "mRpS11", "CG10914", "mRpL22", "mRpL46", "mRpS35", "rswl", "CG11679", "mRpS23", "mRpS18A", "GatB", "IleRS-m", "mRpL30", "mRpL54", "Ar…
448	GO_POSTREPLICATION_REPAIR	9.66712e-09	2.5223e-07	0.74774	0.791572	2.20672	37	c("PCNA", "RPA2", "RPA3", "RfC4", "CG8142", "RpA-70", "Gnf1", "spel1", "mh", "RpL40", "RfC3", "l(2)dtl", "mus205", "DNApol-eta", "CG12018", "RfC38", "Nse1", "DNApol-epsilon58", "DNApol-delta", "RpS27A", "DNApol-iota", "Usp10")
449	GO_RNA_CAPPING	9.74417e-09	2.53674e-07	0.74774	0.834438	2.19397	29	c("Tfb1", "RpII140", "mrn", "Cdk7", "RpII215", "Rpb5", "RpII18", "Xpd", "Mat1", "Cbp80", "aft", "CycH", "Rpb11", "RpII33", "Tfb4", "RpII15", "Ssl1", "Rpb12", "TfIIFalpha", "Rpb8", "CG6379", "Rpb10", "Rpb7", "hay", "TfIIFbeta", "Spt5")
450	HP_INTRAUTERINE_GROWTH_RETARDATION	1.0402e-08	2.70198e-07	0.74774	0.482926	1.74538	304	c("Nlp", "Mcm5", "Nop60B", "pch2", "BubR1", "dpa", "CG8771", "neb", "Bap60", "DNApol-alpha180", "FANCI", "Sas-4", "geminin", "CG11403", "dup", "TfAP-2", "Bap111", "CG7637", "Bap170", "Bub3", "SmB", "IleRS", "WDR79", "DNApol-epsilon255", "Fancd2", "Snr1", "SAK", "ana3", "mor", "cmet", "Orc1", "NHP2", "Spx", "Orc4", "Nup133", "NSD", "Klp10A", "CG13690", "Cdc6", "AlaRS", "ThrRS", "mbo", "Nup107", "b…
451	GO_INTRINSIC_COMPONENT_OF_PRESYNAPTIC_MEMBRANE	1.07919e-08	2.79705e-07	0.74774	-0.751832	-2.34842	43	c("para", "nAChRbeta1", "mmd", "Sh", "eag", "Eaat2", "Ca-alpha1D", "Syt4", "GluClalpha", "Syt7", "Ekar", "5-HT2A", "Nrx-1", "mAChR-A", "Shaw", "Dop1R1", "mGluR", "5-HT1A", "CG5549", "nAChRalpha2", "5-HT1B", "Oamb", "Bsg", "nAChRalpha1", "DAT", "SerT", "Egfr", "Syx1A", "Dop2R", "Grd")
452	GO_POSITIVE_REGULATION_OF_ORGANELLE_ORGANIZATION	1.12245e-08	2.90273e-07	0.74774	0.473795	1.73174	354	c("Nlp", "Pen", "CycB", "Nop60B", "mars", "esg", "Poc1", "mre11", "SMC5", "Nup62", "srl", "rad50", "Sas-4", "CG11403", "dup", "Fen1", "CG7154", "Aos1", "Cep135", "E2f1", "Snr1", "Myb", "SAK", "rept", "Rif1", "rin", "wds", "pnut", "XNP", "NSD", "tefu", "PAN2", "RpS3", "Mtor", "aurA", "Pfdn2", "nesd", "mei-41", "vih", "Ns1", "CG4747", "atms", "CtBP", "Lst8", "Dp", "Ku80", "Cp110", "Src64B", "ida", …
453	GO_CHROMATIN_DNA_BINDING	1.13229e-08	2.92171e-07	0.74774	0.742956	2.177	51	c("Rrp1", "His2Av", "grh", "Act42A", "Caf1-55", "Rcc1", "HDAC1", "Bap60", "srl", "Bap111", "nerfin-1", "N", "Snr1", "mor", "Bap55", "rept", "His3.3A", "brm", "Chrac-14", "Chd3", "CG6066", "MBD-like", "MED1", "tap", "E(z)", "grn", "MTA1-like", "Utx", "simj", "Smox", "His3.3B", "Su(z)12", "nej", "CTCF")
454	GO_POSITIVE_REGULATION_OF_DNA_METABOLIC_PROCESS	1.16159e-08	2.99071e-07	0.74774	0.639557	2.05636	100	c("PCNA", "Nlp", "Nop60B", "mre11", "RfC4", "srl", "rad50", "CG11403", "CG8142", "smid", "Bap170", "WDR79", "Mlh1", "Rif1", "Hel25E", "agt", "XNP", "NSD", "timeout", "spel1", "tefu", "RpS3", "aurA", "CG16817", "RfC3", "XRCC1", "mei-41", "Xpd", "Cdk2", "caz", "elg1", "Ns1", "CG11788", "Ku80", "Src64B", "Dsp1", "RfC38", "Hrb87F", "cutlet", "nbs", "Pc", "sqd", "CG10341", "CG11986", "Ptip", "eya", "C…
455	GO_MUSCLE_SYSTEM_PROCESS	1.23115e-08	3.16285e-07	0.74774	-0.496198	-1.90911	182	c("Ca-alpha1T", "for", "Pkc53E", "Calx", "para", "slo", "RyR", "nAChRbeta1", "Zasp52", "Sh", "Ca-alpha1D", "GluClalpha", "ClC-a", "Mhc", "SERCA", "Ca-beta", "SK", "Pka-C1", "Shal", "Gycalpha99B", "LamC", "5-HT2A", "Ald", "mAChR-A", "Tm2", "Atpalpha", "Octbeta2R", "nrv1", "Gabat", "Galphao", "Act79B", "Gpdh", "CG18208", "l(2)efl", "Dop1R1", "dnc", "CanA-14F", "Cam", "Scgdelta", "5-HT1A", "Mlp60A",…
456	GO_REPRODUCTION	1.2412e-08	3.18166e-07	0.74774	0.419401	1.58695	638	c("CycA", "ncd", "Top2", "PCNA", "CycE", "Nlp", "SMC2", "CycB", "Six4", "pch2", "Cap-D2", "BubR1", "r", "glu", "RnrL", "Poc1", "HDAC1", "tum", "CG17018", "mre11", "barr", "pnt", "Set", "Cks30A", "Msh6", "polo", "Nup62", "asp", "rad50", "TfAP-2", "Bub3", "Cep135", "Fancd2", "Klp67A", "E2f1", "hoip", "N", "gwl", "Mlh1", "Myb", "SAK", "RpA-70", "mor", "yps", "Cdk1", "Zw10", "r-l", "Ror", "Sema2a", "…
457	GO_HISTONE_H4_ACETYLATION	1.31793e-08	3.37096e-07	0.74774	0.751614	2.18557	48	c("Rcd5", "Hat1", "Snr1", "Bap55", "rept", "wds", "pont", "Brd8", "Nipped-A", "mof", "CtBP", "Chd3", "Ada3", "dom", "CG9915", "DMAP1", "MBD-R2", "Mi-2", "Rcd1", "Gcn5", "E(Pc)", "msl-3", "chm", "MRG15", "nsl1", "Gas41", "Taf7", "Atac1", "msl-1", "Tip60", "Ing3", "nej", "dgt1", "tai", "not", "enok", "trx", "Eaf6", "ste24a", "san", "msl-2")
458	GO_DNA_MODIFICATION	1.33387e-08	3.40428e-07	0.74774	0.721925	2.12812	53	c("Rrp1", "agt", "XNP", "shu", "armi", "csul", "Art7", "MBD-like", "CG9272", "DMAP1", "E(z)", "Rrp46", "grn", "obe", "tou", "wde", "Parp", "MTA1-like", "CG4036", "Ski6", "simj", "CG3165", "zuc", "spn-E", "CG14906", "Usp7", "Rrp40", "CTCF", "CG14882", "CG12129", "Mtr3", "G9a", "trx", "piwi", "CG2701", "CG5285", "Pp2C1", "ste24a", "upSET", "PICK1")
459	GO_NEGATIVE_REGULATION_OF_CELL_CYCLE_G2_M_PHASE_TRANSITION	1.39787e-08	3.55984e-07	0.74774	0.675021	2.09071	75	c("mre11", "grp", "polo", "REG", "Claspin", "Orc1", "Cdk1", "Cdc6", "tefu", "aurA", "l(2)dtl", "mus101", "CG11180", "CG1785", "hd", "Blm", "nbs", "APP-BP1", "Rad17", "Prosalpha7", "CG11839", "CG12343", "Prosalpha6", "Roc1a", "Prosalpha2", "CG9588", "vtd", "Prosbeta1", "Usp47", "Prosbeta6", "Tao", "Rpt1", "Prosbeta7", "Prosbeta4", "Prosbeta3", "Rpn5", "PI31", "Prosalpha3", "Hus1-like", "Prosalpha4…
460	GO_RIBOSE_PHOSPHATE_BIOSYNTHETIC_PROCESS	1.40358e-08	3.56662e-07	0.74774	-0.549117	-2.0043	126	c("Desat1", "ACC", "Prat2", "ade5", "CG3961", "AcCoAS", "bgm", "GlyP", "AdSL", "aralar1", "Mpc1", "Gycbeta100B", "Papss", "Gycalpha99B", "Ac76E", "Ald", "CG9547", "Pdk", "CG2781", "CG6767", "CG10932", "l(1)G0334", "Ac13E", "muc", "Acsl", "CG7430", "CG31183", "rut", "ade2", "blw", "AdenoK", "CG34357", "ade3", "ATPsynbeta", "AMPdeam", "CG11876", "Cyt-c1", "Ppcs", "Zw", "Eno", "COX5B", "Adk1", "ATPC…
461	GO_REGULATION_OF_DNA_RECOMBINATION	1.45146e-08	3.68028e-07	0.74774	0.745376	2.17271	50	c("Pen", "RPA2", "mre11", "Msh6", "grp", "rad50", "Bap170", "WDR79", "Mlh1", "Rif1", "NSD", "timeout", "spel1", "Xpd", "caz", "elg1", "Pp4-19C", "PPP4R2r", "Blm", "CG7194", "RecQ5", "Etl1", "Ref1", "mus308", "Hpr1", "CG11986", "Ptip", "Su(var)3-3", "CG6171", "Parp", "spn-A", "Arp2", "Spt6", "Set2", "Rrp40", "Mms19", "Sirt6", "not", "Mtr3")
462	HP_UPSLANTED_PALPEBRAL_FISSURE	1.48969e-08	3.76904e-07	0.74774	0.573762	1.93542	150	c("Pex7", "sti", "BubR1", "neb", "DNApol-alpha180", "FANCI", "betaTub56D", "asp", "Sas-4", "TfAP-2", "SmB", "Cep135", "Fancd2", "Rrp4", "ana3", "Ror", "XNP", "Ankle2", "mei-9", "Nipped-A", "CG4849", "betaTub60D", "hd", "Chd3", "Hira", "Sas-6", "thoc6", "MCPH1", "nbs", "Cdc42", "grn", "CG4041", "BRWD3", "CG17209", "Dll", "CG13025", "svp", "Grip84", "Klp61F", "osa", "da", "E(bx)", "bor", "CG16865",…
463	GO_STRIATED_MUSCLE_CONTRACTION	1.51394e-08	3.82213e-07	0.733762	-0.642204	-2.19497	75	c("Ca-alpha1T", "Calx", "para", "RyR", "nAChRbeta1", "Sh", "Ca-alpha1D", "Mhc", "SERCA", "Ca-beta", "SK", "Pka-C1", "Shal", "Ald", "Tm2", "Atpalpha", "nrv1", "Gpdh", "dnc", "Cam", "Scgdelta", "Mlp60A", "wupA", "Amph", "Ccn", "Nos", "up", "nAChRalpha2", "Oamb", "Dad", "arg", "nAChRalpha1", "Syn1", "Dyb", "Nedd4", "Past1", "cher", "CG42321", "sqa", "se", "CG42673", "Taz", "Ance-3", "Tm1", "homer", …
464	KEGG_PARKINSONS_DISEASE	1.53047e-08	3.85553e-07	0.733762	-0.619479	-2.14396	86	c("Vmat", "ND-51", "ND-49", "blw", "ND-MLRQ", "ATPsynbeta", "ND-75", "sesB", "Cyt-c1", "ND-B14", "COX6B", "ND-ASHI", "UQCR-C2", "COX5B", "DAT", "cype", "COX4", "COX8", "RFeSP", "ATPsynB", "ox", "levy", "UQCR-Q", "ND-AGGG", "COX7C", "ATPsynC", "Cyt-c-p", "sun", "COX7A", "COX5A", "ATPsynO", "ATPsynCF6", "porin", "ND-23", "SdhD", "ATPsynD", "ATPsyndelta", "ND-B14.5A", "ND-B22", "ND-B15", "ATPsyngamm…
465	GO_RESPONSE_TO_HEAT	1.54849e-08	3.89253e-07	0.733762	0.638071	2.03641	95	c("RPA2", "RPA3", "Caf1-55", "HDAC1", "CG8771", "Nup62", "Nup160", "Nup205", "Nup75", "RpA-70", "CG10565", "Nup154", "Nup214", "Nup133", "CG6540", "Daxx", "Nup93-2", "tefu", "mbo", "Rae1", "Mtor", "Nup50", "Nup107", "CG16817", "Nup358", "CG7946", "Gp210", "mei-41", "Nup43", "Ndc1", "Nup98-96", "Lst8", "Nup54", "Nup58", "Hsc70-4", "CG16892", "FKBP59", "Nup37", "14-3-3epsilon", "Sec13")
466	GO_REGULATION_OF_MRNA_PROCESSING	1.55588e-08	3.90272e-07	0.733762	0.633314	2.03911	101	c("CycB", "Pabp2", "CG3689", "ncm", "U2af50", "Spx", "SF2", "CG7185", "SC35", "tra2", "lark", "Prp19", "mago", "atms", "Nup98-96", "Cbp80", "x16", "Clp", "CG10038", "hrg", "CG4119", "PSR", "Hrb87F", "tsu", "hyx", "CG9915", "Bin1", "CG3335", "Bx42", "Hrb27C", "CG15747", "P32", "Hsc70-4", "HnRNP-K", "Bre1", "Prx6005", "mnb", "Srp54", "snf", "vir", "YT521-B", "CG7544", "nito", "snRNP-U1-70K", "Rnp4F…
467	GO_SPLICEOSOMAL_SNRNP_ASSEMBLY	1.59784e-08	3.99939e-07	0.733762	0.845381	2.20579	27	c("rig", "SmD1", "SmB", "SmE", "icln", "CG10418", "SmD3", "SmD2", "SmF", "CG6686", "Prp19", "Prp31", "vls", "SNRPG", "csul", "Gem3", "Art7", "Prp8", "CG6841", "wmd", "Smn", "Prp3", "Gem2", "Rnp4F", "snRNP-U1-C", "CG12320")
468	GO_REGULATION_OF_POSTSYNAPTIC_MEMBRANE_POTENTIAL	1.66149e-08	4.14981e-07	0.733762	-0.675534	-2.24192	63	c("Calx", "nAChRbeta1", "Sh", "VGlut", "rdgA", "Appl", "GluClalpha", "IRSp53", "Ekar", "Shal", "Rim", "Nrx-1", "mAChR-A", "Octbeta2R", "Nlg3", "Aplip1", "tutl", "Gabat", "CanA-14F", "sgg", "nAChRalpha6", "GABA-B-R1", "Mef2", "vari", "nAChRalpha2", "EndoA", "Nmdar1", "ort", "nAChRalpha1", "GluRIA", "Nmdar2", "Prosap", "CG8916", "Nlg4", "Syx1A", "mtt", "Dop2R", "Grd", "bru3")
469	GO_POLYSOME	1.6862e-08	4.19974e-07	0.733762	0.740214	2.16897	51	c("Rcd5", "bic", "RpS3", "RpL32", "RpL8", "RpS26", "RpS4", "caz", "RpL7A", "RpS29", "RpL10Ab", "RpL6", "RpL18", "RpL19", "RpL11", "RpS21", "RpS28b", "Calr", "RpL30", "RpS23", "RpL18A", "RpL31", "RpL36", "unk", "RpL10", "RpL36A", "RpL38", "AGO1", "RpL24", "mgr", "Upf2", "Prosalpha6", "CG17514", "CG5515", "zip", "128up", "RpL39", "Fmr1", "lin-28", "PNPase", "Gcn2")
470	GO_PROTON_TRANSPORTING_TWO_SECTOR_ATPASE_COMPLEX	1.68866e-08	4.19974e-07	0.733762	-0.785978	-2.36267	36	c("Vha68-1", "Vha55", "blw", "VhaM9.7-a", "Vha26", "ATPsynbeta", "Vha44", "Vha100-2", "Vha16-1", "Vha100-1", "ATPsynF", "ATPsynB", "ATPsynG", "Vha13", "ATPsynC", "sun", "ATPsynO", "ATPsynCF6", "ATPsynE", "Vha14-1", "VhaSFD", "ATPsynD", "ATPsyndelta", "Vha36-1", "VhaPPA1-1", "VhaAC39-1", "ATPsyngamma", "VhaAC45")
471	GO_REGULATION_OF_MUSCLE_CONTRACTION	1.73294e-08	4.30072e-07	0.733762	-0.64335	-2.21123	78	c("for", "Calx", "para", "slo", "RyR", "Sh", "Ca-alpha1D", "Mhc", "SERCA", "Pka-C1", "Gycalpha99B", "mAChR-A", "Tm2", "Atpalpha", "Octbeta2R", "nrv1", "Gabat", "CG18208", "l(2)efl", "dnc", "Cam", "wupA", "Amph", "Ccn", "Nos", "up", "nAChRalpha2", "Oamb", "Dad", "Eno", "nAChRalpha1", "Sod1", "Past1", "cher", "sqa", "AstC-R2", "se", "CG42673", "Ance-3", "Tm1", "Chd64", "Graf", "CG7497", "Dh31-R", "…
472	GO_NUCLEAR_PERIPHERY	1.7599e-08	4.35058e-07	0.733762	0.67259	2.08318	75	c("Lam", "PCNA", "r", "Klp3A", "DNApol-alpha180", "noc", "wap", "Hat1", "Nup205", "eIF6", "Myb", "rept", "Su(var)3-9", "rump", "Hel25E", "CG6540", "Nup93-2", "CG14215", "Mtor", "Nup107", "pont", "Su(var)2-10", "mof", "Nup98-96", "SMC1", "Blm", "CG1542", "Bx42", "SRm160", "CG3542", "Hpr1", "APC4", "SMC3", "tsr", "Cfp1", "Ptip", "Clic", "Nup153", "Phb2", "Dg", "gcl", "Moca-cyp", "Gas41", "Nufip", "…
473	GO_DNA_SYNTHESIS_INVOLVED_IN_DNA_REPAIR	1.76048e-08	4.35058e-07	0.733762	0.801644	2.22427	36	c("PCNA", "RPA2", "RPA3", "RfC4", "DNApol-alpha180", "CG8142", "DNApol-epsilon255", "RpA-70", "Gnf1", "mh", "RpL40", "RfC3", "l(2)dtl", "mus205", "DNApol-eta", "CG12018", "RfC38", "DNApol-epsilon58", "DNApol-delta", "RpS27A", "DNApol-iota", "Usp10", "CG3165", "Rev1")
474	HP_ORAL_CLEFT	1.78782e-08	4.40881e-07	0.733762	0.476429	1.72947	326	c("Pex7", "Six4", "pch2", "BubR1", "Act42A", "run", "CG8771", "neb", "Bap60", "DNApol-alpha180", "FANCI", "betaTub56D", "LBR", "geminin", "dup", "TfAP-2", "Bap111", "Bap170", "Bub3", "SmB", "RpI1", "Fancd2", "N", "Snr1", "Vang", "mor", "Orc1", "Ror", "Sema2a", "fra", "Spx", "Orc4", "XNP", "NSD", "Cdc6", "mbo", "Nup107", "brm", "Phf7", "RpS24", "mei-9", "Dhod", "Nipped-A", "mei-41", "RpS26", "RpL3…
475	GO_NEGATIVE_REGULATION_OF_ORGANELLE_ORGANIZATION	1.87823e-08	4.62202e-07	0.733762	0.525089	1.84491	220	c("Top2", "Nlp", "Mcm2", "CycB", "pch2", "BubR1", "Set", "grp", "polo", "srl", "rad50", "dup", "l(1)G0020", "Bub3", "Snr1", "Zw10", "wds", "CG9246", "XNP", "tefu", "His3.3A", "Mtor", "aurA", "asf1", "Mps1", "fzy", "mad2", "XRCC1", "mei-9", "Gen", "Ndc80", "lark", "CG11180", "Rca1", "Ns1", "Mat1", "CG5004", "betaTub60D", "CtBP", "Ku80", "Cp110", "Src64B", "Hrb87F", "Pcl", "Rrp6", "nbs", "wapl", "F…
476	GO_HEART_PROCESS	1.88913e-08	4.63587e-07	0.733762	-0.559948	-2.01787	115	c("trpl", "Ca-alpha1T", "CG8177", "Calx", "para", "trp", "RyR", "Sh", "Ca-alpha1D", "CG4587", "Mhc", "Pu", "SERCA", "Ca-beta", "SK", "Pka-C1", "Shal", "mAChR-A", "Tm2", "Atpalpha", "CG44422", "nrv1", "CG42817", "stj", "bru1", "Galphao", "Gpdh", "CG31183", "CG5890", "dnc", "Cam", "Scgdelta", "Mlp60A", "wupA", "Amph", "Ance", "Ccn", "Nos", "Mef2", "up", "bves", "Asph", "Ppcs", "bru2", "Oamb", "Dad"…
477	GO_UBIQUITIN_LIGASE_COMPLEX	1.89179e-08	4.63587e-07	0.733762	0.585944	1.95751	140	c("BubR1", "Cks30A", "wap", "fzy", "CG3226", "l(2)dtl", "Tango4", "shtd", "vih", "MED31", "Psc", "pic", "kto", "mahj", "CG7275", "ida", "MED11", "Cul2", "SCCRO4", "inc", "Ubc2", "mr", "MED1", "Hakai", "Roc2", "ph-p", "APC4", "Pc", "Bre1", "CG8188", "Cdc23", "ph-d", "Sce", "CG1523", "Cdc16", "MED30", "Cul4", "MED20", "CG8001", "kel", "MED27", "Cdc27", "CG33969", "MED7", "CG30496", "CG6617", "Roc1a…
478	GO_POSTSYNAPSE	1.91747e-08	4.68897e-07	0.733762	-0.425007	-1.73821	316	c("cpx", "Snap25", "Frq1", "Pkc53E", "Calx", "slo", "Cow", "Cadps", "Sap47", "CG31140", "nAChRbeta1", "mmd", "Pka-R2", "Zasp52", "Ktl", "unc-104", "Sh", "Hk", "VGlut", "Syn", "eag", "Ca-alpha1D", "rdgA", "Cbp53E", "Syt4", "futsch", "Appl", "Rtnl1", "GluClalpha", "CG42450", "if", "Ndae1", "IRSp53", "comt", "Ekar", "norpA", "SK", "Pka-C1", "Shal", "Cdk5alpha", "orb2", "CG42788", "5-HT2A", "mAChR-A"…
479	KEGG_NEUROACTIVE_LIGAND_RECEPTOR_INTERACTION	1.97321e-08	4.81521e-07	0.733762	-0.684624	-2.27097	58	c("AkhR", "nAChRbeta1", "GluClalpha", "Ekar", "5-HT2A", "mAChR-A", "Octbeta2R", "CG18208", "Dop1R1", "mGluR", "5-HT1A", "nAChRalpha6", "GABA-B-R1", "nAChRalpha2", "5-HT1B", "Nmdar1", "Octbeta1R", "Oamb", "ort", "sNPF-R", "GABA-B-R2", "nAChRalpha1", "GluRIA", "Nmdar2", "moody", "CG8916", "Dh44-R1", "mtt", "CCKLR-17D1", "Dop2R", "Lgr1", "Grd", "AstC-R2", "AstA-R1", "NPFR", "5-HT7", "CG7497", "Dh31-…
480	GO_SMALL_RIBOSOMAL_SUBUNIT	2.07303e-08	5.0412e-07	0.733762	0.695912	2.12265	66	c("sta", "RpS3", "RpL40", "RpS9", "RpS24", "RpS5a", "RpS26", "RpS16", "RpS13", "RpS4", "RpS29", "RpS2", "RpS6", "RpS15Ab", "Rack1", "RpS11", "RpS8", "RpS27", "RpS7", "RpS20", "RpS21", "RpS28b", "RpS12", "RpS17", "RpS23", "mRpS26", "RpS27A", "RpS18", "RpS15", "eIF2D", "RpS14a", "RpS25", "RpS3A", "mRpS18B", "mRpS28", "mRpS31", "mRpS16", "MCTS1", "mRpS11", "mRpS35", "mRpS18A", "mRpS29", "bonsai", "m…
481	GO_RNA_METHYLATION	2.07444e-08	5.0412e-07	0.733762	0.712027	2.11223	57	c("Fib", "CG8939", "CG8545", "CG17807", "aft", "Ime4", "CG4045", "CG9596", "CG14544", "Hakai", "Nsun5", "Nsun2", "CG11837", "CG18596", "CG6379", "vir", "Hen1", "CG7544", "nito", "Mt2", "CG6388", "wuho", "CG3527", "CG3808", "Larp7", "CG14906", "CG3570", "CG18048", "fl(2)d", "CG12975", "CG11399", "CG1239", "l(2)10685", "CG12863", "rswl", "CG5220", "CG32281", "metl", "CG14100", "mtTFB2", "CG2906", "…
482	GO_ALPHA_AMINO_ACID_CATABOLIC_PROCESS	2.12201e-08	5.1461e-07	0.733762	-0.665764	-2.23853	68	c("Hn", "CG3999", "Gad1", "Spat", "Sardh", "Prat2", "Got2", "v", "CG12338", "Oat", "CG6415", "UK114", "CG9629", "Gs2", "CG11236", "Nc73EF", "CG1640", "Hdc", "CG9547", "CG10932", "P5CDh1", "CG7430", "CG31751", "Nos", "slgA", "CG11241", "arg", "CG17896", "CG10361", "Got1", "b", "ppl", "KFase", "CG5214", "CG8745", "Faa", "GLS", "CG6638", "CG5254", "Pcd", "LKRSDH", "CG2118", "CG10399", "T3dh", "CG117…
483	HP_APLASIA_HYPOPLASIA_INVOLVING_THE_SKELETON	2.1453e-08	5.19181e-07	0.733762	0.419057	1.57616	583	c("Pex7", "Sp1", "Mcm5", "pch2", "BubR1", "Act42A", "Poc1", "run", "baf", "RfC4", "neb", "Bap60", "FANCI", "betaTub56D", "Sas-4", "LBR", "geminin", "dup", "TfAP-2", "Bap111", "Bap170", "Bub3", "SmB", "RpI1", "DNApol-epsilon255", "Fancd2", "N", "Snr1", "Vang", "SAK", "ana3", "mor", "Bap55", "cmet", "Orc1", "l(1)G0045", "Ror", "Spx", "Orc4", "XNP", "Nup133", "NSD", "Cdc6", "ThrRS", "mbo", "mh", "Nu…
484	GO_RNA_POLYMERASE_II_SPECIFIC_DNA_BINDING_TRANSCRIPTION_FACTOR_BINDING	2.29551e-08	5.54385e-07	0.733762	0.551506	1.86937	161	c("Rrp1", "PCNA", "Nlp", "Act42A", "HDAC1", "pnt", "Bap60", "srl", "Bap111", "Tfb1", "N", "Snr1", "NSD", "Daxx", "CG32344", "brm", "Brd8", "caz", "Rrp45", "CtBP", "Dl", "Src64B", "Chd3", "TfIIA-S", "kto", "mahj", "Ada3", "CG7275", "ush", "Calr", "Bx42", "TfIIA-L", "MED1", "DMAP1", "Taf6", "FKBP59", "CG6841", "Rrp47", "MED16", "MED4", "tou", "osa", "Su(var)3-3", "MED30", "Parp", "da", "MTA1-like",…
485	GO_PROTEOLYSIS	2.32172e-08	5.5956e-07	0.733762	0.4004	1.52672	747	c("CycA", "CycB", "BubR1", "Act42A", "r", "HDAC1", "smt3", "neb", "CG8173", "Rcd5", "polo", "wech", "TfAP-2", "REG", "Claspin", "Bub3", "LysRS", "Mapmodulin", "mor", "Bap55", "Ino80", "Cdk1", "Det", "Dcp-1", "PAN2", "RpS3", "lwr", "Uch", "aurA", "pk", "RpL40", "Nle", "fzy", "und", "pont", "mad2", "l(2)dtl", "shtd", "Su(var)2-10", "Nipped-A", "Usp39", "CSN5", "Rca1", "Cdk2", "CG1785", "vih", "Prp1…
486	GO_POTASSIUM_ION_TRANSMEMBRANE_TRANSPORTER_ACTIVITY	2.35701e-08	5.66502e-07	0.733762	-0.740753	-2.29139	41	c("Snap25", "slo", "Nckx30C", "kcc", "Sh", "Hk", "eag", "Ekar", "SK", "Shal", "Atpalpha", "CG44422", "nrv1", "Shaw", "CG5890", "Shab", "Ork1", "Elk", "SLO2", "Nhe2", "KCNQ", "Drip", "Nhe3", "Task7", "CG17167", "CG4239", "CG34396", "Irk3", "CG10413", "Sur", "zyd", "Ncc69")
487	GO_REGULATION_OF_INSULIN_SECRETION	2.36022e-08	5.66502e-07	0.733762	-0.584972	-2.07358	101	c("Snap25", "Pfrx", "Pkc53E", "Sh", "per", "Ca-alpha1D", "Gs2", "Syt7", "Tomosyn", "Epac", "unc-13-4A", "whd", "csw", "Nlg3", "CG42817", "Shaw", "Gabat", "CG18208", "Acsl", "Pkc98E", "CanA-14F", "Shab", "Glut1", "Ccn", "SCOT", "Nos", "sesB", "ome", "Rac2", "subdued", "Vha100-2", "Vha100-1", "fkh", "Sln", "CG43373", "moody", "sff", "Itp-r83A", "Rph", "ZnT33D", "Nca", "Syx1A", "sif", "Dop2R", "CG93…
488	GO_RRNA_BINDING	2.44108e-08	5.84708e-07	0.733762	0.737345	2.16056	51	c("CG6712", "CG32409", "RpS3", "RpS9", "RpL8", "RpL37a", "RpS5a", "ppan", "RpS13", "RpS4", "CG1785", "RpL3", "RpL9", "Non3", "RpS11", "RpL23A", "RpL11", "RpL12", "vito", "RpL5", "RpL23", "CG8549", "RpS18", "CG3735", "CG3527", "RpS14a", "CG7488", "CG4553", "CG9609", "RpLP0", "CG4866", "mRpL16", "l(2)10685", "Dbp21E2", "mRpS11")
489	GO_NUCLEOSOME_ASSEMBLY	2.49442e-08	5.96263e-07	0.733762	0.826299	2.20885	31	c("Nlp", "Mcm2", "Caf1-55", "Iswi", "Set", "Hat1", "Caf1-180", "Mapmodulin", "CG7376", "XNP", "Daxx", "His3.3A", "asf1", "pont", "yem", "CG32164", "Dsp1", "l(2)09851", "Hira", "Caf1-105")
490	GO_MONOCARBOXYLIC_ACID_TRANSPORT	2.54644e-08	6.06286e-07	0.733762	-0.651971	-2.20858	70	c("Lsd-2", "ACC", "Got2", "CG3961", "Oatp30B", "Mpc1", "Lsd-1", "whd", "Mdr65", "CG8468", "VGAT", "Gabat", "Acsl", "X11Lbeta", "5-HT1A", "Fatp", "Glut1", "Ance", "Tsp", "Nos", "5-HT1B", "Snmp2", "colt", "MRP", "Bsg", "kar", "Sln", "CG3394", "Pmp70", "Prestin", "Dop2R", "CG9396", "ATPsynCF6", "CG11655", "CG10939", "Mct1", "CPT2", "CG6836", "Gat", "GIIIspla2", "alc", "fabp", "CG44252", "CG13907")
491	GO_H4_HISTONE_ACETYLTRANSFERASE_COMPLEX	2.54672e-08	6.06286e-07	0.733762	0.798428	2.21535	36	c("Act42A", "Rcd5", "Bap55", "rept", "wds", "Atac2", "pont", "Brd8", "Nipped-A", "mof", "Chrac-14", "Ada3", "dom", "Mes4", "D12", "DMAP1", "MBD-R2", "lig", "Rcd1", "Gcn5", "E(Pc)", "msl-3", "MRG15", "nsl1", "Gas41", "Sgf29", "Atac1", "msl-1", "NC2beta", "Tip60", "Ing3", "dgt1")
492	GO_MONOVALENT_INORGANIC_CATION_HOMEOSTASIS	2.59849e-08	6.17353e-07	0.733762	-0.649727	-2.20837	72	c("CG8177", "Calx", "para", "slo", "Vha68-1", "kcc", "Sh", "Ndae1", "Pdk", "Atpalpha", "nrv1", "Rh50", "CG31183", "Vha55", "VhaM9.7-a", "Vha26", "CG10026", "ATPsynbeta", "Nhe2", "CAH1", "Vha44", "Vha100-2", "AQP", "Vha16-1", "Vha100-1", "tj", "Nedd4", "Mvl", "Nhe3", "Vha13", "Prestin", "CCKLR-17D1", "Dop2R", "Vha14-1", "VhaSFD", "elm", "CG42542", "Vha36-1", "Nha1", "VhaPPA1-1", "VhaAC39-1", "ClC-…
493	GO_SYMPORTER_ACTIVITY	2.68164e-08	6.35815e-07	0.733762	-0.728361	-2.29663	45	c("Nckx30C", "Vmat", "kcc", "Indy", "VGlut", "Eaat2", "Ndae1", "CG45782", "CG8468", "VGAT", "CG10804", "CG5549", "CG7708", "CG16700", "kar", "DAT", "Slc45-1", "Sln", "SerT", "Mvl", "yin", "CG11655", "Mct1", "dmGlut", "CG6293", "Gat", "CG17167", "GC1", "CG2930", "CG10413", "CG13907", "zyd", "Ntl", "Ncc69", "CG13384", "Picot")
494	HP_APLASIA_HYPOPLASIA_AFFECTING_BONES_OF_THE_AXIAL_SKELETON	2.81366e-08	6.65767e-07	0.733762	0.440329	1.63209	445	c("Pex7", "Sp1", "Mcm5", "pch2", "BubR1", "Act42A", "Poc1", "run", "baf", "RfC4", "neb", "FANCI", "betaTub56D", "Sas-4", "LBR", "geminin", "dup", "TfAP-2", "Bap170", "Bub3", "SmB", "RpI1", "DNApol-epsilon255", "Fancd2", "N", "Vang", "SAK", "ana3", "cmet", "Orc1", "Ror", "Spx", "Orc4", "XNP", "Nup133", "NSD", "Cdc6", "ThrRS", "mbo", "mh", "Nup107", "Ankle2", "mei-9", "Dhod", "Nipped-A", "mei-41", …
495	GO_ALCOHOL_METABOLIC_PROCESS	2.933e-08	6.92602e-07	0.733762	-0.497923	-1.90535	175	c("Desat1", "ACC", "IP3K2", "Ca-alpha1T", "Fmo-2", "Gpo-1", "dob", "AcCoAS", "CG3376", "CG18003", "CG31140", "St1", "Cyp9f2", "CG2254", "Appl", "ClC-a", "Pu", "norpA", "CG5946", "mdy", "ninaB", "CG2201", "Cpr", "St3", "Acon", "Inos", "Ipp", "Gpdh", "CG6910", "Snmp1", "Cyp18a1", "CG42668", "emp", "Cam", "CG7461", "CG9391", "Plc21C", "CG10082", "Cat", "Gk2", "CG5028", "Tpi", "CG33090", "CG3860", "y…
496	GO_SUPRAMOLECULAR_COMPLEX	2.96619e-08	6.99029e-07	0.733762	0.42864	1.60736	516	c("Imp", "Lam", "ncd", "CG9135", "CycB", "BubR1", "Act42A", "smt3", "rod", "tum", "Klp3A", "neb", "RanGAP", "polo", "betaTub56D", "asp", "Sas-4", "wech", "dup", "pav", "vig2", "Nup160", "CG10555", "Bub3", "eIF6", "Capr", "Klp67A", "Nup75", "CG9705", "Fs(2)Ket", "cmet", "Orc2", "CG10418", "Ino80", "Cdk1", "Zw10", "rin", "Ror", "Det", "pnut", "Nup133", "Klp10A", "PAN2", "Dek", "CG14215", "Mtor", "a…
497	GO_IMPORT_INTO_NUCLEUS	2.99086e-08	7.02439e-07	0.719513	0.621728	2.0165	104	c("Pen", "CG8771", "pbl", "rig", "Nup62", "SmD1", "SmB", "SmE", "E2f1", "Nup75", "Fs(2)Ket", "Ranbp9", "Cdk1", "SmD3", "Nup154", "SmD2", "Nup214", "Nup133", "CG6540", "Nup93-2", "SmF", "mbo", "Mtor", "Nup50", "Nup107", "Ran", "pk", "Nup358", "CG10286", "Nup98-96", "CG32164", "msk", "Optix", "Nup54", "Hrb87F", "SNRPG", "Nup58", "Gem3", "Nxt1", "MED1", "DMAP1", "Smn", "Gem2", "RpL23", "Psn", "Nup15…
498	GO_DNA_REPLICATION_ORIGIN_BINDING	2.99268e-08	7.02439e-07	0.719513	0.877996	2.16194	21	c("Mcm2", "Mcm5", "Mcm6", "Mcm3", "dpa", "DNApol-alpha180", "CG11403", "Orc2", "Orc1", "Orc4", "Mcm10", "Cdc6", "Mcm7", "CDC45L", "l(2)09851", "Orc5", "rec", "chm")
499	WP_DNA_IRDOUBLE_STRAND_BREAKS_DSBS_AND_CELLULAR_RESPONSE_VIA_ATM	3.09058e-08	7.23963e-07	0.719513	0.779524	2.17313	37	c("PCNA", "mre11", "lok", "grp", "rad50", "Fancd2", "E2f1", "Bap55", "Rif1", "Dcp-1", "tefu", "mei-41", "SMC1", "stg", "Blm", "MCPH1", "nbs", "Upf1", "SMC3", "Rad9", "Rad17", "tos", "Parp", "spn-A", "twe", "Tip60", "Dronc", "CG5181", "p53")
500	GO_RNA_POLYMERASE_ACTIVITY	3.09677e-08	7.23964e-07	0.719513	0.793535	2.18959	35	c("RpI1", "RpII140", "RpII215", "Rpb5", "RpI135", "RpII18", "CG18600", "DNApol-alpha60", "RpIII128", "Rpb11", "RpII33", "RpII15", "CG3756", "Rpb12", "CG17209", "Rpb8", "CG5147", "CG2100", "Rpb10", "DNApol-alpha50", "Rpb7", "MED20", "Sin", "CG12267", "CG5380", "CG13773", "Rcp", "CG32104", "RpI12", "l(2)37Cg", "CG33051", "CG7339")
501	GO_AEROBIC_RESPIRATION	3.13311e-08	7.30997e-07	0.719513	-0.65478	-2.1934	67	c("Mdh1", "AdSL", "skap", "Nc73EF", "Men", "Mdh2", "CG5793", "kdn", "Acon", "l(1)G0334", "muc", "Irp-1B", "CG7430", "Cat", "ND-MLRQ", "CG5028", "CG14757", "CG11876", "COX6B", "CG1544", "UQCR-C2", "COX5B", "Scsalpha", "cype", "COX4", "COX8", "l(1)G0156", "ox", "levy", "COX7C", "Cyt-c-p", "COX7A", "COX5A", "Idh", "CG5214", "ND-23", "SdhD", "ATPsyndelta", "CG8520", "SdhC", "ND-20", "fbl")
502	GO_SECONDARY_ACTIVE_TRANSMEMBRANE_TRANSPORTER_ACTIVITY	3.25373e-08	7.57626e-07	0.719513	-0.624996	-2.14165	76	c("CG8177", "Calx", "Nckx30C", "Vmat", "kcc", "Indy", "VGlut", "Eaat2", "Oatp30B", "Ndae1", "CG45782", "CG1907", "Atpalpha", "CG8468", "VGAT", "CG10804", "CG5549", "CG7708", "sesB", "Nhe2", "CG16700", "kar", "DAT", "Slc45-1", "Esp", "Sln", "Dic1", "SerT", "Mvl", "Nhe3", "Prestin", "CG14694", "yin", "CG11655", "Nha1", "Mct1", "dmGlut", "ClC-c", "CG6293", "Gat", "CG17167", "GC1", "CG2930", "CG10413…
503	HP_ABNORMALITY_OF_THE_BREAST	3.3809e-08	7.85673e-07	0.719513	0.524843	1.83698	208	c("Act42A", "Poc1", "mre11", "CG8771", "lok", "Msh6", "betaTub56D", "rad50", "geminin", "dup", "TfAP-2", "DNApol-epsilon255", "Mlh1", "Orc1", "agt", "Sema2a", "fra", "Orc4", "NSD", "Cdc6", "spel1", "tefu", "ThrRS", "kz", "Nup107", "brm", "Phf7", "Dhod", "Nipped-A", "mei-41", "Xpd", "mus205", "betaTub60D", "Orc6", "SMC1", "CDC45L", "CdGAPr", "RpIII128", "ush", "CG9272", "nbs", "E(z)", "SMC3", "HnR…
504	GO_METHYLATED_HISTONE_BINDING	3.42262e-08	7.9379e-07	0.719513	0.781261	2.18809	38	c("Msh6", "wds", "XNP", "CG4747", "nclb", "mof", "Chd3", "Sfmbt", "HP1b", "CG7379", "Pcl", "CG1550", "Mi-2", "Pc", "Cfp1", "CG1815", "msl-3", "E(bx)", "Rbbp5", "CG10133", "Tdrd3", "CG8569", "CG7137", "pygo", "Taf1", "Sgf29", "Taf7", "Su(z)12", "Fmr1", "Ing3", "Cap-D3", "Kdm4A", "lid", "upSET", "Kdm4B", "d4", "CG13902", "Chd1")
505	GO_TELOMERE_MAINTENANCE_VIA_SEMI_CONSERVATIVE_REPLICATION	3.45091e-08	7.98766e-07	0.719513	0.871641	2.19017	23	c("PCNA", "RPA2", "RPA3", "RfC4", "DNApol-alpha180", "CG8142", "Fen1", "DNApol-epsilon255", "RpA-70", "Gnf1", "RfC3", "Chrac-14", "DNApol-alpha60", "CG12018", "RfC38", "DNApol-alpha73", "Mes4", "DNApol-epsilon58", "Upf1", "DNApol-delta", "DNApol-alpha50")
506	GO_MITOTIC_SPINDLE_ASSEMBLY	3.53964e-08	8.17684e-07	0.719513	0.768046	2.19295	41	c("ncd", "Rcc1", "tum", "Klp3A", "lok", "polo", "pav", "Fs(2)Ket", "Myb", "Det", "Klp10A", "Mtor", "aurA", "fzy", "SMC1", "sofe", "aurB", "SMC3", "CG16892", "CG9286", "mst", "Klp61F", "Cep97")
507	GO_CELLULAR_PROTEIN_CATABOLIC_PROCESS	3.64495e-08	8.4035e-07	0.719513	0.44829	1.6595	426	c("CycB", "BubR1", "smt3", "neb", "lok", "CG8173", "polo", "wech", "REG", "Bub3", "mor", "Cdk1", "lwr", "Uch", "aurA", "pk", "RpL40", "fzy", "mad2", "l(2)dtl", "shtd", "Su(var)2-10", "Rca1", "Cdk2", "CG1785", "vih", "Prp19", "pic", "Rack1", "ida", "CG42360", "rngo", "Gp93", "emb", "RpL11", "RpS7", "Cul2", "inc", "trbl", "Ubc2", "e(y)1", "mr", "CG8209", "Roc2", "APC4", "Bre1", "CG8188", "Cdc23", "…
508	HP_ABNORMALITY_OF_FACIAL_SKELETON	3.78408e-08	8.7071e-07	0.719513	0.414832	1.56363	594	c("Pex7", "Sp1", "CG32392", "Nlp", "Mcm5", "Six4", "Nop60B", "pch2", "BubR1", "Act42A", "Poc1", "run", "CG8771", "baf", "RfC4", "neb", "DNApol-alpha180", "FANCI", "betaTub56D", "Sas-4", "LBR", "geminin", "dup", "TfAP-2", "CG7637", "slp2", "Bap170", "Bub3", "SmB", "RpI1", "Cep135", "WDR79", "DNApol-epsilon255", "Fancd2", "N", "SAK", "ana3", "cmet", "Orc1", "NHP2", "Ror", "Spx", "Orc4", "XNP", "Nup…
509	GO_REGULATION_OF_CELLULAR_PH	3.84253e-08	8.82422e-07	0.719513	-0.710112	-2.28435	49	c("CG8177", "Vha68-1", "Ndae1", "Atpalpha", "Vha55", "VhaM9.7-a", "Vha26", "CG10026", "ATPsynbeta", "Nhe2", "CAH1", "Vha44", "Vha100-2", "AQP", "Vha16-1", "Vha100-1", "tj", "Mvl", "Nhe3", "Vha13", "Prestin", "Vha14-1", "VhaSFD", "elm", "CG42542", "Vha36-1", "Nha1", "VhaPPA1-1", "VhaAC39-1", "ClC-c", "Rbcn-3A", "VhaAC45", "rogdi")
510	GO_U2_TYPE_CATALYTIC_STEP_2_SPLICEOSOME	3.9834e-08	9.1298e-07	0.719513	0.821966	2.16118	29	c("SmD1", "SmB", "SmE", "ncm", "SmD3", "SmD2", "SmF", "CG31368", "Tango4", "U2A", "Prp19", "CG4849", "Cdc5", "crn", "SNRPG", "Prp8", "Bx42", "fand", "c12.1", "cyp33", "BCAS2", "snf", "CG12343", "pea", "Cypl")
511	GO_NUCLEAR_REPLICATION_FORK	4.17286e-08	9.54533e-07	0.719513	0.820685	2.21649	32	c("PCNA", "RPA2", "Mcm3", "RPA3", "Iswi", "DNApol-alpha180", "RpA-70", "CG10336", "Mcm10", "timeout", "CG14803", "Tango4", "Ctf4", "Prp19", "Cdc5", "CDC45L", "DNApol-alpha60", "CG12018", "DNApol-alpha73", "Etl1", "Sld5", "Xpac", "CG7457", "DNApol-delta", "BCAS2", "DNApol-alpha50")
512	GO_NEURON_PROJECTION_TERMINUS	4.20912e-08	9.60946e-07	0.719513	-0.603412	-2.09007	85	c("cpx", "Gad1", "Syt1", "nSyb", "inaC", "Frq1", "Rab3", "Pkc53E", "Calx", "IA-2", "Vmat", "VAChT", "Mob2", "Sh", "Hk", "VGlut", "rdgA", "Cbp53E", "Syt4", "GluClalpha", "Gs2", "Syt7", "Ndae1", "IRSp53", "Pu", "Ekar", "CG15537", "mAChR-A", "Nep4", "Rbp", "VGAT", "Shaw", "CG18208", "CG5890", "5-HT1A", "Nep1", "Ork1", "Nos", "5-HT1B", "Hsc70-1", "Rab5", "Nmdar1", "Synd", "Synj", "Got1", "CngB", "Nhe…
513	GO_REGULATION_OF_HISTONE_MODIFICATION	4.26458e-08	9.71708e-07	0.719513	0.635253	2.03111	96	c("Pen", "CycB", "esg", "Set", "grp", "srl", "CG7154", "Snr1", "Myb", "rept", "Rif1", "wds", "CG9246", "XNP", "NSD", "tefu", "CG4747", "atms", "CtBP", "Ada3", "CG9915", "CG7379", "Pcl", "Bx42", "grn", "wor", "Bre1", "Gcn5", "Ptip", "esc", "Su(var)3-3", "chm", "fs(1)h", "Rnp4F", "CG5543", "pygo", "Spt6", "Taf7", "Parg", "Ada2b", "CG10366", "JIL-1", "Fmr1", "CTCF", "BHD", "CG6254", "Sin3A", "Rtf1",…
514	GO_POSITIVE_REGULATION_OF_TRANSMEMBRANE_TRANSPORT	4.47808e-08	1.01837e-06	0.719513	-0.590103	-2.04805	87	c("trpl", "CG3961", "trp", "RyR", "Sh", "Eaat2", "AdipoR", "CG42450", "Odc1", "SERCA", "Ca-beta", "smp-30", "Nipsnap", "Mdr65", "csw", "Octbeta2R", "nrv1", "Shaw", "CG42668", "Dop1R1", "shi", "Cam", "jp", "Nos", "Mef2", "Hsc70-1", "CAH1", "Zw", "Mdr49", "fray", "dally", "Nlg4", "Past1", "cher", "Prestin", "Hr38", "Pdk1", "Chc", "elm", "acj6", "se", "CG42673", "CG10939", "AstA-R1", "Ance-3", "CG64…
515	GO_REGULATION_OF_TRANSPORTER_ACTIVITY	4.58253e-08	1.0401e-06	0.719513	-0.573808	-2.05339	108	c("nSyb", "RyR", "Sh", "Hk", "Ca-alpha1D", "Appl", "Syngr", "CG42450", "SERCA", "Ca-beta", "Pka-C1", "smp-30", "CG15537", "mAChR-A", "Nipsnap", "Mdr65", "Atpalpha", "Octbeta2R", "Nlg3", "nrv1", "Aplip1", "Pkcdelta", "Shaw", "CG42540", "Gpdh", "CG18208", "Pkc98E", "dnc", "shi", "Cam", "Gbeta5", "jp", "Nos", "Mef2", "Hsc70-1", "Nmdar1", "GluRIA", "Nedd4", "moody", "Mdr49", "Prosap", "fray", "Nlg4",…
516	GO_NUCLEOSIDE_BISPHOSPHATE_METABOLIC_PROCESS	4.7094e-08	1.06683e-06	0.719513	-0.633627	-2.17781	78	c("Desat1", "ACC", "v", "CG3961", "AcCoAS", "bgm", "St1", "skap", "Mpc1", "Nc73EF", "Papss", "mdy", "CG5065", "CG9547", "St3", "Pdk", "CG2781", "CG10932", "l(1)G0334", "muc", "Acsl", "CG7430", "CG12512", "CG11876", "Ppcs", "mino", "Mfe2", "ATPCL", "Prestin", "spidey", "CG3603", "CG9396", "CG5214", "FASN2", "Tango13", "CG8498", "fbl", "LKRSDH", "CG10399", "CG16986", "CG6746", "CG31522", "CG6321", …
517	GO_ESTABLISHMENT_OF_PROTEIN_LOCALIZATION_TO_MEMBRANE	4.88859e-08	1.10527e-06	0.719513	0.507988	1.78611	228	c("E2f1", "RpL4", "sta", "RpS3", "RpL40", "RpS9", "RpL32", "RpL8", "RpL37a", "RpS24", "RpS5a", "RpS26", "RpS16", "RpS13", "RpS4", "RpL3", "RpL35", "RpL9", "RpL7A", "RpS29", "RpL10Ab", "Dp", "RpL13", "RpL6", "Gtp-bp", "RpL27", "RpS2", "RpL28", "Src64B", "RpS6", "RpS15Ab", "Rack1", "RpS11", "RpL23A", "RpL22", "RpL17", "RpS8", "RpL14", "RpS27", "RpL27A", "RpL18", "RpL19", "RpL21", "RpL35A", "RpL11",…
518	HP_LEUKEMIA	4.96491e-08	1.12036e-06	0.719513	0.63563	2.02196	91	c("Nlp", "Nop60B", "pch2", "BubR1", "Msh6", "Bub3", "Fancd2", "Mlh1", "CG33158", "Nup214", "XNP", "CG13690", "spel1", "tefu", "CG30105", "SC35", "Pms2", "RpS24", "RpS26", "RpL35", "RpS29", "RpL27", "RpS15Ab", "RpS27", "RpL18", "Blm", "RpL35A", "RpL11", "RpS7", "RpL26", "RpS28b", "CG11164", "Calr", "RpS17", "nbs", "RpL31", "grn", "RpL5", "Nsun2", "Klp61F", "CG8549", "Apc2", "abs", "Bgb", "fs(1)h",…
519	GO_RIBONUCLEASE_ACTIVITY	5.01969e-08	1.13054e-06	0.719513	0.666982	2.04199	70	c("Rrp1", "Fen1", "trsn", "Rrp4", "l(1)G0045", "CG13690", "PAN2", "Cpsf73", "rnh1", "Dis3", "Rrp45", "Rpp30", "ldbr", "Trax", "CG42360", "Rtc1", "CG11164", "CG9422", "Rrp6", "CG8038", "Rrp46", "CG2972", "Edc3", "NiPp1", "Rrp42", "AGO1", "drosha", "aub", "Tudor-SN", "tos", "JhI-1", "Ski6", "Dcr-1", "Not3", "CG2091", "Rat1", "mRpL44", "pcm", "CG31759", "twin", "Rrp40", "angel", "PNPase", "CG14057",…
520	HP_ABNORMAL_JAW_MORPHOLOGY	5.22551e-08	1.17464e-06	0.719513	0.428018	1.60434	518	c("Pex7", "Sp1", "Nlp", "Mcm5", "Six4", "Nop60B", "pch2", "BubR1", "Act42A", "Poc1", "run", "CG8771", "baf", "RfC4", "neb", "DNApol-alpha180", "FANCI", "betaTub56D", "Sas-4", "LBR", "geminin", "dup", "TfAP-2", "CG7637", "slp2", "Bap170", "Bub3", "SmB", "RpI1", "Cep135", "WDR79", "DNApol-epsilon255", "Fancd2", "N", "SAK", "ana3", "cmet", "Orc1", "NHP2", "Ror", "Spx", "Orc4", "XNP", "Nup133", "NSD"…
521	GO_THIOESTER_METABOLIC_PROCESS	5.40565e-08	1.2128e-06	0.719513	-0.667877	-2.20864	60	c("Desat1", "ACC", "v", "CG3961", "AcCoAS", "bgm", "skap", "Mpc1", "Nc73EF", "mdy", "CG5065", "CG9547", "Pdk", "CG2781", "CG10932", "l(1)G0334", "muc", "Acsl", "CG7430", "CG12512", "CG11876", "Ppcs", "mino", "Mfe2", "ATPCL", "spidey", "CG3603", "CG9396", "CG5214", "FASN2", "CG8498", "LKRSDH", "CG10399", "CG16986", "CG6746", "CG31522", "CG6321", "Ppt2", "Baldspot")
522	GO_SARCOLEMMA	5.71781e-08	1.28037e-06	0.719513	-0.673441	-2.22544	56	c("Got2", "Calx", "Pgm", "para", "RyR", "Ca-alpha1D", "Rtnl1", "ClC-a", "CanB", "Ca-beta", "Shal", "Atpalpha", "nrv1", "CanA-14F", "Shab", "Scgdelta", "Syn2", "Glut1", "Amph", "Nos", "Vinc", "bves", "Oamb", "Bsg", "Syn1", "Dyb", "Scgalpha", "Drip", "cher", "Lamp1", "CG42673", "CG15651", "CanA1", "Scgbeta", "Dys", "CaMKII", "wb", "dlg1", "ZnT63C", "Dysb", "Moe", "Pp2B-14D")
523	HP_CLINODACTYLY	5.74649e-08	1.28434e-06	0.719513	0.49388	1.7652	263	c("pch2", "BubR1", "Poc1", "run", "CG8771", "RfC4", "DNApol-alpha180", "FANCI", "Sas-4", "geminin", "CG11403", "dup", "TfAP-2", "Bap170", "Bub3", "SmB", "DNApol-epsilon255", "Fancd2", "nAChRalpha5", "SAK", "cmet", "Orc1", "Ror", "Spx", "Orc4", "XNP", "Cdc6", "mh", "Nup107", "Ptr", "mei-9", "Nipped-A", "mei-41", "mute", "mus205", "Orc6", "SMC1", "hd", "CDC45L", "kto", "tsu", "dom", "ush", "Blm", "…
524	GO_MATURATION_OF_LSU_RRNA	5.88928e-08	1.31374e-06	0.719513	0.833197	2.174	27	c("Non1", "CG6712", "CG13096", "eIF6", "hoip", "Rbm13", "NHP2", "CG8939", "CG8545", "CG5033", "CG6937", "pit", "RpL35", "Non3", "RpL7A", "RpL10Ab", "CG3817", "CG4364", "RpL7", "CG12499", "Ip259", "CG6724", "mRpL1", "CG1463", "CG8414", "CG32075", "CG8204")
525	HP_ABNORMALITY_OF_FINGER	5.91418e-08	1.316e-06	0.719513	0.42132	1.58404	555	c("CG32392", "pch2", "BubR1", "Act42A", "Poc1", "run", "baf", "RfC4", "Bap60", "DNApol-alpha180", "FANCI", "betaTub56D", "Sas-4", "LBR", "geminin", "dup", "TfAP-2", "Bap111", "Bap170", "Bub3", "SmB", "Fancd2", "N", "Snr1", "Rrp4", "nAChRalpha5", "SAK", "ana3", "mor", "Bap55", "cmet", "Orc1", "Ror", "Sema2a", "Spx", "Orc4", "XNP", "Nup133", "NSD", "Cdc6", "mbo", "Nup107", "brm", "Phf7", "Ptr", "An…
526	HP_APLASIA_HYPOPLASIA_OF_THE_CEREBRUM	5.92196e-08	1.316e-06	0.719513	0.391016	1.49634	807	c("Pex7", "PCNA", "Mcm5", "Nop60B", "sti", "pch2", "Cap-D2", "BubR1", "Act42A", "dpa", "esg", "Poc1", "barr", "CG8771", "Set", "RfC4", "neb", "Bap60", "DNApol-alpha180", "FANCI", "Msh6", "betaTub56D", "asp", "rad50", "Sas-4", "geminin", "CG11403", "dup", "TfAP-2", "Bap111", "CG7637", "slp2", "Bap170", "Bub3", "SmB", "RpI1", "Cep135", "IleRS", "DNApol-epsilon255", "Fancd2", "Snr1", "Mlh1", "Vang",…
527	WP_MIRNA_REGULATION_OF_DNA_DAMAGE_RESPONSE	6.15404e-08	1.36498e-06	0.704976	0.766239	2.16349	39	c("CycE", "RPA2", "CycB", "RnrS", "mre11", "lok", "grp", "rad50", "Fancd2", "E2f1", "Gnf1", "Cdk1", "Dcp-1", "tefu", "CycD", "mei-41", "Mcm7", "Cdk2", "SMC1", "CycB3", "stg", "nbs", "Rad9", "Rad17", "spn-A")
528	KEGG_MISMATCH_REPAIR	6.46009e-08	1.43015e-06	0.704976	0.887369	2.10227	18	c("PCNA", "RPA2", "RPA3", "RfC4", "Msh6", "CG8142", "Mlh1", "RpA-70", "Gnf1", "DNA-ligI", "spel1", "Pms2", "RfC3", "CG12018", "RfC38", "DNApol-delta", "tos")
529	GO_MATURATION_OF_SSU_RRNA_FROM_TRICISTRONIC_RRNA_TRANSCRIPT_SSU_RRNA_5_8S_RRNA_LSU_RRNA	6.47748e-08	1.43129e-06	0.704976	0.793594	2.15608	33	c("Sas10", "CG1671", "CG32409", "CG7728", "kz", "CG12325", "RpS16", "Xpd", "RpS8", "CG7246", "CG7275", "RpS21", "CG2260", "Rtc1", "l(2)k09022", "l(3)07882", "l(3)72Dn", "l(2)34Fd", "CG11123", "Tsr1", "CG11030", "bys", "CG4554", "CG3735", "RpS14a", "Bka", "CG14543", "CG5645", "CG32708", "mRpS11", "CG8461")
530	GO_POSITIVE_REGULATION_OF_TRANSPORT	6.96536e-08	1.53619e-06	0.704976	-0.389049	-1.62698	414	c("trpl", "CG34120", "Syt1", "nSyb", "Ca-alpha1T", "Pfrx", "Frq1", "Rab3", "para", "CG3961", "Gel", "Cadps", "trp", "RyR", "Sh", "Eaat2", "Ca-alpha1D", "Syt4", "Syngr", "Pgi", "AdipoR", "CG42450", "Gs2", "Syt7", "Ndae1", "Odc1", "SERCA", "Tomosyn", "Ace", "Epac", "CanB", "Ca-beta", "SK", "Pka-C1", "unc-13-4A", "Cdk5alpha", "smp-30", "5-HT2A", "mAChR-A", "Nipsnap", "Mdr65", "csw", "Rop", "Octbeta2…
531	GO_SODIUM_ION_TRANSMEMBRANE_TRANSPORT	7.0717e-08	1.55671e-06	0.704976	-0.670905	-2.22546	58	c("Ca-alpha1T", "Calx", "para", "Nckx30C", "VGlut", "Ndae1", "Atpalpha", "nrv1", "CG10804", "CG42540", "Gpdh", "Pkc98E", "shi", "CG5549", "Nos", "Nhe2", "DAT", "Syn1", "Nedd4", "SerT", "fray", "Nhe3", "elm", "CG10939", "Nha1", "dmGlut", "CG6293", "Gat", "CG17167", "Dys", "CaMKII", "dlg1", "zyd", "14-3-3zeta", "Ntl", "Ncc69", "Picot", "CG6938", "Mec2")
532	GO_PROTEIN_CONTAINING_COMPLEX_BINDING	7.35562e-08	1.61616e-06	0.704976	0.413726	1.55735	580	c("Rrp1", "dre4", "PCNA", "Nlp", "ball", "His2Av", "Ssrp", "Act42A", "Caf1-55", "Rcc1", "r", "HDAC1", "Fib", "CG17018", "Iswi", "Bap60", "Msh6", "rig", "polo", "Nup62", "nop5", "betaTub56D", "SmD1", "Claspin", "smid", "Bap111", "SmB", "eIF6", "trsn", "WDR79", "Snr1", "Mlh1", "mor", "Bap55", "rept", "yps", "sta", "Hel25E", "SmD3", "CG33158", "CG9246", "Dcp-1", "spel1", "tefu", "RpS3", "His3.3A", "…
533	KEGG_PYRIMIDINE_METABOLISM	7.52202e-08	1.64962e-06	0.704976	0.675016	2.06669	68	c("RnrS", "r", "RnrL", "DNApol-alpha180", "RpI1", "RpII140", "DNApol-epsilon255", "CG5757", "r-l", "dnk", "RpII215", "Rpb5", "RpI135", "Dhod", "RpII18", "CG18600", "Chrac-14", "CG8891", "nmdyn-D7", "DNApol-alpha60", "CG12018", "RpIII128", "DNApol-alpha73", "Rpb11", "CTPsyn", "Mes4", "RpII33", "RpII15", "DNApol-epsilon58", "CG3756", "Rpb12", "CG17209", "Rpb8", "DNApol-delta", "CG5147", "Rpb10", "D…
534	HP_DECREASED_HEAD_CIRCUMFERENCE	7.59769e-08	1.6631e-06	0.704976	0.404264	1.53884	694	c("Pex7", "PCNA", "Mcm5", "Nop60B", "sti", "pch2", "Cap-D2", "BubR1", "Act42A", "dpa", "esg", "Poc1", "barr", "CG8771", "Set", "RfC4", "neb", "Bap60", "DNApol-alpha180", "FANCI", "betaTub56D", "asp", "rad50", "Sas-4", "geminin", "CG11403", "dup", "TfAP-2", "Bap111", "CG7637", "slp2", "Bap170", "Bub3", "SmB", "RpI1", "Cep135", "IleRS", "DNApol-epsilon255", "Fancd2", "Snr1", "nAChRalpha5", "SAK", "…
535	HP_ABNORMALITY_OF_SKULL_SIZE	7.73699e-08	1.69042e-06	0.704976	0.388294	1.48842	827	c("Pex7", "PCNA", "Mcm5", "Nop60B", "sti", "pch2", "Cap-D2", "BubR1", "Act42A", "dpa", "esg", "Poc1", "barr", "run", "CG8771", "Set", "RfC4", "neb", "Bap60", "DNApol-alpha180", "FANCI", "betaTub56D", "asp", "rad50", "Sas-4", "LBR", "geminin", "CG11403", "dup", "TfAP-2", "Bap111", "CG7637", "slp2", "Bap170", "Bub3", "SmB", "RpI1", "Cep135", "IleRS", "DNApol-epsilon255", "Fancd2", "N", "Snr1", "nAC…
536	GO_RESPIRATORY_ELECTRON_TRANSPORT_CHAIN	8.14727e-08	1.77674e-06	0.704976	-0.61187	-2.11532	82	c("Gpo-1", "aralar1", "ND-51", "Etf-QO", "Gpdh", "ND-49", "CG7430", "CG6115", "ND-MLRQ", "ND-75", "CG14757", "Cyt-c1", "ND-B14", "COX6B", "ND-ASHI", "UQCR-C2", "COX5B", "cype", "COX4", "COX8", "RFeSP", "ox", "levy", "UQCR-Q", "ND-AGGG", "IscU", "ND-B14.7", "COX7C", "Cyt-c-p", "CG7834", "COX7A", "COX5A", "wal", "ND-23", "SdhD", "Taz", "ND-B14.5A", "ND-B22", "ND-B15", "ND-13B", "ND-B12", "ND-ACP", …
537	GO_POSTSYNAPTIC_MEMBRANE	8.21121e-08	1.78735e-06	0.704976	-0.554122	-1.98572	110	c("Calx", "slo", "Cadps", "Sap47", "nAChRbeta1", "mmd", "Ktl", "Sh", "eag", "Ca-alpha1D", "rdgA", "GluClalpha", "CG42450", "Ekar", "Shal", "5-HT2A", "mAChR-A", "Kul", "Nlg3", "tutl", "Shaw", "CG18208", "Nlg2", "rut", "Dop1R1", "shi", "Shab", "CG1909", "mGluR", "nAChRalpha6", "GABA-B-R1", "ssp6", "nAChRalpha2", "Cals", "Ten-m", "lap", "Hsc70-1", "Nmdar1", "Oamb", "ort", "GABA-B-R2", "Bsg", "nAChRa…
538	GO_N_ACETYLTRANSFERASE_ACTIVITY	8.524e-08	1.85199e-06	0.704976	0.72732	2.11491	49	c("Rcd5", "Hat1", "Bap111", "l(1)G0020", "wds", "eco", "Atac2", "mof", "Ada3", "dom", "Br140", "e(y)1", "MBD-R2", "Rcd1", "Gcn5", "E(Pc)", "CG15439", "msl-3", "Elp3", "chm", "nsl1", "CG6903", "TfIIB", "Taf1", "psidin", "Tip60", "Taf12", "wda", "Ing3", "nej", "dgt1", "tai", "Spt3", "not", "enok", "Eaf6")
539	GO_DIVALENT_INORGANIC_CATION_HOMEOSTASIS	8.5522e-08	1.85467e-06	0.704976	-0.489267	-1.88309	179	c("trpl", "inaC", "Frq1", "Pkc53E", "Calx", "CG31145", "Nckx30C", "trp", "RyR", "Sh", "Ca-alpha1D", "Cbp53E", "Appl", "if", "Ekar", "SERCA", "Ca-beta", "Pka-C1", "smp-30", "5-HT2A", "csw", "Rbp", "Atpalpha", "nrv1", "Tg", "Dop1R1", "Pkc98E", "dnc", "Cam", "Vha55", "Scgdelta", "5-HT1A", "Mlp60A", "jp", "wupA", "nAChRalpha6", "Nos", "Hexo2", "5-HT1B", "Snmp2", "Debcl", "Nmdar1", "CG10362", "Oamb", …
540	GO_MATURATION_OF_5_8S_RRNA	8.57436e-08	1.85603e-06	0.704976	0.814427	2.17711	31	c("CG6712", "eIF6", "Rrp4", "Rbm13", "CG8939", "CG32409", "CG5033", "Rrp45", "CG3817", "CG4364", "RpS21", "CG12499", "Rtc1", "Rrp6", "Mtr4", "l(3)07882", "Ip259", "CG6724", "CG11123", "Rrp42", "Rrp47", "CG4554", "Ski6", "Bka", "CG8414", "CG5645", "Rrp40", "CG32075", "CG32708")
541	WP_DNA_DAMAGE_RESPONSE	8.61927e-08	1.8623e-06	0.704976	0.768788	2.1432	37	c("CycE", "RPA2", "CycB", "RnrS", "mre11", "lok", "grp", "rad50", "Fancd2", "E2f1", "Gnf1", "Cdk1", "Dcp-1", "tefu", "CycD", "mei-41", "Cdk2", "SMC1", "CycB3", "stg", "nbs", "Rad9", "Rad17", "spn-A")
542	GO_NEGATIVE_REGULATION_OF_TRANSPORT	8.87353e-08	1.9137e-06	0.704976	-0.462059	-1.79965	199	c("CG34120", "inaC", "for", "Pkc53E", "Hk", "nuf", "Syt4", "futsch", "if", "Tomosyn", "PKD", "CG15537", "5-HT2A", "csw", "Rop", "Atpalpha", "Gabat", "CG18208", "l(2)efl", "Mctp", "Pkc98E", "CanA-14F", "Cam", "NLaz", "Shab", "5-HT1A", "Tango9", "Gbeta5", "Amph", "Ccn", "Oda", "Tsp", "Nos", "Gclc", "sesB", "5-HT1B", "lap", "Snmp2", "Debcl", "EndoA", "Rac2", "yip2", "Buffy", "arg", "CG6805", "plx", …
543	GO_INTRINSIC_COMPONENT_OF_POSTSYNAPTIC_MEMBRANE	9.21142e-08	1.98291e-06	0.704976	-0.729846	-2.27974	43	c("Calx", "nAChRbeta1", "mmd", "Sh", "GluClalpha", "Ekar", "Shal", "5-HT2A", "mAChR-A", "Nlg3", "Shaw", "CG18208", "rut", "Dop1R1", "mGluR", "nAChRalpha2", "Cals", "Nmdar1", "Oamb", "Bsg", "nAChRalpha1", "GluRIA", "DAT", "SerT", "Nlg4", "Egfr", "Dop2R", "Grd")
544	GO_GLUTAMATERGIC_SYNAPSE	9.29805e-08	1.99788e-06	0.704976	-0.465729	-1.81198	194	c("cpx", "Syt1", "Snap25", "Frq1", "para", "Cadps", "CG31140", "mmd", "Pka-R2", "Sh", "Syn", "Eaat2", "rdgA", "Cbp53E", "Syt4", "CG42450", "Syt7", "Ndae1", "IRSp53", "SPARC", "Ekar", "Dif", "norpA", "Shal", "Gycalpha99B", "CG42788", "5-HT2A", "Nrx-1", "mAChR-A", "Kul", "whd", "Rop", "Rbp", "MESK2", "CaMKI", "CG18208", "Nlg2", "rut", "Dop1R1", "CanA-14F", "shi", "CG2082", "mGluR", "sgg", "Dgk", "X…
545	GO_REGULATION_OF_TELOMERE_MAINTENANCE	9.7415e-08	2.08933e-06	0.704976	0.736527	2.1361	46	c("Nop60B", "mre11", "rad50", "l(1)G0020", "XNP", "tefu", "aurA", "XRCC1", "mei-9", "mei-41", "CG11180", "Ns1", "Ku80", "Src64B", "Hrb87F", "ZAP3", "Rrp6", "nbs", "Upf1", "sqd", "CG10341", "Ercc1", "Parp", "nonC", "CG9601", "Usp7", "pcm", "Tnks", "Mekk1", "Sirt6", "CG5181", "Rb97D", "Smg5", "arm", "Hrb98DE", "Smg6", "DCP2", "rl", "CG4078")
546	GO_MOLECULAR_TRANSDUCER_ACTIVITY	1.02473e-07	2.19379e-06	0.704976	-0.471731	-1.81497	186	c("CG34120", "AkhR", "IA-2", "nAChRbeta1", "GluClalpha", "AdipoR", "Rh2", "if", "Ekar", "Gycbeta100B", "DopEcR", "CG33203", "Alk", "Gycalpha99B", "CG7530", "nAChRalpha7", "5-HT2A", "Nrx-1", "mAChR-A", "csw", "Octbeta2R", "Ptp36E", "Nlg3", "CG18208", "Nlg2", "Pvr", "CG31183", "Snmp1", "Dop1R1", "emp", "mGluR", "5-HT1A", "MSBP", "wit", "nAChRalpha6", "GABA-B-R1", "sev", "CG34357", "Lerp", "Hr3", "n…
547	GO_MITOCHONDRIAL_ELECTRON_TRANSPORT_NADH_TO_UBIQUINONE	1.02866e-07	2.19817e-06	0.704976	-0.736479	-2.25769	39	c("ND-51", "ND-49", "CG7430", "ND-MLRQ", "ND-75", "ND-B14", "ND-ASHI", "ND-AGGG", "IscU", "ND-B14.7", "ND-23", "ND-B14.5A", "ND-B22", "ND-B15", "ND-13B", "ND-B12", "ND-ACP", "ND-42", "ND-39", "ND-B18", "ND-24", "Pink1", "ND-B17.2", "ND-13A", "ND-20", "NP15.6", "ND-B14.5B", "ND-19", "ND-18", "ND-B16.6", "ND-PDSW")
548	GO_CLUSTER_OF_ACTIN_BASED_CELL_PROJECTIONS	1.0589e-07	2.25867e-06	0.704976	-0.569907	-2.02188	100	c("rtp", "Gel", "nwk", "CG7322", "dysc", "ninaC", "CG9413", "Cbp53E", "Ndae1", "cdc14", "Nep4", "CG10804", "sn", "Dop1R1", "Nep1", "Fatp", "CG1275", "Nhe2", "Snmp2", "Myo10A", "Rgl", "Vha100-2", "mgl", "aru", "Fim", "ck", "Dhit", "Itp-r83A", "CASK", "CG3394", "Mvl", "Lis-1", "Prosap", "Drip", "Prestin", "Cad99C", "CG14694", "yin", "CG10939", "CG9701", "Ance-3", "Myo28B1", "dmGlut", "homer", "CG59…
549	GO_REGULATION_OF_RNA_SPLICING	1.09002e-07	2.32081e-06	0.704976	0.62315	1.97971	93	c("vig2", "ncm", "U2af50", "Spx", "RpII215", "SF2", "SC35", "CG7504", "Nnp-1", "tra2", "lark", "RpS26", "RpS13", "caz", "Prp19", "mago", "Nup98-96", "Cbp80", "x16", "CG10038", "CG4119", "PSR", "Hrb87F", "tsu", "Bin1", "CG3335", "Bx42", "Hrb27C", "CG15747", "P32", "Hsc70-4", "HnRNP-K", "Prx6005", "mnb", "Srp54", "YT521-B", "CG7544", "nito", "glo", "snRNP-U1-70K", "Rnp4F", "Larp7", "CG11454", "Smu1…
550	GO_DISTAL_AXON	1.09215e-07	2.32111e-06	0.704976	-0.485031	-1.85601	175	c("trpl", "cpx", "Gad1", "inaC", "Snap25", "Frq1", "Rab3", "Pkc53E", "Calx", "Rbp9", "IA-2", "Vmat", "VAChT", "Sap47", "Sh", "dysc", "Hk", "VGlut", "rdgA", "Cbp53E", "Syt4", "futsch", "Appl", "GluClalpha", "Gs2", "Syt7", "Ndae1", "Ekar", "CRMP", "Cdk5alpha", "orb2", "CG15537", "mAChR-A", "Rbp", "VGAT", "Aplip1", "Shaw", "MESK2", "CG18208", "sn", "CG5890", "Dscam2", "shi", "Cam", "Dscam4", "5-HT1A…
551	GO_AMINE_TRANSPORT	1.12745e-07	2.3918e-06	0.704976	-0.710315	-2.23054	44	c("Syt1", "Rab3", "Vmat", "nAChRbeta1", "Sh", "per", "Syt4", "Syt7", "Ddc", "5-HT2A", "Rop", "Atpalpha", "Gabat", "CG18208", "Rh50", "Dop1R1", "Shab", "5-HT1A", "CG6126", "nAChRalpha2", "5-HT1B", "arg", "nAChRalpha1", "Syt12", "Syx1A", "Dop2R", "Ance-3", "NPFR", "ple", "Pink1", "Gat", "TkR99D", "TkR86C", "Dysb")
552	HP_ABNORMALITY_OF_THE_ORBITAL_REGION	1.13661e-07	2.40685e-06	0.704976	0.400078	1.52501	709	c("Pex7", "PCNA", "Nlp", "Six4", "Nop60B", "sti", "pch2", "BubR1", "RnrS", "Act42A", "esg", "CG8771", "baf", "RfC4", "neb", "Bap60", "DNApol-alpha180", "FANCI", "betaTub56D", "asp", "Sas-4", "LBR", "geminin", "CG11403", "TfAP-2", "Bap111", "CG7637", "slp2", "Bap170", "Bub3", "SmB", "RpI1", "Cep135", "WDR79", "SmE", "Fancd2", "N", "Snr1", "Rrp4", "nAChRalpha5", "SAK", "ana3", "mor", "Bap55", "cmet…
553	GO_PROTEIN_TARGETING	1.15784e-07	2.44738e-06	0.704976	0.473971	1.71918	316	c("Pex7", "Aos1", "RpL4", "sta", "RpS3", "RpL40", "RpS9", "RpL32", "RpL8", "RpL37a", "RpS24", "RpS5a", "RpS26", "RpS16", "RpS13", "RpS4", "RpL3", "RpL35", "RpL9", "RpL7A", "RpS29", "RpL10Ab", "RpL13", "RpL6", "Gtp-bp", "RpL27", "RpS2", "RpL28", "Src64B", "RpS6", "RpS15Ab", "RpS11", "RpL23A", "RpL22", "RpL17", "RpS8", "RpL14", "Nup54", "RpS27", "RpL27A", "RpL18", "RpL19", "RpL21", "RpL35A", "RpL11…
554	HP_ABNORMAL_TESTIS_MORPHOLOGY	1.23031e-07	2.59586e-06	0.690132	0.438192	1.62367	439	c("Nlp", "Mcm5", "Nop60B", "BubR1", "Act42A", "Set", "RfC4", "Bap60", "DNApol-alpha180", "FANCI", "betaTub56D", "geminin", "dup", "TfAP-2", "Bap111", "CG7637", "Bap170", "SmB", "WDR79", "DNApol-epsilon255", "Fancd2", "N", "Snr1", "Vang", "ana3", "mor", "Orc1", "NHP2", "Ror", "Sema2a", "fra", "Orc4", "XNP", "NSD", "Cdc6", "tefu", "Xpc", "ThrRS", "mbo", "kz", "brm", "CG17807", "Phf7", "Ankle2", "me…
555	GO_CENTROSOME	1.24993e-07	2.6325e-06	0.690132	0.469034	1.69517	304	c("Rrp1", "PCNA", "CycE", "Nlp", "CycB", "Mcm3", "mars", "Poc1", "grp", "polo", "Nup62", "asp", "Sas-4", "CG11403", "pav", "CG17265", "Cep135", "Capr", "E2f1", "gwl", "CG3689", "SAK", "ana3", "rept", "Orc2", "Cdk1", "CG16896", "Klp10A", "aurA", "fzy", "Grip128", "l(2)dtl", "Gen", "Ndc80", "Cdk2", "Arp8", "dgt6", "rempA", "Cp110", "CDC45L", "CG1354", "Chd3", "Galphai", "PPP4R2r", "nmdyn-D7", "CycB…
556	GO_COGNITION	1.25775e-07	2.64421e-06	0.690132	-0.49386	-1.87652	164	c("LManII", "CG32647", "CG34120", "Snap25", "Pkc53E", "Calx", "para", "Nckx30C", "kcc", "nAChRbeta1", "Pka-R2", "Hk", "VGlut", "Pde1c", "rdgA", "Cbp53E", "Syt4", "Appl", "if", "Ace", "orb2", "CG15537", "5-HT2A", "Nrx-1", "mAChR-A", "Nep4", "Atpalpha", "Aplip1", "MESK2", "Nlg2", "rut", "Dop1R1", "CanA-14F", "CG2082", "Nep1", "Ork1", "jp", "nAChRalpha6", "Plc21C", "Glut1", "Mef2", "CG7510", "nAChRa…
557	HALLMARK_HYPOXIA	1.28204e-07	2.69044e-06	0.690132	-0.559205	-1.99793	106	c("Gbs-70E", "Lsd-2", "UGP", "fbp", "Pfrx", "Pkc53E", "Pgm", "Pal2", "GlyP", "St1", "Hs3st-A", "Mlp84B", "Pgi", "Lsd-1", "CRMP", "AGBE", "GlyS", "Ald", "St3", "Pdk", "CG7966", "MESK2", "Tg", "vri", "Snmp1", "emp", "CG2082", "Gapdh1", "cu", "Glut1", "Ccn", "AMPdeam", "Atf3", "CG6959", "Tpi", "Gapdh2", "mfas", "Eno", "Dyb", "Nedd4", "dally", "kay", "Egfr", "CG31637", "Jra", "Pvf1", "Sdc", "CG10924"…
558	GO_GAMETE_GENERATION	1.28989e-07	2.70207e-06	0.690132	0.469128	1.70185	314	c("CycA", "ncd", "Top2", "Nlp", "CycB", "Six4", "pch2", "Poc1", "tum", "CG17018", "barr", "Set", "polo", "Nup62", "asp", "Cep135", "Fancd2", "Klp67A", "E2f1", "N", "gwl", "Mlh1", "Myb", "yps", "pnut", "XNP", "spel1", "tefu", "His3.3A", "aurA", "asf1", "Mps1", "brm", "pont", "CG7504", "shu", "armi", "nesd", "Ptr", "Su(var)2-10", "U2A", "Gp210", "Rca1", "pAbp", "CG13901", "Ndc1", "Src64B", "Chd3", …
559	GO_CARDIAC_MUSCLE_CONTRACTION	1.35186e-07	2.82682e-06	0.690132	-0.65839	-2.17726	60	c("Ca-alpha1T", "Calx", "para", "RyR", "Sh", "Ca-alpha1D", "Mhc", "SERCA", "Ca-beta", "SK", "Pka-C1", "Shal", "Tm2", "Atpalpha", "nrv1", "Gpdh", "dnc", "Cam", "Scgdelta", "Mlp60A", "wupA", "Amph", "Ccn", "Nos", "up", "Oamb", "Dad", "Syn1", "Nedd4", "Past1", "cher", "sqa", "se", "CG42673", "Taz", "Ance-3", "Tm1", "CG4239", "Dys", "CaMKII", "dlg1", "p120ctn")
560	GO_TELOMERE_MAINTENANCE_VIA_TELOMERE_LENGTHENING	1.37196e-07	2.8609e-06	0.690132	0.734059	2.10604	43	c("Nop60B", "mre11", "CG4038", "rad50", "CG7637", "l(1)G0020", "WDR79", "RpA-70", "Gnf1", "NHP2", "tefu", "aurA", "CG16817", "mei-9", "mei-41", "CG11180", "Ns1", "Ku80", "Src64B", "Hrb87F", "Rrp6", "CG10341", "Parp", "spn-A", "CG9601", "pcm", "Tnks", "Mekk1", "Rb97D", "Smg5", "arm", "Hrb98DE", "Smg6", "DCP2", "rl", "CG4078")
561	GO_POLYSOMAL_RIBOSOME	1.37306e-07	2.8609e-06	0.690132	0.825634	2.15698	28	c("bic", "RpL32", "RpL8", "RpS26", "RpL7A", "RpS29", "RpL10Ab", "RpL6", "RpL18", "RpL19", "RpL11", "RpS21", "RpS28b", "RpL30", "RpS23", "RpL18A", "RpL31", "RpL36", "RpL36A", "RpL38", "RpL24", "RpL39", "Fmr1", "PNPase")
562	GO_CELLULAR_MODIFIED_AMINO_ACID_METABOLIC_PROCESS	1.37948e-07	2.86918e-06	0.690132	-0.59178	-2.06245	91	c("pug", "Sardh", "Got2", "Argk", "St1", "CG9629", "CG4752", "Pu", "CG34424", "Nmdmc", "CG4335", "Cpr", "whd", "P5CDh1", "CG42668", "ninaG", "ade3", "Gclc", "slgA", "sv", "Zw", "kar", "l(3)72Dp", "Sod1", "TMS1", "CG3394", "CG6154", "CG4829", "Idh", "CG11089", "CG14694", "CG1315", "nes", "CG5321", "CG7560", "Ggt-1", "Gclm", "sxe2", "Gnmt", "CG8665", "oys", "CtsB1", "CG6847", "GIIIspla2", "fbl", "D…
563	GO_SNORNA_BINDING	1.39403e-07	2.89429e-06	0.690132	0.85722	2.15394	23	c("Nop60B", "CG4038", "nop5", "Nop56", "CG7637", "hoip", "CG1671", "NHP2", "CG7728", "kz", "CG11920", "U3-55K", "Ku80", "CG7246", "l(2)k09022", "l(3)07882", "CG8064", "Tsr1", "Aps", "bys", "CG3735", "Nufip", "CG4866")
564	GO_SODIUM_ION_TRANSPORT	1.46132e-07	3.02862e-06	0.690132	-0.614173	-2.11401	79	c("Ca-alpha1T", "Calx", "para", "Nckx30C", "Indy", "VGlut", "Ndae1", "CG13743", "Atpalpha", "Octbeta2R", "nrv1", "CG10804", "CG42540", "Gpdh", "Pkc98E", "shi", "Vha55", "CG5549", "Nos", "CG7708", "Nhe2", "DAT", "Syn1", "Sik2", "Nedd4", "SerT", "fray", "Nhe3", "Dop2R", "elm", "CG11655", "CG10939", "Nha1", "dmGlut", "CG6293", "ND-39", "Gat", "CG17167", "Dys", "CaMKII", "dlg1", "p120ctn", "zyd", "14…
565	GO_INNER_MITOCHONDRIAL_MEMBRANE_PROTEIN_COMPLEX	1.47965e-07	3.05577e-06	0.690132	-0.591189	-2.0714	93	c("ND-51", "ND-49", "blw", "ND-MLRQ", "ATPsynbeta", "ND-75", "sesB", "Cyt-c1", "ND-B14", "ND-ASHI", "UQCR-C2", "COX4", "ATPsynF", "RFeSP", "ATPsynB", "CG41128", "ox", "ATPsynG", "levy", "UQCR-Q", "ND-AGGG", "ND-B14.7", "COX7C", "ATPsynC", "sun", "COX5A", "CG4662", "ATPsynO", "ATPsynCF6", "ATPsynE", "ND-23", "SdhD", "ATPsynD", "ATPsyndelta", "ND-B14.5A", "Mitofilin", "ND-B22", "ND-B15", "ATPsyngam…
566	GO_POSITIVE_REGULATION_OF_SYNAPTIC_TRANSMISSION	1.47965e-07	3.05577e-06	0.690132	-0.590975	-2.07065	93	c("Syt1", "nSyb", "Snap25", "Rab3", "Calx", "Nckx30C", "Ca-alpha1D", "Cbp53E", "Appl", "Gs2", "Syt7", "Ndae1", "IRSp53", "Ekar", "Ca-beta", "unc-13-4A", "Rim", "Nrx-1", "Rop", "Nep4", "Octbeta2R", "Nlg3", "tutl", "Gabat", "rut", "Dop1R1", "Pkc98E", "CG1909", "sgg", "Nep1", "nAChRalpha6", "vari", "Cals", "Nmdar1", "CAH1", "Oamb", "Bsg", "nAChRalpha1", "Nmdar2", "Syt12", "Itp-r83A", "Prosap", "Nlg4…
567	GO_ENDONUCLEASE_ACTIVITY	1.53625e-07	3.16706e-06	0.690132	0.662544	2.03644	72	c("Rrp1", "mre11", "rad50", "Fen1", "trsn", "rin", "l(1)G0045", "CG13690", "RpS3", "Cpsf73", "Pms2", "XRCC1", "rnh1", "mei-9", "Dis3", "Gen", "Rpp30", "ldbr", "Trax", "CG42360", "CG9272", "Rtc1", "CG11164", "CG9422", "CG8038", "CG2972", "Edc3", "NiPp1", "CG3358", "AGO1", "drosha", "aub", "Tudor-SN", "tos", "CG6171", "JhI-1", "Ercc1", "Dcr-1", "mus81", "zuc", "CG9601", "mms4", "CG7139", "mRpL44", …
568	GO_90S_PRERIBOSOME	1.58357e-07	3.25887e-06	0.690132	0.834771	2.16241	26	c("CG13096", "CG1671", "CG9246", "CG7728", "CG9799", "CG11920", "CG12325", "CG5033", "CG13097", "CG2875", "CG4364", "CG7246", "CG9107", "Mat89Ba", "l(2)k09022", "l(3)07882", "l(3)72Dn", "CG8064", "wcd", "CG6724", "CG11123", "CG4554", "CG4866", "CG5645", "Rlb1")
569	HP_ABNORMAL_BLOOD_GLUCOSE_CONCENTRATION	1.61015e-07	3.30774e-06	0.690132	-0.51701	-1.91288	141	c("fbp", "Pgm", "para", "GlyP", "CG9485", "CG3902", "PCB", "Ca-alpha1D", "Mpc1", "if", "LamC", "GlyS", "Stat92E", "ND-51", "Ald", "Galt", "whd", "CG9547", "CG10932", "CG10947", "Etf-QO", "ND-49", "CG7430", "CG7461", "CG1275", "Gk2", "ND-75", "CAH1", "colt", "ey", "ND-B14", "UQCR-C2", "CG8417", "Mtpalpha", "Scsalpha", "fkh", "Sln", "Itp-r83A", "Tbh", "dally", "CG5599", "ND-B14.7", "CG7834", "Fer1"…
570	GO_CARDIAC_CONDUCTION	1.62374e-07	3.32981e-06	0.690132	-0.694655	-2.24992	51	c("trpl", "Ca-alpha1T", "CG8177", "Calx", "para", "trp", "RyR", "Sh", "Ca-alpha1D", "CG4587", "SERCA", "Ca-beta", "SK", "Pka-C1", "Shal", "Atpalpha", "CG44422", "nrv1", "CG42817", "stj", "CG31183", "CG5890", "dnc", "Cam", "Amph", "Nos", "Mef2", "Asph", "Itp-r83A", "Past1", "cher")
571	GO_DICARBOXYLIC_ACID_TRANSPORT	1.64708e-07	3.37175e-06	0.690132	-0.711455	-2.25963	46	c("cpx", "Spat", "Syt1", "nSyb", "Snap25", "Rab3", "Indy", "aralar1", "per", "VGlut", "Eaat2", "Syt4", "CG1907", "Rop", "Rbp", "Atpalpha", "Gabat", "mGluR", "X11Lbeta", "mgl", "Dic1", "Prestin", "Syx1A", "CG14694", "GLS", "NPFR", "CG5254", "Irk3", "GC1")
572	GO_TRANSCRIPTION_INITIATION_FROM_RNA_POLYMERASE_I_PROMOTER	1.67607e-07	3.42511e-06	0.690132	0.823327	2.15096	28	c("Tfb1", "RpI1", "mrn", "Cdk7", "Snr1", "Rpb5", "RpI135", "brm", "RpII18", "Xpd", "CG18600", "Mat1", "TAF1B", "CycH", "Tfb4", "Ssl1", "CG3756", "Rpb12", "tou", "Rpb8", "Rpb10", "hay", "Tbp", "CG13773", "Taf1", "RpI12", "Tif-IA")
573	GO_HETEROCHROMATIN	1.73696e-07	3.54333e-06	0.690132	0.774073	2.13589	35	c("Top2", "His2Av", "Su(var)205", "HDAC1", "Orc2", "Su(var)3-9", "XNP", "Nnp-1", "CG1785", "Chd3", "HP1b", "MBD-like", "Etl1", "Mi-2", "ph-p", "Pc", "Bre1", "me31B", "Uba1", "Sce", "tou", "esc", "HP1c", "CG7137", "mms4", "Su(z)12", "Cap-D3")
574	GO_MEIOTIC_CHROMOSOME_SEGREGATION	1.79043e-07	3.64606e-06	0.690132	0.757873	2.11277	37	c("Top2", "CycE", "SMC2", "pch2", "BubR1", "glu", "mre11", "barr", "polo", "Fancd2", "Mlh1", "tefu", "Mps1", "mei-9", "Ndc1", "wapl", "AGO1", "Sirt7", "Arp3", "mus81", "Arp2", "mms4", "SA", "spn-D", "vtd", "Pp2A-29B", "Fancm")
575	GO_ATP_SYNTHESIS_COUPLED_ELECTRON_TRANSPORT	1.93079e-07	3.92505e-06	0.690132	-0.628735	-2.12987	70	c("ND-51", "ND-49", "CG7430", "ND-MLRQ", "ND-75", "CG14757", "Cyt-c1", "ND-B14", "COX6B", "ND-ASHI", "UQCR-C2", "COX5B", "cype", "COX4", "COX8", "RFeSP", "ox", "levy", "UQCR-Q", "ND-AGGG", "IscU", "ND-B14.7", "COX7C", "Cyt-c-p", "COX7A", "COX5A", "ND-23", "SdhD", "Taz", "ND-B14.5A", "ND-B22", "ND-B15", "ND-13B", "ND-B12", "ND-ACP", "ND-42", "ND-39", "ND-B18", "CG8520", "ND-24", "Pink1", "ND-B17.2…
576	GO_TRANSLATIONAL_TERMINATION	2.01244e-07	4.08393e-06	0.690132	0.625691	1.9822	89	c("Upf1", "mRpS26", "mRpL1", "mRpL38", "CG14749", "eRF1", "CG7488", "mRpL34", "mRpS18B", "mRpL39", "mRpL16", "mRpL45", "mRpS28", "mRpL44", "CG12975", "mRpL27", "pix", "mRpL15", "mRpS31", "sud1", "mRpS16", "mRpL19", "mRpL49", "mRpS11", "mRpL22", "mRpL46", "mRpS35", "mRpS23", "mRpS18A", "mRpL30", "mRpL54", "mRpS29", "bonsai", "mRpL4", "mRpL9", "mRpL28", "mRpL23", "mRpS25", "mRpL14", "mRpL37", "mRpL…
577	GO_REGULATION_OF_TRANSFERASE_ACTIVITY	2.02355e-07	4.09569e-06	0.690132	0.433307	1.61028	464	c("CycA", "PCNA", "CycE", "Nlp", "CycB", "Nop60B", "Act42A", "mre11", "Set", "RfC4", "neb", "Cks30A", "CG8173", "Non1", "pbl", "polo", "Nup62", "rad50", "CG8142", "Claspin", "smid", "Pabp2", "Tfb1", "Cdk7", "WDR79", "LysRS", "gwl", "Vang", "nAChRalpha5", "cmet", "Pdcd4", "Cdk1", "Ror", "Dcp-1", "Daxx", "Cdc6", "RpS3", "lwr", "Uch", "aurA", "CG16817", "RpL40", "fzy", "RfC3", "mad2", "Nup358", "CG1…
578	GO_TRANSLESION_SYNTHESIS	2.02524e-07	4.09569e-06	0.690132	0.803373	2.16973	32	c("PCNA", "RPA2", "RPA3", "RfC4", "CG8142", "RpA-70", "Gnf1", "mh", "RpL40", "RfC3", "l(2)dtl", "mus205", "DNApol-eta", "CG12018", "RfC38", "DNApol-epsilon58", "DNApol-delta", "RpS27A", "DNApol-iota", "Usp10")
579	GO_TRNA_BINDING	2.03111e-07	4.10046e-06	0.690132	0.72776	2.11067	46	c("La", "l(1)G0020", "IleRS", "LysRS", "Elp1", "AlaRS", "ThrRS", "CG17807", "SerRS", "RpL35A", "CG4045", "AspRS-m", "AIMP1", "Ranbp21", "MetRS", "ArgRS", "Nsun2", "CG15440", "CG2100", "Elp3", "alpha-PheRS", "CG6388", "CysRS", "THG", "CG3021", "CG10189", "SerRS-m", "Gcn2", "CG1427", "rswl", "TyrRS", "IleRS-m", "Clbn")
580	GO_CAJAL_BODY	2.04023e-07	4.11177e-06	0.690132	0.753246	2.1268	39	c("Nop60B", "Fib", "CG4038", "nop5", "vig2", "CG7637", "WDR79", "NHP2", "U2af38", "CG6686", "Cdk2", "CG4849", "Prp31", "Ns3", "U4-U6-60K", "emb", "Ak6", "CG6227", "FRG1", "Smn", "Prp3", "Rnp4F", "snRNP-U1-C", "CG17829", "CG6418", "Fmr1", "angel")
581	GO_REGULATION_OF_PROTEIN_MODIFICATION_BY_SMALL_PROTEIN_CONJUGATION_OR_REMOVAL	2.15033e-07	4.3262e-06	0.690132	0.544783	1.84646	156	c("Uba2", "Set", "Non1", "FANCI", "polo", "Aos1", "gwl", "U2af50", "Daxx", "RpS3", "lwr", "Art3", "mh", "pk", "fzy", "mad2", "Su(var)2-10", "CG11180", "Rca1", "CG1785", "vih", "Ns1", "CG17002", "RpS2", "Psc", "Src64B", "CG42360", "RpL11", "RpS7", "SCCRO4", "trbl", "dod", "CG8209", "Bre1", "CG8188", "Plap", "RpL5", "Ptip", "Su(var)3-3", "RpL23", "Sirt7", "AIMP2", "MTA1-like", "Psn", "POSH", "FK506…
582	GO_RIBOSOMAL_LARGE_SUBUNIT_ASSEMBLY	2.19659e-07	4.41167e-06	0.690132	0.854179	2.17537	24	c("CG13185", "CG8545", "CG32409", "Nle", "CG11583", "ppan", "CG5033", "RpLP0-like", "CG1785", "RpL3", "Non3", "RpL6", "RpL23A", "RpL11", "RpL24-like", "RpL12", "RpL10", "RpL38", "RpL24", "RpL5")
583	HP_ABNORMAL_PALATE_MORPHOLOGY	2.25508e-07	4.51994e-06	0.690132	0.417014	1.56546	535	c("Pex7", "Sp1", "Six4", "pch2", "BubR1", "RnrS", "Act42A", "run", "CG8771", "Set", "neb", "Bap60", "DNApol-alpha180", "FANCI", "betaTub56D", "LBR", "geminin", "CG11403", "dup", "TfAP-2", "Bap111", "Bap170", "Bub3", "SmB", "RpI1", "Fancd2", "N", "Snr1", "mor", "Orc1", "Ror", "mtDNA-helicase", "Sema2a", "fra", "CG33158", "Spx", "Orc4", "XNP", "NSD", "Cdc6", "ThrRS", "mbo", "Nup107", "brm", "RpS24"…
584	GO_REGULATION_OF_MRNA_CATABOLIC_PROCESS	2.25823e-07	4.51994e-06	0.690132	0.566702	1.88524	136	c("Imp", "Rrp1", "Nlp", "CG32533", "Set", "wech", "REG", "E2f1", "Rrp4", "Mapmodulin", "CG9705", "yps", "rump", "Nup214", "Csl4", "Dgp-1", "RpL40", "Dis3", "caz", "pAbp", "Rrp45", "Ime4", "Hrb87F", "emb", "Rrp46", "Upf1", "sqd", "Hsc70-4", "Rrp42", "Syp", "AGO1", "Rok", "CG8963", "DCP1", "RpS27A", "CG7544", "Prosalpha7", "Rpb7", "Ski6", "Prosalpha6", "p38b", "CG6422", "pcm", "Prosalpha2", "CG3175…
585	GO_NEGATIVE_REGULATION_OF_METAPHASE_ANAPHASE_TRANSITION_OF_CELL_CYCLE	2.27732e-07	4.55036e-06	0.690132	0.805095	2.11682	29	c("CycB", "pch2", "BubR1", "polo", "dup", "Bub3", "Zw10", "tefu", "Mtor", "aurA", "Mps1", "fzy", "mad2", "Gen", "Ndc80", "Rca1")
586	GO_NUCLEOTIDYLTRANSFERASE_ACTIVITY	2.36708e-07	4.72163e-06	0.690132	0.637229	1.9898	83	c("Nop60B", "DNApol-alpha180", "RpI1", "RpII140", "DNApol-epsilon255", "LysRS", "RpII215", "Rpb5", "RpI135", "CG16817", "RpII18", "CG18600", "mus205", "DNApol-eta", "Chrac-16", "Chrac-14", "hrg", "tam", "DNApol-alpha60", "RpIII128", "Rpb11", "CG7194", "Mes4", "mus308", "RpII33", "RpII15", "DNApol-epsilon58", "CG3756", "Rpb12", "CG17209", "Rpb8", "DNApol-delta", "CG5147", "CG2100", "Rpb10", "CG355…
587	GO_POSITIVE_REGULATION_OF_CHROMATIN_ORGANIZATION	2.4367e-07	4.85224e-06	0.674963	0.653628	2.0011	70	c("Pen", "CycB", "esg", "srl", "CG7154", "Snr1", "Myb", "rept", "Rif1", "wds", "NSD", "tefu", "Mtor", "CG4747", "atms", "CtBP", "CG7379", "Pcl", "Bx42", "grn", "egg", "wor", "Bre1", "Gcn5", "Ptip", "esc", "Su(var)3-3", "wde", "CG1620", "chm", "fs(1)h", "Rnp4F", "Ada2b", "JIL-1", "Fmr1", "Sin3A", "Rtf1", "Med", "Sirt6", "trx", "p53", "arm", "upSET", "Nipped-B", "Cdk9", "rl", "CG1965", "CG3909", "N…
588	GO_CELLULAR_MONOVALENT_INORGANIC_CATION_HOMEOSTASIS	2.47854e-07	4.92715e-06	0.674963	-0.67115	-2.20259	55	c("CG8177", "Calx", "slo", "Vha68-1", "Ndae1", "Atpalpha", "nrv1", "Vha55", "VhaM9.7-a", "Vha26", "CG10026", "ATPsynbeta", "Nhe2", "CAH1", "Vha44", "Vha100-2", "AQP", "Vha16-1", "Vha100-1", "tj", "Nedd4", "Mvl", "Nhe3", "Vha13", "Prestin", "Vha14-1", "VhaSFD", "elm", "CG42542", "Vha36-1", "Nha1", "VhaPPA1-1", "VhaAC39-1", "ClC-c", "Rbcn-3A", "VhaAC45", "rogdi")
589	GO_BASAL_TRANSCRIPTION_MACHINERY_BINDING	2.5034e-07	4.96812e-06	0.674963	0.748603	2.12934	40	c("Fib", "nop5", "rept", "CG30349", "pont", "mei-9", "atms", "CG15019", "hyx", "RecQ5", "AGO1", "TfIIFalpha", "Ercc1", "da", "CG6907", "mbf1", "fs(1)h", "spt4", "Tbp", "CG1463", "TfIIB", "Elp2", "Taf7", "CG9018", "TfIIEalpha", "CG15160", "CG11399", "NC2alpha", "wcy", "Rtf1", "CG4266")
590	HP_ABNORMAL_EXTERNAL_GENITALIA	2.52247e-07	4.99749e-06	0.674963	0.421315	1.57922	524	c("Nlp", "Mcm5", "Nop60B", "pch2", "BubR1", "Act42A", "Poc1", "Set", "RfC4", "Bap60", "DNApol-alpha180", "FANCI", "betaTub56D", "geminin", "dup", "TfAP-2", "Bap111", "CG7637", "Bap170", "Bub3", "SmB", "WDR79", "DNApol-epsilon255", "Fancd2", "N", "Snr1", "Vang", "ana3", "mor", "Orc1", "NHP2", "Ror", "Sema2a", "fra", "Orc4", "XNP", "NSD", "CG13690", "Cdc6", "tefu", "Xpc", "ThrRS", "mbo", "CG30105",…
591	GO_DNA_STRAND_ELONGATION	2.5552e-07	5.05376e-06	0.674963	0.874523	2.11566	20	c("PCNA", "Mcm3", "dpa", "mre11", "DNApol-alpha180", "rad50", "CG8142", "DNApol-epsilon255", "DNA-ligI", "Mcm7", "Chrac-14", "CG12018", "RfC38", "Sld5", "nbs", "Psf1")
592	HP_NEOPLASM	2.64977e-07	5.23195e-06	0.674963	0.432294	1.60281	438	c("Top2", "PCNA", "Nlp", "Nop60B", "pch2", "BubR1", "Act42A", "dpa", "esg", "mre11", "lok", "Bap60", "FANCI", "Msh6", "betaTub56D", "rad50", "TfAP-2", "Bap111", "CG7637", "Bub3", "WDR79", "DNApol-epsilon255", "Fancd2", "LysRS", "N", "Snr1", "Mlh1", "Vang", "NHP2", "agt", "Sema2a", "fra", "CG33158", "Nup214", "XNP", "NSD", "Daxx", "CG13690", "spel1", "tefu", "Xpc", "ThrRS", "CG30105", "kz", "aurA"…
593	GO_GENERAL_TRANSCRIPTION_INITIATION_FACTOR_ACTIVITY	2.66876e-07	5.26056e-06	0.674963	0.800831	2.16287	32	c("mrn", "Taf8", "Taf2", "TfIIA-S", "CycH", "TfIIA-L", "Tfb4", "e(y)1", "Taf6", "Ssl1", "TfIIFalpha", "Pbp45", "Trf2", "Taf4", "Taf5", "Taf13", "Tbp", "Taf11", "TfIIFbeta", "TfIIB", "Taf1", "Taf7", "NC2beta", "TfIIEalpha", "Taf12", "Pbp95", "NC2alpha", "Tif-IA")
594	GO_POSITIVE_REGULATION_OF_CELL_CYCLE_PHASE_TRANSITION	2.70934e-07	5.33156e-06	0.674963	0.652246	1.99687	70	c("Rrp1", "Nlp", "CG9135", "CycB", "mars", "Bap60", "dup", "Cdk1", "Cdc6", "l(2)dtl", "Tango4", "CycD", "Rca1", "vih", "elg1", "atms", "Dp", "CDC45L", "ida", "hyx", "stg", "Ubc2", "tap", "E(z)", "APC4", "Hsc70-4", "Cdc23", "Cdc16", "Cul4", "MTA1-like", "fs(1)h", "Phb2", "Cdc27", "Pa1", "twe", "spn-D", "chif", "Sin3A", "CG1239")
595	HP_ABNORMAL_EYELID_MORPHOLOGY	3.07191e-07	6.03488e-06	0.674963	0.405249	1.52886	610	c("Pex7", "Nlp", "Nop60B", "sti", "pch2", "BubR1", "Act42A", "esg", "CG8771", "baf", "RfC4", "neb", "Bap60", "DNApol-alpha180", "FANCI", "betaTub56D", "asp", "Sas-4", "geminin", "CG11403", "TfAP-2", "Bap111", "CG7637", "slp2", "Bap170", "Bub3", "SmB", "RpI1", "Cep135", "WDR79", "SmE", "Fancd2", "N", "Snr1", "Rrp4", "nAChRalpha5", "SAK", "ana3", "mor", "Bap55", "cmet", "Orc1", "r-l", "NHP2", "Ror"…
596	GO_UBIQUITIN_LIKE_PROTEIN_TRANSFERASE_ACTIVITY	3.08709e-07	6.05453e-06	0.674963	0.530689	1.82034	173	c("wech", "CG7376", "lwr", "Nup358", "l(2)dtl", "shtd", "Phf7", "Su(var)2-10", "vih", "Prp19", "MED31", "stc", "kto", "MED11", "Cul2", "Nse1", "Ubc2", "CG15141", "MED1", "Hakai", "Cdc42", "Roc2", "APC4", "Bre1", "CG8188", "Cdc23", "Uba1", "Sce", "nopo", "CG13025", "CG4813", "CG11360", "MED30", "Cul4", "CG11982", "mdlc", "Ubc4", "MED20", "POSH", "Uba3", "CG11414", "CG2218", "neur", "MED27", "sina"…
597	GO_MULTI_ORGANISM_PROCESS	3.12375e-07	6.11617e-06	0.674963	0.42731	1.59285	473	c("CycA", "ncd", "Top2", "Nlp", "Pen", "CycB", "Six4", "pch2", "r", "Poc1", "HDAC1", "tum", "CG17018", "barr", "pnt", "CG8771", "Set", "polo", "Nup62", "asp", "Nup160", "Nup205", "Cep135", "Fancd2", "Klp67A", "E2f1", "hoip", "N", "gwl", "Mlh1", "Nup75", "Fs(2)Ket", "Myb", "yps", "Cdk1", "r-l", "Nup154", "pnut", "Nup214", "XNP", "Nup133", "CG6540", "Nup93-2", "spel1", "tefu", "Prat", "His3.3A", "m…
598	GO_METAPHASE_PLATE_CONGRESSION	3.18278e-07	6.22132e-06	0.674963	0.780836	2.13823	34	c("ncd", "CycB", "neb", "Nup62", "dup", "Klp67A", "Mlh1", "Fs(2)Ket", "cmet", "Zw10", "CG32409", "Klp10A", "aurA", "Ndc80", "CG11180", "CG5498", "Cdc23", "Mad1")
599	GO_PRERIBOSOME_LARGE_SUBUNIT_PRECURSOR	3.27317e-07	6.38733e-06	0.674963	0.85626	2.10842	21	c("CG6712", "eIF6", "CG13185", "Rbm13", "CG7006", "CG8939", "CG9246", "CG32409", "Nnp-1", "ppan", "CG5033", "RpLP0-like", "l(2)k09848", "CG3817", "CG4364", "CG1542", "Ip259", "CG6724", "CG6769")
600	GO_PERIKARYON	3.34804e-07	6.52254e-06	0.674963	-0.580785	-2.0117	85	c("cpx", "Got2", "Calx", "Rbp9", "nwk", "IA-2", "amon", "Pal2", "Sap47", "Sh", "Hk", "VGlut", "eag", "Ca-alpha1D", "Syt4", "HDAC6", "futsch", "Appl", "GluClalpha", "Gs2", "if", "Ndae1", "Odc1", "Ekar", "Shal", "sdt", "Cdk5alpha", "CG15537", "Shaw", "l(2)efl", "Shab", "Glut1", "CG7646", "CG7708", "Neurochondrin", "Eno", "Cp1", "Nca", "cher", "Spn42Da", "sif", "Dop2R", "Pdk1", "CG1315", "bchs")
601	GO_REGULATION_OF_CELLULAR_AMIDE_METABOLIC_PROCESS	3.46455e-07	6.73829e-06	0.674963	0.495305	1.74741	235	c("Imp", "Nlp", "rig", "Dph5", "wech", "vig2", "l(1)G0020", "eIF6", "peng", "Capr", "N", "nAChRalpha5", "yps", "CG10576", "Hel25E", "Dcp-1", "RpS3", "AlaRS", "Mtor", "RpS9", "Rcd-1", "lark", "RpS4", "pAbp", "mago", "Cbp80", "Rack1", "Ime4", "tsu", "RpS27", "Upf3", "RpL26", "RpL13A", "Dbp80", "Calr", "RpL30", "P32", "dod", "Nsun5", "Upf1", "sqd", "unk", "RpL10", "CG7265", "S6k", "CG6745", "Syp", "…
602	GO_CARBOHYDRATE_METABOLIC_PROCESS	3.48137e-07	6.75975e-06	0.674963	-0.40033	-1.6383	314	c("LManII", "Gbs-70E", "ACC", "UGP", "CG11594", "Galk", "fbp", "Tret1-1", "Got2", "Pfrx", "Gpo-1", "CG8177", "Pgm", "CG4302", "CG14024", "Mdh1", "GlyP", "CG31140", "CG9485", "CG7322", "aralar1", "per", "PCB", "Appl", "Pgi", "AdipoR", "Ndae1", "Nc73EF", "CG1640", "Men", "CG5946", "CG15661", "CG13937", "AGBE", "Mdh2", "smp-30", "GlyS", "5-HT2A", "CG1907", "Ald", "Galt", "kdn", "whd", "Pdk", "l(1)G0…
603	GO_REGULATION_OF_CELL_CYCLE_G1_S_PHASE_TRANSITION	3.57225e-07	6.92472e-06	0.674963	0.617421	1.96404	91	c("Rrp1", "PCNA", "RPA2", "CycB", "neb", "lok", "CG7154", "REG", "Art4", "E2f1", "Ino80", "Cdk1", "Art1", "Cdc6", "tefu", "aurA", "Tango4", "Rcd-1", "CycD", "Cdk2", "atms", "Dp", "CDC45L", "RpS27", "hyx", "stg", "RpL26", "Ubc2", "E(z)", "CDK2AP1", "CG13025", "Cul4", "Phb2", "Not3", "Ulp1", "E2f2", "Taf1", "Rbf", "Pa1", "twe", "Not11", "twin", "ecd", "nej", "CG1239", "Dronc", "Akt1", "p53", "Cdc2r…
604	GO_PRIMARY_ALCOHOL_METABOLIC_PROCESS	3.60613e-07	6.97882e-06	0.674963	-0.743908	-2.21347	34	c("Ca-alpha1T", "Gpo-1", "dob", "AcCoAS", "CG18003", "CG31140", "St1", "Cyp9f2", "CG2254", "ClC-a", "mdy", "ninaB", "CG2201", "Gpdh", "Cyp18a1")
605	GO_N_ACYLTRANSFERASE_ACTIVITY	3.84224e-07	7.42347e-06	0.674963	0.68698	2.02511	53	c("Rcd5", "Hat1", "Bap111", "l(1)G0020", "wds", "eco", "Atac2", "mof", "Ada3", "dom", "Br140", "e(y)1", "MBD-R2", "Rcd1", "Gcn5", "E(Pc)", "CG15439", "msl-3", "Elp3", "chm", "nsl1", "schlank", "CG6903", "TfIIB", "Taf1", "psidin", "Tip60", "Taf12", "wda", "Ing3", "nej", "dgt1", "tai", "Spt3", "not", "enok", "Eaf6", "Nmt", "san")
606	GO_TRANSPORT_VESICLE_MEMBRANE	4.04634e-07	7.8049e-06	0.674963	-0.53638	-1.92214	110	c("Gad1", "Syt1", "nSyb", "Rab3", "IA-2", "Vmat", "VAChT", "Pal2", "VGlut", "Syn", "Cbp53E", "Syt4", "Syngr", "Syt7", "Nep3", "VGAT", "Mctp", "Cam", "Vha55", "CG32225", "Amph", "CG1275", "Syx6", "EndoA", "Rab5", "Rab26", "GluRIA", "Syt12", "CG5937", "Syn1", "Itp-r83A", "Tbh", "Rph", "ZnT33D", "Nca", "Vha13", "Syx1A", "Lamp1", "CG42321", "Dop2R", "Grd", "Chc", "CG3168", "PAPLA1", "ICA69", "Nha1", …
607	GO_ORGANIC_ANION_TRANSMEMBRANE_TRANSPORTER_ACTIVITY	4.14134e-07	7.97497e-06	0.674963	-0.587969	-2.03199	83	c("Tret1-1", "CG8177", "Indy", "aralar1", "VGlut", "CG9413", "Eaat2", "Oatp30B", "Mpc1", "Ndae1", "CG12531", "CG1907", "CG13743", "CG8468", "VGAT", "CG10804", "CG5549", "Glut1", "CG13248", "sesB", "Snmp2", "CG1628", "Rim2", "MRP", "CG16700", "kar", "hoe1", "Sln", "Dic1", "CG3394", "Prestin", "CG14694", "CG9396", "slif", "CG11655", "CG10939", "Mct1", "dmGlut", "CG6293", "CG6836", "CG5254", "Gat", …
608	GO_PYROPHOSPHATE_HYDROLYSIS_DRIVEN_PROTON_TRANSMEMBRANE_TRANSPORTER_ACTIVITY	4.25026e-07	8.17127e-06	0.674963	-0.82861	-2.182	21	c("Vha68-1", "SERCA", "Atpalpha", "Vha55", "VhaM9.7-a", "Vha26", "ATPsynbeta", "Vha44", "Vha100-2", "Vha16-1", "Vha100-1", "Vha13", "Vha14-1", "VhaSFD", "Vha36-1", "VhaPPA1-1", "VhaAC39-1")
609	GO_TERMINATION_OF_RNA_POLYMERASE_II_TRANSCRIPTION	4.32255e-07	8.29659e-06	0.674963	0.814864	2.12885	28	c("Slbp", "lds", "Pabp2", "SmB", "SmE", "CG3689", "SmD3", "SmF", "su(f)", "Cpsf73", "CG7185", "Fip1", "CG7504", "Cbp80", "Clp", "hrg", "SNRPG", "Sym", "Ssu72", "Cpsf160", "Cpsf100", "MED18")
610	GO_RNA_DEPENDENT_DNA_BIOSYNTHETIC_PROCESS	4.33962e-07	8.31571e-06	0.674963	0.74561	2.07858	37	c("Nop60B", "mre11", "CG4038", "rad50", "CG7637", "l(1)G0020", "WDR79", "RpA-70", "Gnf1", "NHP2", "tefu", "aurA", "CG16817", "mei-41", "CG11180", "Ns1", "Ku80", "Src64B", "Hrb87F", "Rrp6", "CG10341", "CG9601", "pcm", "Tnks", "Mekk1", "Rb97D", "Smg5", "arm", "Smg6", "DCP2")
611	GO_SMALL_NUCLEOLAR_RIBONUCLEOPROTEIN_COMPLEX	4.42455e-07	8.46457e-06	0.674963	0.883327	2.12159	19	c("Nop60B", "Fib", "CG4038", "nop5", "Nop56", "CG7637", "hoip", "l(1)G0045", "NHP2", "SmF", "CG13097", "U3-55K", "Rpp30", "CG9344", "CG9422", "CG8038", "CG10341")
612	HALLMARK_UNFOLDED_PROTEIN_RESPONSE	4.46753e-07	8.53284e-06	0.674963	0.624395	1.95349	84	c("Nlp", "Nop60B", "baf", "Set", "Cks30A", "Nop56", "IleRS", "Rrp4", "NHP2", "Csl4", "CG5800", "ThrRS", "caz", "Rrp45", "U3-55K", "Gtp-bp", "Ge-1", "Gp93", "Sec31", "CaBP1", "Shc", "Calr", "Rrp6", "Mtr4", "l(3)07882", "Mys45A", "CG9302", "CG8038", "Rrp46", "Cfp1", "CG8963", "DCP1", "Ski6", "KdelR", "RpS14a", "SrpRbeta", "LSm1", "Nf-YB", "CG4866", "CG2918", "mnd", "wfs1", "twin", "Spase22-23", "sc…
613	GO_ELECTRON_TRANSFER_ACTIVITY	4.581e-07	8.73528e-06	0.674963	-0.632127	-2.10643	66	c("CG3999", "ry", "Men", "Cpr", "lox2", "CG6287", "Etf-QO", "P5CDh1", "ND-49", "ND-MLRQ", "ND-75", "Asph", "Cyt-c1", "COX6B", "COX5B", "cype", "COX4", "COX8", "RFeSP", "ox", "levy", "UQCR-Q", "COX7C", "Cyt-c-p", "CG7834", "COX7A", "COX5A", "wal", "Fdx2", "SdhD", "CG3609", "ND-24", "ND-B17.2", "ND-13A", "SdhC", "Aldh", "Cyt-b5", "UQCR-C1", "Men-b", "CG6084", "CG14407", "SdhA")
614	GO_MICROTUBULE_BASED_PROCESS	4.63086e-07	8.81598e-06	0.674963	0.429059	1.59081	438	c("ncd", "Nlp", "CycB", "mars", "Rcc1", "Poc1", "tum", "Klp3A", "neb", "lok", "grp", "polo", "Nup62", "betaTub56D", "asp", "Sas-4", "geminin", "pav", "CG10555", "Cep135", "Klp67A", "Mlh1", "Fs(2)Ket", "Myb", "SAK", "ana3", "cmet", "Ino80", "Cdk1", "Zw10", "insc", "Det", "XNP", "Klp10A", "RpS3", "Uch", "Rae1", "Mtor", "aurA", "Mps1", "Ran", "fzy", "Grip128", "Bug22", "mad2", "Gen", "Ndc80", "lark"…
615	HP_ABNORMALITY_OF_THE_PALPEBRAL_FISSURES	4.73876e-07	9.00673e-06	0.674963	0.430712	1.59425	428	c("Pex7", "sti", "pch2", "BubR1", "Act42A", "RfC4", "neb", "DNApol-alpha180", "FANCI", "betaTub56D", "asp", "Sas-4", "geminin", "TfAP-2", "slp2", "Bap170", "Bub3", "SmB", "RpI1", "Cep135", "Fancd2", "N", "Rrp4", "nAChRalpha5", "SAK", "ana3", "Bap55", "cmet", "Orc1", "r-l", "Ror", "Spx", "XNP", "NSD", "AlaRS", "brm", "Phf7", "Ptr", "Ankle2", "mei-9", "Dhod", "Nipped-A", "mei-41", "CG4849", "betaTu…
616	GO_SIGNAL_TRANSDUCTION_IN_RESPONSE_TO_DNA_DAMAGE	4.90485e-07	9.30727e-06	0.659444	0.631901	1.95821	77	c("PCNA", "CycB", "esg", "lok", "grp", "polo", "Art4", "E2f1", "Cdk1", "XNP", "Art1", "tefu", "aurA", "l(2)dtl", "Rcd-1", "mei-41", "Cdk2", "Prp19", "elg1", "Cdc5", "Dp", "RpS27", "stg", "RpL26", "nbs", "wor", "Ptip", "Su(var)3-3", "mnb", "crp", "Not3", "Usp10", "AIMP3", "E2f2", "CG3165", "p38b", "Rbf", "twe", "Not11", "Tip60", "twin", "nej", "CG8435", "Dronc", "Pp2C1", "p53", "ste24a", "Rga", "C…
617	HP_FINGER_CLINODACTYLY	5.08588e-07	9.63515e-06	0.659444	0.52778	1.8154	175	c("pch2", "BubR1", "run", "RfC4", "DNApol-alpha180", "FANCI", "Sas-4", "geminin", "dup", "TfAP-2", "Bub3", "SmB", "Fancd2", "nAChRalpha5", "SAK", "cmet", "Orc1", "Ror", "Orc4", "XNP", "Cdc6", "mei-9", "Nipped-A", "mei-41", "mute", "mus205", "Orc6", "SMC1", "hd", "CDC45L", "kto", "tsu", "dom", "ush", "Blm", "lili", "koko", "sba", "Vps13B", "SMC3", "RpL10", "Nup37", "14-3-3epsilon", "nopo", "Dll", …
618	GO_ACTION_POTENTIAL	5.12595e-07	9.69535e-06	0.659444	-0.66036	-2.16054	54	c("Ca-alpha1T", "CG8177", "Calx", "para", "RyR", "nAChRbeta1", "Sh", "Hk", "Ca-alpha1D", "GluClalpha", "ClC-a", "Ekar", "SERCA", "Ca-beta", "SK", "Shal", "Atpalpha", "nrv1", "Gpdh", "Dop1R1", "Shab", "Amph", "nAChRalpha2", "Snmp2", "Oamb", "nAChRalpha1", "Syn1", "Galphaq", "Nedd4", "moody", "cher")
619	GO_SODIUM_ION_TRANSMEMBRANE_TRANSPORTER_ACTIVITY	5.17314e-07	9.76878e-06	0.659444	-0.708296	-2.21243	43	c("Ca-alpha1T", "Calx", "para", "Nckx30C", "Vmat", "Indy", "VGlut", "Eaat2", "Ndae1", "Ekar", "Atpalpha", "nrv1", "CG10804", "CG5549", "CG7708", "Nhe2", "DAT", "SerT", "Nhe3", "CG11655", "Nha1", "dmGlut", "CG6293", "Gat", "CG17167")
620	GO_GLYCEROLIPID_METABOLIC_PROCESS	5.38324e-07	1.01491e-05	0.659444	-0.462286	-1.78811	191	c("IP3K2", "CdsA", "dob", "CG3961", "Gel", "CG31140", "rdgA", "Ace", "Lsd-1", "Pect", "Pis", "mdy", "CG5065", "smp-30", "ChAT", "CG2201", "5-HT2A", "mAChR-A", "whd", "csw", "rdgB", "Ipp", "Gpdh", "Acsl", "Snmp1", "CG42668", "emp", "PIP5K59B", "Dgk", "CG9391", "Plc21C", "CG10082", "Cat", "Gk2", "eas", "Lpin", "Rab5", "stmA", "CG7582", "mino", "Mtpalpha", "CG6805", "CG4753", "frj", "Synj", "TMS1", …
621	GO_VITAMIN_BINDING	5.4139e-07	1.01905e-05	0.659444	-0.629784	-2.09862	66	c("ACC", "CG3999", "Gad1", "Spat", "Got2", "Oat", "Pal2", "GlyP", "PCB", "Cbp53E", "Rh2", "Nc73EF", "CG1640", "Ddc", "CG8129", "CG34424", "Hdc", "Gabat", "Cyp18a1", "CG10026", "CG11241", "CG1544", "CG3556", "CG10361", "Got1", "Tbh", "Alas", "Pdxk", "b", "Sply", "CG14694", "CG8745", "FASN2", "CG9701", "Gnmt", "CG1665", "fbl", "Aldh", "CG2118")
622	GO_EXTRACELLULAR_MATRIX	5.48553e-07	1.03087e-05	0.659444	-0.56367	-2.00046	98	c("Ppn", "Col4a1", "vkg", "Cow", "mmd", "nolo", "Appl", "Sap-r", "SPARC", "Ace", "SP2353", "Pxn", "CG17739", "lox2", "Tsp74F", "magu", "Tg", "Tep3", "Ccn", "Fas2", "Tsp", "NetB", "mfas", "Wnt6", "Timp", "CG41520", "Cp1", "mew", "CG12163", "Pax", "Spn42Dd", "CASK", "CG42339", "Kal1", "AnxB9", "dally", "CG31999", "Sulf1", "CG3097", "spidey", "mspo", "Pvf1", "shot", "cathD", "btl", "Sdc", "Actbeta",…
623	GO_MODIFICATION_DEPENDENT_PROTEIN_BINDING	5.5742e-07	1.04586e-05	0.659444	0.645253	2.00325	79	c("Msh6", "CG7154", "Art4", "CG10565", "wds", "XNP", "Daxx", "mh", "brm", "CG4747", "polybromo", "nclb", "mof", "Chd3", "Sfmbt", "HP1b", "CG7379", "Pcl", "D12", "Prp8", "CG1550", "Mi-2", "CG8209", "Pc", "BRWD3", "Cfp1", "tou", "CG1815", "msl-3", "E(bx)", "Rbbp5", "CG10133", "fs(1)h", "Tdrd3", "CG8569", "CG7137", "pygo", "Gas41", "Taf1", "Sgf29", "Taf7", "Su(z)12", "Fmr1", "Ing3", "ear", "Cap-D3",…
624	GO_NADH_DEHYDROGENASE_COMPLEX	5.62445e-07	1.05359e-05	0.659444	-0.73855	-2.20265	35	c("ND-51", "ND-49", "ND-MLRQ", "ND-75", "ND-B14", "ND-ASHI", "ND-AGGG", "ND-B14.7", "ND-23", "ND-B14.5A", "ND-B22", "ND-B15", "ND-13B", "ND-B12", "ND-ACP", "ND-42", "ND-39", "ND-B18", "ND-24", "ND-B17.2", "ND-13A", "ND-20", "NP15.6", "ND-B14.5B", "ND-19", "ND-18", "ND-B16.6", "ND-PDSW")
625	GO_RESPONSE_TO_IONIZING_RADIATION	5.64902e-07	1.0565e-05	0.659444	0.661652	2.01815	66	c("RnrL", "esg", "Set", "lok", "pbl", "Fancd2", "LysRS", "Ino80", "Dcp-1", "spel1", "tefu", "mus101", "mei-41", "Ku80", "tam", "Blm", "RpL26", "Irbp", "grn", "wor", "Rad9", "Ptip", "defl", "eya", "CG13025", "Su(var)3-3", "okr", "Ercc1", "Parp", "MTA1-like", "spn-A", "CG3165", "p38b", "Tip60", "Ras85D", "CG5181", "Xrcc2", "p53", "IntS3", "ste24a", "Tlk", "Nipped-B", "Lig4")
626	HP_THICK_VERMILION_BORDER	5.73311e-07	1.07052e-05	0.659444	0.535925	1.81236	155	c("Mcm5", "sti", "Set", "RfC4", "Bap60", "geminin", "dup", "TfAP-2", "Bap111", "Bap170", "Snr1", "mor", "Orc1", "Orc4", "XNP", "Cdc6", "brm", "Ptr", "RpS24", "RpS26", "RpL35", "RpS29", "Orc6", "RpL27", "CDC45L", "RpS15Ab", "kto", "RpS27", "RpL18", "RpL35A", "RpL11", "RpS7", "Upf3", "RpL26", "RpS28b", "thoc6", "RpS17", "RpL31", "grn", "CG7457", "CG6745", "CG4041", "RpL5", "Nsun2", "Klp61F", "osa",…
627	GO_SNRNA_METABOLIC_PROCESS	5.82037e-07	1.08508e-05	0.659444	0.791098	2.13658	32	c("Nop60B", "CG7637", "Rrp4", "NHP2", "Rrp45", "IntS4", "Rrp6", "Mtr4", "Rrp46", "IntS11", "IntS9", "Rrp42", "defl", "CG7544", "Ski6", "omd", "IntS2", "IntS12", "IntS10", "Larp7", "CG11454", "CG14906", "IntS1", "IntS8", "Rrp40", "CG1239", "IntS14", "Mtr3", "IntS3", "CG4622")
628	HP_APLASIA_HYPOPLASIA_OF_THE_PATELLA	6.02586e-07	1.1216e-05	0.659444	0.821511	2.11631	25	c("Bap60", "geminin", "dup", "Bap111", "Bap170", "Snr1", "mor", "Orc1", "Orc4", "Cdc6", "brm", "Orc6", "hd", "CDC45L", "RecQ4", "tsu", "Art7", "lili")
629	GO_CELLULAR_CARBOHYDRATE_METABOLIC_PROCESS	6.0669e-07	1.12744e-05	0.659444	-0.488858	-1.82844	150	c("Gbs-70E", "ACC", "UGP", "CG11594", "Galk", "fbp", "Pfrx", "Gpo-1", "CG8177", "Pgm", "GlyP", "CG31140", "CG9485", "aralar1", "per", "AdipoR", "CG1640", "AGBE", "smp-30", "GlyS", "Pdk", "Inos", "Pgd", "Glycogenin", "Ipp", "CG6910", "Snmp1", "Pkc98E", "Cam", "sgg", "CG9391", "Glut1", "Gk2", "flw", "Ect3", "Hr3", "Tpi", "Sesn", "CG3534", "Pask", "CG6805", "Synj", "CG15117", "Slc45-1", "Sik2", "fkh…
630	GO_NON_RECOMBINATIONAL_REPAIR	6.16643e-07	1.14412e-05	0.659444	0.736401	2.1109	42	c("mre11", "DNApol-alpha180", "rad50", "WDR79", "Mlh1", "Rif1", "NSD", "tefu", "Dek", "XRCC1", "Su(var)2-10", "mei-9", "Prp19", "Ku80", "Snm1", "mus308", "nbs", "Irbp", "sip1", "CG11986", "Ptip", "Sirt7", "Ercc1", "CG9601", "Tip60", "Marcal1", "not", "lig3", "Hmt4-20", "Lig4", "CG6833", "Uev1A", "Hsf")
631	GO_SITE_OF_DOUBLE_STRAND_BREAK	6.17697e-07	1.14426e-05	0.659444	0.749999	2.10053	38	c("RPA2", "RPA3", "mre11", "SMC5", "rad50", "WDR79", "Rif1", "timeout", "jnj", "Prp19", "DNApol-eta", "CG7194", "Etl1", "Pcl", "nbs", "CG13025", "Arpc2", "CG6171", "Sirt7", "Parp", "Arp3", "spn-A", "Arp2", "CG5543", "Arpc3A", "Marcal1", "Arpc4", "Arpc5", "p53")
632	GO_REGULATION_OF_BLOOD_PRESSURE	6.20779e-07	1.14815e-05	0.659444	-0.610219	-2.07408	72	c("Mhc", "Ndae1", "Pu", "Gycalpha99B", "Nep4", "Nep3", "Tm2", "Atpalpha", "Octbeta2R", "CG14669", "Gabat", "CG18208", "CG31183", "Dop1R1", "dnc", "Nep1", "wupA", "wit", "Plc21C", "Ance", "Nos", "Oamb", "mfas", "Sod1", "CG32638", "CG14516", "fray", "Nca", "CG3097", "Dop2R", "Pvf1", "ATPsynCF6", "Ance-3", "Tm1", "NPFR", "Ptp4E", "Graf", "CG7497", "TkR99D")
633	HALLMARK_MITOTIC_SPINDLE	6.39191e-07	1.18033e-05	0.659444	0.551703	1.83242	134	c("Lam", "scra", "Top2", "CycB", "BubR1", "mars", "glu", "rod", "tum", "Klp3A", "pbl", "polo", "Sas-4", "pav", "N", "Gnf1", "cmet", "Cdk1", "Det", "Klp10A", "aurA", "Mps1", "Grip128", "stau", "Ndc80", "Rca1", "l(2)gl", "SMC1", "sofe", "PPP4R2r", "Sas-6", "Cdc42", "SMC3", "Eb1", "14-3-3epsilon", "Grip84", "Rok", "Klp61F", "Apc2", "sub", "rictor", "msps", "RasGAP1", "Cdc27", "zip", "p130CAS", "Kat6…
634	GO_G_PROTEIN_COUPLED_RECEPTOR_SIGNALING_PATHWAY_COUPLED_TO_CYCLIC_NUCLEOTIDE_SECOND_MESSENGER	6.4023e-07	1.18039e-05	0.659444	-0.626452	-2.0848	65	c("Pkc53E", "Ca-alpha1D", "Appl", "Sap-r", "Ekar", "Pka-C1", "Ac76E", "5-HT2A", "mAChR-A", "Octbeta2R", "Ac13E", "Galphao", "CG18208", "rut", "Dop1R1", "dnc", "mGluR", "5-HT1A", "GABA-B-R1", "Nos", "Ric", "5-HT1B", "Octbeta1R", "Oamb", "Galphaq", "CG43373", "moody", "Ac3", "Dh44-R1", "cher", "Dop2R", "Lgr1", "AstC-R2", "CG10939", "AstA-R1", "NPFR", "5-HT7", "Ac78C", "CG7497", "Dh31-R")
635	GO_ORGANIC_HYDROXY_COMPOUND_TRANSPORT	6.43555e-07	1.18465e-05	0.659444	-0.548265	-1.9451	100	c("CG34120", "Syt1", "Rab3", "Vmat", "nAChRbeta1", "Sh", "Syt4", "Syt7", "5-HT2A", "mAChR-A", "Mdr65", "csw", "Gabat", "CG18208", "Snmp1", "CG42668", "Dop1R1", "emp", "Shab", "5-HT1A", "Ent3", "Nos", "nAChRalpha2", "5-HT1B", "Snmp2", "CG3860", "MRP", "AQP", "Bsg", "nAChRalpha1", "Syt12", "DAT", "Sln", "SerT", "CG11151", "Drip", "Dh44-R1", "Prestin", "Syx1A", "ScpX", "Dop2R", "nes", "CG11655", "CG…
636	GO_AMINO_ACID_ACTIVATION	6.62966e-07	1.21846e-05	0.659444	0.726395	2.09081	44	c("IleRS", "LysRS", "GlyRS", "AlaRS", "ThrRS", "SerRS", "HisRS", "LeuRS", "AspRS-m", "ValRS", "AspRS", "CG8097", "AIMP1", "TrpRS", "MetRS", "AsnRS", "GlnRS", "ArgRS", "AIMP2", "alpha-PheRS", "GluProRS", "AIMP3", "CG10802", "beta-PheRS", "CysRS", "SerRS-m", "U26", "GatA", "TyrRS", "GatB", "AsnRS-m", "IleRS-m", "ArgRS-m", "ProRS-m")
637	GO_CHROMOSOME_LOCALIZATION	6.69563e-07	1.22865e-05	0.659444	0.726207	2.09027	44	c("ncd", "CycB", "mars", "neb", "Nup62", "dup", "Klp67A", "Mlh1", "Fs(2)Ket", "cmet", "Zw10", "CG32409", "Klp10A", "tefu", "aurA", "Ndc80", "CG11180", "CG5498", "Cdc23", "Mad1", "Arp3")
638	GO_RESPONSE_TO_UV	6.86675e-07	1.25808e-05	0.659444	0.627736	1.96016	83	c("PCNA", "Nlp", "CG8173", "Msh6", "grp", "Fen1", "rept", "Ino80", "CG10336", "CG9246", "Dcp-1", "spel1", "Xpc", "aurA", "mh", "l(2)dtl", "mei-9", "mei-41", "Xpd", "DNApol-eta", "pic", "Ime4", "CG10803", "CG42360", "RpL26", "Xpac", "Arp5", "Ssl1", "DNApol-delta", "Su(var)3-3", "Ercc1", "Parp", "Cul4", "hay", "CG3165", "p38b", "Taf1", "Rev1", "twe", "CG8336", "Fmr1", "nej", "Gcn2", "Usp47", "Mekk1…
639	HP_RENAL_HYPOPLASIA_APLASIA	6.91673e-07	1.26525e-05	0.659444	0.546693	1.84382	147	c("Mcm5", "Six4", "sti", "RfC4", "neb", "Bap60", "FANCI", "asp", "Sas-4", "TfAP-2", "Bap111", "Bap170", "Cep135", "Fancd2", "N", "Snr1", "Vang", "ana3", "mor", "Sema2a", "fra", "Spx", "XNP", "brm", "Ankle2", "mei-9", "Nipped-A", "Dl", "Optix", "Hira", "Art7", "RpL26", "Sas-6", "thoc6", "koko", "MCPH1", "Cdc42", "grn", "achi", "sty", "eya", "CG13025", "osa", "Apc2", "Utx", "spn-A", "ptc", "Taf13",…
640	GO_NEGATIVE_REGULATION_OF_NUCLEAR_DIVISION	7.06467e-07	1.29029e-05	0.659444	0.748237	2.0956	38	c("CycB", "pch2", "BubR1", "grp", "polo", "dup", "Bub3", "Zw10", "XNP", "tefu", "Mtor", "aurA", "Mps1", "fzy", "mad2", "Gen", "Ndc80", "Rca1", "Apc2", "Mad1", "gbb")
641	GO_PRIMARY_ACTIVE_TRANSMEMBRANE_TRANSPORTER_ACTIVITY	7.36062e-07	1.34225e-05	0.659444	-0.673418	-2.17114	50	c("CG34120", "Vha68-1", "SERCA", "Mdr65", "Atpalpha", "nrv1", "Vha55", "VhaM9.7-a", "Vha26", "ATPsynbeta", "MRP", "Vha44", "Vha100-2", "Vha16-1", "Vha100-1", "Mdr49", "ZnT33D", "Pmp70", "Vha13", "CG42321", "Vha14-1", "VhaSFD", "Vha36-1", "VhaPPA1-1", "VhaAC39-1", "ATP7")
642	GO_NUCLEOTIDE_EXCISION_REPAIR_DNA_GAP_FILLING	7.4181e-07	1.35063e-05	0.659444	0.862749	2.08718	20	c("PCNA", "RPA2", "RPA3", "RfC4", "CG8142", "DNApol-epsilon255", "RpA-70", "Gnf1", "DNA-ligI", "RpL40", "RfC3", "XRCC1", "CG12018", "RfC38", "DNApol-delta", "RpS27A")
643	GO_MIDBODY	7.53602e-07	1.36996e-05	0.659444	0.575366	1.88203	116	c("scra", "CG9135", "tum", "Klp3A", "neb", "pbl", "polo", "Nup62", "asp", "CG11403", "pav", "l(1)G0020", "cmet", "Cdk1", "Det", "pnut", "aurA", "Ran", "nesd", "Rack1", "CG10809", "Galphai", "sofe", "Gp93", "CG7369", "aurB", "CG1550", "sba", "dod", "Cdc42", "e(r)", "Eb1", "CG4041", "Sep2", "CG4036", "Sep1", "Clic", "sub", "ptc", "CG14985", "CG4511", "zip", "Sec6", "Pp1-87B", "Kat60")
644	GO_FATTY_ACID_METABOLIC_PROCESS	7.65499e-07	1.38943e-05	0.659444	-0.473196	-1.80533	170	c("Desat1", "ACC", "glob1", "CG3961", "AcCoAS", "bgm", "CG18003", "Pal2", "Pka-R2", "per", "CG3902", "Cyp9f2", "AdipoR", "Lsd-1", "smp-30", "Cpr", "whd", "CG9547", "Pdk", "CG2781", "CG10932", "Etf-QO", "Acsl", "CG7430", "Cyp18a1", "Vha55", "CG7461", "Fatp", "Lpin", "CG5009", "CG12512", "Snmp2", "CG6543", "yip2", "Sesn", "CG8814", "mino", "Mtpalpha", "Slc45-1", "Mfe2", "ATPCL", "CG3394", "Pmp70", …
645	GO_POSITIVE_REGULATION_OF_ION_TRANSMEMBRANE_TRANSPORT	7.82913e-07	1.41816e-05	0.659444	-0.645081	-2.1389	62	c("trpl", "CG3961", "trp", "RyR", "Sh", "CG42450", "SERCA", "Ca-beta", "smp-30", "Nipsnap", "Mdr65", "Octbeta2R", "nrv1", "Shaw", "Dop1R1", "shi", "Cam", "jp", "Nos", "Hsc70-1", "Zw", "Mdr49", "fray", "Nlg4", "Past1", "cher", "Pdk1", "elm", "se", "CG42673", "CG10939", "AstA-R1", "Ance-3")
646	WP_SYNAPTIC_VESICLE_PATHWAY	7.83755e-07	1.41816e-05	0.659444	-0.772062	-2.21071	30	c("cpx", "Syt1", "nSyb", "Snap25", "Rab3", "Vmat", "VAChT", "VGlut", "Syn", "comt", "Rop", "Atpalpha", "VGAT", "shi", "alphaSnap", "sesB", "SerT", "Syx1A", "Chc")
647	GO_TELOMERASE_HOLOENZYME_COMPLEX	8.10748e-07	1.46474e-05	0.659444	0.904849	2.0506	15	c("Nop60B", "CG4038", "smid", "CG7637", "l(1)G0020", "SmB", "WDR79", "SmE", "NHP2", "SmD3", "CG16817", "Ns1")
648	GO_NUCLEOSIDE_BISPHOSPHATE_BIOSYNTHETIC_PROCESS	8.17096e-07	1.47392e-05	0.659444	-0.681981	-2.14157	44	c("Desat1", "ACC", "CG3961", "AcCoAS", "bgm", "Mpc1", "Papss", "CG9547", "Pdk", "CG2781", "CG10932", "l(1)G0334", "muc", "Acsl", "CG7430", "CG11876", "Ppcs", "ATPCL", "Prestin", "spidey", "CG3603", "CG9396", "FASN2")
649	GO_MITOCHONDRIAL_TRANSLATIONAL_TERMINATION	8.33321e-07	1.50088e-05	0.659444	0.616985	1.9207	82	c("mRpS26", "mRpL1", "mRpL38", "CG7488", "mRpL34", "mRpS18B", "mRpL39", "mRpL16", "mRpL45", "mRpS28", "mRpL44", "mRpL27", "mRpL15", "mRpS31", "mRpS16", "mRpL19", "mRpL49", "mRpS11", "mRpL22", "mRpL46", "mRpS35", "mRpS23", "mRpS18A", "mRpL30", "mRpL54", "mRpS29", "bonsai", "mRpL4", "mRpL9", "mRpL28", "mRpL23", "mRpS25", "mRpL14", "mRpL37", "mRpL35", "mRpS6", "mRpS10", "mRpS14", "mRpL36", "mRpS24",…
650	GO_NUCLEOTIDE_EXCISION_REPAIR_PREINCISION_COMPLEX_ASSEMBLY	8.36714e-07	1.50467e-05	0.659444	0.840371	2.14021	24	c("RPA2", "RPA3", "Tfb1", "mrn", "Cdk7", "RpA-70", "Xpc", "RpL40", "Xpd", "Mat1", "pic", "CycH", "Tfb4", "Xpac", "Ssl1", "RpS27A", "Parp", "Cul4", "hay", "Roc1a")
651	GO_OXIDOREDUCTASE_ACTIVITY_ACTING_ON_CH_OH_GROUP_OF_DONORS	8.65549e-07	1.55413e-05	0.659444	-0.636867	-2.11583	57	c("D2hgdh", "Gpo-1", "CG18003", "Mdh1", "CG7322", "Hk", "CG2254", "Men", "Mdh2", "CG6287", "Pgd", "Gpdh", "CG6910", "ninaG", "CG5028", "Zw", "Mtpalpha", "Mfe2", "l(1)G0156", "spidey", "CG3603", "Idh", "Thiolase", "Sodh-1", "CG7724", "dpp", "FASN2", "CG3699", "CG3609", "CG8888", "CG10672", "Sptr", "Men-b", "T3dh", "CG6084")
652	GO_CHROMOSOME_ORGANIZATION_INVOLVED_IN_MEIOTIC_CELL_CYCLE	8.73565e-07	1.56612e-05	0.659444	0.788549	2.07332	29	c("CycE", "SMC2", "pch2", "Cap-D2", "BubR1", "glu", "mre11", "barr", "rad50", "Fancd2", "Mlh1", "XNP", "tefu", "Ndc1", "AGO1", "Sirt7", "spn-A", "SA", "spn-D", "vtd", "Cap-D3", "Pp2A-29B")
653	GO_MITOTIC_METAPHASE_PLATE_CONGRESSION	8.74964e-07	1.56623e-05	0.659444	0.78661	2.09018	30	c("ncd", "CycB", "neb", "Nup62", "dup", "Klp67A", "Fs(2)Ket", "cmet", "Zw10", "CG32409", "Klp10A", "aurA", "Ndc80", "CG11180", "CG5498", "Cdc23", "Mad1")
654	WP_INTEGRATED_CANCER_PATHWAY	8.81572e-07	1.57564e-05	0.659444	0.817167	2.10511	25	c("mre11", "lok", "Msh6", "grp", "polo", "rad50", "E2f1", "Cdk1", "Dcp-1", "spel1", "tefu", "mei-41", "Cdk2", "stg", "Blm", "Smox", "twe", "hop", "Dronc", "Akt1", "p53")
655	GO_SULFUR_COMPOUND_BIOSYNTHETIC_PROCESS	9.01273e-07	1.60839e-05	0.659444	-0.561793	-1.95667	90	c("pug", "Desat1", "ACC", "CG3961", "AcCoAS", "bgm", "Adi1", "CG4752", "Mpc1", "Papss", "Nmdmc", "CG9547", "Pdk", "CG2781", "CG10932", "l(1)G0334", "muc", "Acsl", "CG7430", "Gclc", "CG11876", "Ppcs", "SamDC", "ATPCL", "Mgstl", "Prestin", "b", "CG31637", "CG4829", "spidey", "CG3603", "CG9396", "se", "FASN2", "Las", "CG7560", "Ggt-1", "CG11134", "Gclm", "kon", "sfl", "Mtap", "GstS1", "CG6746", "CG3…
656	GO_NEGATIVE_REGULATION_OF_CHROMOSOME_SEGREGATION	9.71033e-07	1.72904e-05	0.643552	0.783049	2.11484	32	c("CycB", "pch2", "BubR1", "polo", "dup", "Bub3", "Zw10", "XNP", "tefu", "Mtor", "aurA", "Mps1", "fzy", "mad2", "Gen", "Ndc80", "Rca1", "wapl", "Apc2", "Mad1")
657	GO_RNA_PHOSPHODIESTER_BOND_HYDROLYSIS_ENDONUCLEOLYTIC	9.71837e-07	1.72904e-05	0.643552	0.684063	2.02418	56	c("Rrp1", "Fen1", "trsn", "CG1671", "l(1)G0045", "CG32409", "CG13690", "Cpsf73", "CG7728", "rnh1", "CG5033", "Rpp30", "ldbr", "Trax", "CG42360", "RpS21", "Rtc1", "CG11164", "CG9422", "l(3)07882", "CG8038", "CG2972", "Edc3", "CG11123", "Tsr1", "AGO1", "drosha", "aub", "Tudor-SN", "tos", "JhI-1", "CG4554", "Dcr-1", "Bka", "CG8414", "mRpL44", "CG5645", "CG14057", "CG32708", "piwi", "CG31812", "Smg6"…
658	HP_LOCALIZED_SKIN_LESION	1.03419e-06	1.83717e-05	0.643552	0.430994	1.58578	384	c("Nlp", "Six4", "Nop60B", "pch2", "BubR1", "Act42A", "esg", "RfC4", "FANCI", "Msh6", "LBR", "TfAP-2", "CG7637", "Bub3", "WDR79", "Fancd2", "N", "Mlh1", "Vang", "nAChRalpha5", "Orc1", "NHP2", "Ror", "agt", "Sema2a", "Spx", "NSD", "spel1", "tefu", "Xpc", "CG7728", "Pms2", "shtd", "O-fut1", "mei-9", "Top3alpha", "Xpd", "l(3)72Ab", "mus205", "caz", "CG4849", "l(1)G0007", "DNApol-eta", "CtBP", "RhoGA…
659	KEGG_VASCULAR_SMOOTH_MUSCLE_CONTRACTION	1.03803e-06	1.8412e-05	0.643552	-0.67023	-2.16086	50	c("CG17124", "inaC", "for", "Pkc53E", "slo", "Ca-alpha1D", "Gycbeta100B", "norpA", "Pka-C1", "Gycalpha99B", "Ac76E", "Ac13E", "Pkcdelta", "Act79B", "CG31183", "rut", "Pkc98E", "Cam", "Plc21C", "flw", "Oamb", "Galphaq", "CG43373", "Itp-r83A", "Ac3", "sqa", "Pka-C3")
660	GO_REGULATION_OF_CALCIUM_ION_TRANSPORT	1.04562e-06	1.85186e-05	0.643552	-0.561035	-1.97284	94	c("trpl", "Calx", "trp", "RyR", "Ca-alpha1D", "CG42450", "SERCA", "Ca-beta", "Pka-C1", "smp-30", "Nipsnap", "csw", "Atpalpha", "nrv1", "CG18208", "Dop1R1", "Pkc98E", "dnc", "Cam", "Gbeta5", "jp", "Tsp97E", "Amph", "Nos", "CG7646", "Hsc70-1", "Nmdar1", "Zw", "CG6805", "Synd", "CASK", "Nca", "Past1", "Dh44-R1", "Rgk2", "Dop2R", "Pdk1", "Pvf1", "se", "CG42673", "Sk1", "didum", "homer", "CG4239", "BI…
661	HP_IRREGULAR_HYPERPIGMENTATION	1.06693e-06	1.88674e-05	0.643552	0.637859	1.95283	70	c("Nlp", "Nop60B", "Act42A", "baf", "FANCI", "Msh6", "betaTub56D", "LBR", "CG7637", "WDR79", "Fancd2", "N", "Mlh1", "NHP2", "spel1", "Xpc", "Pms2", "O-fut1", "mei-9", "Xpd", "betaTub60D", "RhoGAP5A", "Blm", "Xpac", "CG13025", "Utx", "spn-A", "InR", "hay", "Fancl", "spn-D", "Marcal1", "Ras85D", "por", "Coprox", "Xrcc2", "Fancm", "Akt1")
662	GO_OXIDOREDUCTASE_COMPLEX	1.08073e-06	1.90825e-05	0.643552	-0.607653	-2.04711	69	c("CG3999", "Gpo-1", "Nc73EF", "ND-51", "Pdk", "l(1)G0334", "Gpdh", "muc", "ND-49", "CG7430", "ND-MLRQ", "ND-75", "CG11876", "Cyt-c1", "ND-B14", "ND-ASHI", "UQCR-C2", "RFeSP", "ox", "CG5599", "UQCR-Q", "ND-AGGG", "ND-B14.7", "ppl", "CG5214", "ND-23", "SdhD", "CG8199", "ND-B14.5A", "ND-B22", "ND-B15", "ND-13B", "ND-B12", "ND-ACP", "ND-42", "ND-39", "ND-B18", "ND-24", "ND-B17.2", "ND-13A", "SdhC", …
663	HP_DEVIATION_OF_THE_HAND_OR_OF_FINGERS_OF_THE_HAND	1.12484e-06	1.98314e-05	0.643552	0.486757	1.71603	231	c("pch2", "BubR1", "run", "RfC4", "DNApol-alpha180", "FANCI", "Sas-4", "LBR", "geminin", "dup", "TfAP-2", "Bub3", "SmB", "Fancd2", "nAChRalpha5", "SAK", "cmet", "Orc1", "Ror", "Spx", "Orc4", "XNP", "Cdc6", "mei-9", "Nipped-A", "mei-41", "mute", "mus205", "CG4849", "Orc6", "SMC1", "hd", "CDC45L", "kto", "tsu", "dom", "ush", "Blm", "lili", "koko", "Nrk", "sba", "Cdc42", "Vps13B", "E(z)", "SMC3", "R…
664	GO_TERMINATION_OF_RNA_POLYMERASE_I_TRANSCRIPTION	1.14788e-06	2.02072e-05	0.643552	0.833095	2.09332	23	c("Tfb1", "RpI1", "mrn", "Cdk7", "Rpb5", "RpI135", "RpII18", "Xpd", "CG18600", "Mat1", "TAF1B", "CycH", "Tfb4", "Ssl1", "CG3756", "Rpb12", "Rpb8", "Rpb10", "hay", "Tbp", "CG13773")
665	HP_CRYPTORCHIDISM	1.1615e-06	2.04162e-05	0.643552	0.442151	1.61725	362	c("Mcm5", "Nop60B", "BubR1", "Act42A", "Set", "RfC4", "Bap60", "DNApol-alpha180", "FANCI", "betaTub56D", "geminin", "dup", "TfAP-2", "Bap111", "Bap170", "SmB", "DNApol-epsilon255", "Fancd2", "N", "Snr1", "Vang", "ana3", "mor", "Orc1", "Ror", "Sema2a", "fra", "Orc4", "XNP", "NSD", "Cdc6", "Xpc", "ThrRS", "mbo", "kz", "brm", "CG17807", "Phf7", "Ankle2", "mei-9", "Dhod", "Nipped-A", "mei-41", "Xpd",…
666	GO_POTASSIUM_CHANNEL_COMPLEX	1.17249e-06	2.05784e-05	0.643552	-0.767408	-2.19738	30	c("nSyb", "Snap25", "slo", "CG11319", "Sh", "Hk", "eag", "Ekar", "SK", "Shal", "CG44422", "Shaw", "CG5890", "Cam", "Shab", "Ork1", "Elk", "KCNQ", "CG17684", "Syx1A", "CG42673")
667	GO_POSITIVE_REGULATION_OF_VIRAL_PROCESS	1.18977e-06	2.08505e-05	0.643552	0.626416	1.93882	80	c("Top2", "Pen", "RpII140", "N", "Snr1", "RpII215", "Rpb5", "CG17266", "brm", "shu", "stau", "Nnp-1", "RpII18", "pAbp", "TH1", "pic", "Rpb11", "Bx42", "RpII33", "RpII15", "Hsc70-4", "tsr", "Rpb12", "TfIIFalpha", "Rpb8", "cyp33", "Rpb10", "crp", "Rpb7", "NELF-B", "spt4", "Taf11", "TfIIFbeta", "Spt5", "CG13016", "TfIIB", "Spps", "CG9267", "CG8336", "CG8915", "CG31759", "Nelf-A", "Fmr1", "nej", "Cyc…
668	GO_VACUOLAR_MEMBRANE	1.22329e-06	2.14058e-05	0.643552	-0.432962	-1.72007	233	c("LManII", "CG34120", "Tret1-1", "Rab3", "Vha68-1", "kcc", "Syt4", "Syngr", "Syt7", "Sap-r", "comt", "CG12531", "PKD", "Nep3", "EndoB", "CG42540", "CG18812", "Snmp1", "emp", "Vha55", "Tango9", "CG32225", "alphaSnap", "CG1275", "jar", "Vha26", "Lerp", "HPS4", "ome", "CG13654", "Hsc70-1", "Rab5", "nemy", "Rab26", "Vha44", "CG3662", "Vha100-2", "Vha16-1", "CG16700", "mgl", "Vha100-1", "hoe1", "ck",…
669	GO_REGULATION_OF_CYTOSOLIC_CALCIUM_ION_CONCENTRATION	1.22925e-06	2.14779e-05	0.643552	-0.529495	-1.89266	109	c("trpl", "Frq1", "Calx", "Nckx30C", "trp", "RyR", "Sh", "Ca-alpha1D", "Cbp53E", "if", "Ca-beta", "Pka-C1", "5-HT2A", "csw", "Rbp", "Atpalpha", "Tg", "Dop1R1", "Pkc98E", "dnc", "Cam", "5-HT1A", "jp", "Nos", "5-HT1B", "Snmp2", "Debcl", "Nmdar1", "Oamb", "Buffy", "Bsg", "GluRIA", "Nmdar2", "CG43373", "moody", "Itp-r83A", "Got1", "CngB", "mtt", "CCKLR-17D1", "Dop2R", "Pdk1", "CG5281", "se", "Task7",…
670	GO_CARBOHYDRATE_BINDING	1.24769e-06	2.17675e-05	0.643552	-0.637116	-2.11279	61	c("LManII", "Gbs-70E", "UGP", "CG2145", "CG32647", "fbp", "Pal2", "GlyP", "CG9485", "Pgi", "Pis", "GlyS", "Ald", "lox2", "Taldo", "Glut1", "CG42402", "CG30463", "Lerp", "Zw", "Bsg", "CG15117", "pgant2", "Tbh", "mmy", "Gbs-76A", "Mgat2", "Sodh-1", "GCS2alpha", "Pfk", "Cht7")
671	HP_ABNORMAL_LIP_MORPHOLOGY	1.30291e-06	2.2697e-05	0.643552	0.411456	1.54243	514	c("Mcm5", "sti", "BubR1", "Act42A", "esg", "run", "Set", "RfC4", "neb", "Bap60", "betaTub56D", "asp", "Sas-4", "LBR", "geminin", "dup", "TfAP-2", "Bap111", "slp2", "Bap170", "SmB", "Cep135", "N", "Snr1", "Rrp4", "ana3", "mor", "Orc1", "Ror", "Spx", "Orc4", "XNP", "NSD", "Cdc6", "kz", "Nup107", "brm", "Ptr", "RpS24", "Ankle2", "Dhod", "Nipped-A", "RpS26", "Xpd", "RpL35", "mus205", "CG4849", "RpS29…
672	HP_ACUTE_LEUKEMIA	1.31261e-06	2.28085e-05	0.643552	0.644706	1.97389	68	c("Nlp", "Nop60B", "pch2", "BubR1", "Bub3", "CG33158", "Nup214", "XNP", "SC35", "RpS24", "RpS26", "RpL35", "RpS29", "RpL27", "RpS15Ab", "RpS27", "RpL18", "Blm", "RpL35A", "RpL11", "RpS7", "RpL26", "RpS28b", "Calr", "RpS17", "nbs", "RpL31", "grn", "RpL5", "Nsun2", "CG8549", "abs", "Bgb", "RpL15", "RpS14a")
673	GO_CIS_REGULATORY_REGION_SEQUENCE_SPECIFIC_DNA_BINDING	1.31321e-06	2.28085e-05	0.643552	0.463283	1.6673	270	c("Sp1", "jumu", "His2Av", "grh", "Six4", "Act42A", "Caf1-55", "esg", "HDAC1", "run", "pnt", "Bap60", "TfAP-2", "SoxN", "Bap111", "nerfin-1", "E2f1", "N", "Snr1", "Myb", "mor", "Bap55", "rept", "yps", "NSD", "His3.3A", "brm", "SerRS", "CG31301", "Dp", "sd", "Chd3", "Dsp1", "kto", "Optix", "csul", "ush", "MBD-like", "phol", "Ets97D", "MED1", "dpn", "tap", "E(z)", "dwg", "Ssb-c31a", "grn", "achi", …
674	GO_PHAGOSOME_MATURATION	1.31822e-06	2.28615e-05	0.643552	-0.760965	-2.16001	29	c("Vha68-1", "Rab32", "Syt4", "Syt7", "Vha55", "VhaM9.7-a", "Vha26", "Vha44", "Vha100-2", "Vha16-1", "Vha100-1", "ck", "Vha13", "Vha14-1", "VhaSFD", "Vha36-1", "VhaPPA1-1", "VhaAC39-1", "Rab14")
675	GO_RNA_METHYLTRANSFERASE_ACTIVITY	1.32795e-06	2.29961e-05	0.643552	0.712427	2.07113	47	c("Fib", "CG8939", "CG8545", "CG17807", "aft", "Ime4", "CG4045", "CG9596", "CG14544", "Nsun5", "Nsun2", "CG11837", "CG18596", "CG6379", "Hen1", "CG7544", "Mt2", "CG6388", "wuho", "CG3527", "CG3808", "CG14906", "CG3570", "CG18048", "CG12975", "CG11399", "CG1239", "l(2)10685", "CG12863", "rswl", "CG5220", "CG32281", "metl", "CG14100", "mtTFB2", "CG2906", "CG34195", "CG14618", "CG14683", "CG10903", …
676	GO_TRANSFERRIN_TRANSPORT	1.38133e-06	2.38851e-05	0.643552	-0.801592	-2.18276	24	c("Vha68-1", "shi", "Vha55", "VhaM9.7-a", "Vha26", "Vha44", "Vha100-2", "Vha16-1", "Vha100-1", "Vha13", "Chc", "Vha14-1", "VhaSFD", "Vha36-1", "VhaPPA1-1", "VhaAC39-1", "VhaAC45")
677	KEGG_RNA_DEGRADATION	1.42224e-06	2.45562e-05	0.643552	0.711391	2.06812	47	c("Rrp4", "CG10418", "Csl4", "Rcd-1", "Dis3", "Rrp45", "LSm7", "hrg", "Ge-1", "LSm3", "CG9344", "Rrp6", "Mtr4", "Rrp46", "Edc3", "Rrp42", "Rrp47", "me31B", "Patr-1", "CG2021", "DCP1", "CG6610", "Ski6", "Not3", "CG2091", "LSm1", "Rat1", "pcm", "twin", "Rrp40", "PNPase", "tst", "Mtr3", "CG8777", "DCP2", "Rga", "CG3909", "Pop2", "Mpp6", "Not1", "Not10")
678	GO_CYCLIC_NUCLEOTIDE_MEDIATED_SIGNALING	1.43886e-06	2.48065e-05	0.643552	-0.599492	-2.03763	72	c("for", "Pkc53E", "CG31140", "Pka-R2", "Appl", "Gycbeta100B", "Epac", "Rim", "Ac76E", "5-HT2A", "Octbeta2R", "Ac13E", "Shaw", "CG18208", "CG31183", "rut", "Dop1R1", "dnc", "Tsp", "CG34357", "Nos", "Ric", "Snmp2", "Oamb", "CG8641", "Galphaq", "CG43373", "moody", "Ac3", "Drip", "ss", "Dh44-R1", "Dop2R", "Pka-R1", "Lgr1", "CG10939", "AstA-R1", "CG30424", "Ac78C", "CG7497", "Dh31-R")
679	HP_DISPLACEMENT_OF_THE_URETHRAL_MEATUS	1.44202e-06	2.48245e-05	0.643552	0.512588	1.76787	180	c("Nlp", "Nop60B", "BubR1", "FANCI", "betaTub56D", "geminin", "dup", "TfAP-2", "CG7637", "WDR79", "DNApol-epsilon255", "Fancd2", "N", "ana3", "Orc1", "NHP2", "Orc4", "XNP", "NSD", "Cdc6", "kz", "mei-9", "mei-41", "betaTub60D", "CtBP", "Orc6", "SMC1", "CDC45L", "kto", "Optix", "dom", "Hira", "ush", "RpL35A", "thoc6", "Tapdelta", "Cdc42", "SMC3", "RpL10", "Uba1", "CG17209", "CG13025", "Nsun2", "osa…
680	GO_SYNAPTIC_VESICLE_MEMBRANE	1.44813e-06	2.4893e-05	0.643552	-0.630324	-2.08445	60	c("Gad1", "Syt1", "nSyb", "Rab3", "IA-2", "Vmat", "VGlut", "Syn", "Syt4", "Syngr", "Syt7", "VGAT", "Mctp", "Cam", "Vha55", "CG32225", "Amph", "Syx6", "EndoA", "Rab5", "Rab26", "Syt12", "Rph", "ZnT33D", "Vha13", "Syx1A", "Lamp1", "CG42321", "Dop2R", "Grd", "CG3168", "ICA69", "Nha1", "Rbcn-3A", "CG14435")
681	GO_TRANSCRIPTION_ELONGATION_FROM_RNA_POLYMERASE_I_PROMOTER	1.48502e-06	2.54895e-05	0.643552	0.829567	2.08445	23	c("Tfb1", "RpI1", "mrn", "Cdk7", "Rpb5", "RpI135", "RpII18", "Xpd", "CG18600", "Mat1", "TAF1B", "CycH", "Tfb4", "Ssl1", "CG3756", "Rpb12", "Rpb8", "Rpb10", "hay", "Tbp", "CG13773")
682	GO_CULLIN_RING_UBIQUITIN_LIGASE_COMPLEX	1.52589e-06	2.61527e-05	0.643552	0.638711	1.97747	76	c("BubR1", "Cks30A", "wap", "fzy", "CG3226", "l(2)dtl", "Tango4", "shtd", "vih", "pic", "mahj", "CG7275", "ida", "Cul2", "inc", "mr", "Roc2", "APC4", "CG8188", "Cdc23", "CG1523", "Cdc16", "Cul4", "CG8001", "kel", "Cdc27", "CG33969", "CG30496", "Roc1a", "CG9945", "Fbl6", "CG6325", "CG17765", "Alg-2", "Cand1", "CG31855", "Usp47", "Cul5", "abo", "APC10", "Ppa", "Fsn", "CG5961", "ago")
683	GO_ATPASE_COUPLED_ION_TRANSMEMBRANE_TRANSPORTER_ACTIVITY	1.56047e-06	2.67062e-05	0.643552	-0.743224	-2.20684	33	c("Vha68-1", "SERCA", "Atpalpha", "nrv1", "Vha55", "VhaM9.7-a", "Vha26", "ATPsynbeta", "MRP", "Vha44", "Vha100-2", "Vha16-1", "Vha100-1", "ZnT33D", "Vha13", "CG42321", "Vha14-1", "VhaSFD", "Vha36-1", "VhaPPA1-1", "VhaAC39-1", "ATP7")
684	HP_REDUCED_CONSCIOUSNESS_CONFUSION	1.59708e-06	2.72929e-05	0.643552	-0.454362	-1.75939	189	c("LManII", "CG3999", "fbp", "CG34120", "CG8177", "para", "VAChT", "RyR", "Indy", "nAChRbeta1", "CG6415", "unc-104", "aralar1", "CG3902", "Eaat2", "Appl", "ClC-a", "Sap-r", "Pu", "CRMP", "CG9510", "GlyS", "Stat92E", "ND-51", "Ald", "Galt", "whd", "CG9547", "Nep4", "Atpalpha", "CG6767", "CG10932", "l(1)G0334", "su(r)", "Gabat", "Etf-QO", "ND-49", "CG7430", "CG1909", "CG7461", "Glut1", "disco-r", "…
685	GO_REGULATION_OF_CYCLIN_DEPENDENT_PROTEIN_KINASE_ACTIVITY	1.63793e-06	2.795e-05	0.643552	0.66266	1.99007	61	c("CycA", "CycE", "CycB", "Act42A", "Cks30A", "Non1", "polo", "Tfb1", "Cdk7", "Dcp-1", "Cdc6", "CG16903", "CycD", "Mat1", "Src64B", "msk", "CycB3", "stg", "CycH", "Blm", "koko", "CG9286", "Eb1", "Gcn5", "svp", "crp", "Apc2", "CycC", "CycK", "twe", "Hexim", "CycT", "Akt1", "Cdc37", "CG40191", "Mrtf", "Wee1")
686	KEGG_BASAL_TRANSCRIPTION_FACTORS	1.67743e-06	2.85824e-05	0.643552	0.808313	2.09388	26	c("Tfb1", "mrn", "Taf2", "TfIIA-S", "TfIIA-L", "Tfb4", "e(y)1", "Taf6", "Ssl1", "TfIIFalpha", "Trf2", "Taf4", "Taf5", "Taf13", "Tbp", "Taf11", "TfIIFbeta", "TfIIB", "Taf1", "Taf7", "TfIIEalpha", "Taf12", "wda")
687	HALLMARK_XENOBIOTIC_METABOLISM	1.72915e-06	2.94207e-05	0.643552	-0.519306	-1.89206	120	c("pug", "Gad1", "fbp", "v", "kcc", "ry", "Zasp52", "CG7322", "PCB", "Ddc", "Pu", "SERCA", "Papss", "CG9510", "Cpr", "Pdk", "Acon", "pyd3", "Pgd", "MESK2", "Etf-QO", "MSBP", "Cat", "ade3", "Gclc", "vari", "NTPase", "Lpin", "CG5009", "CG10026", "Snmp2", "CAH1", "CG15890", "CG8360", "MRP", "arg", "RapGAP1", "CG31937", "Alas", "Mgstl", "alpha-Man-Ia", "b", "CG1317", "Idh", "CG9527", "se", "Faa", "Ta…
688	WP_NONALCOHOLIC_FATTY_LIVER_DISEASE	1.74639e-06	2.96708e-05	0.643552	-0.562454	-1.97072	93	c("AdipoR", "Dif", "ND-51", "ND-49", "sgg", "ND-MLRQ", "ND-75", "Cyt-c1", "Rac2", "ND-B14", "COX6B", "ND-ASHI", "Dad", "UQCR-C2", "COX5B", "cype", "COX4", "COX8", "RFeSP", "ox", "levy", "UQCR-Q", "ND-AGGG", "ND-B14.7", "COX7C", "Cyt-c-p", "Jra", "COX7A", "COX5A", "ND-23", "SdhD", "Rel", "dl", "ND-B14.5A", "ND-B22", "ND-B15", "ND-13B", "ND-B12", "PyK", "ND-ACP", "ND-42", "ND-39", "ND-B18", "ND-24"…
689	GO_PEPTIDE_N_ACETYLTRANSFERASE_ACTIVITY	1.81859e-06	3.08526e-05	0.643552	0.723457	2.0738	42	c("Rcd5", "Hat1", "wds", "eco", "Atac2", "mof", "Ada3", "dom", "Br140", "e(y)1", "MBD-R2", "Rcd1", "Gcn5", "E(Pc)", "CG15439", "msl-3", "chm", "nsl1", "TfIIB", "Taf1", "psidin", "Tip60", "Taf12", "wda", "Ing3", "nej", "dgt1", "tai", "Spt3", "not", "enok", "Eaf6")
690	GO_CALCIUM_ION_TRANSMEMBRANE_TRANSPORT	1.82582e-06	3.09117e-05	0.643552	-0.510381	-1.86658	122	c("trpl", "Ca-alpha1T", "Frq1", "Calx", "Nckx30C", "trp", "RyR", "Ca-alpha1D", "CG4587", "CG42450", "if", "SERCA", "Ca-beta", "Pka-C1", "smp-30", "5-HT2A", "Nipsnap", "csw", "Atpalpha", "nrv1", "CG42817", "stj", "CG18208", "Dop1R1", "Pkc98E", "dnc", "Cam", "Gbeta5", "jp", "nAChRalpha6", "Tsp97E", "Amph", "Nos", "Hsc70-1", "Nmdar1", "Zw", "Nmdar2", "Itp-r83A", "Nca", "Past1", "Dh44-R1", "Rgk2", "D…
691	GO_PML_BODY	1.82736e-06	3.09117e-05	0.643552	0.662634	1.96571	57	c("RPA2", "smt3", "mre11", "lok", "SMC5", "srl", "RpA-70", "XNP", "Daxx", "lwr", "jnj", "mus101", "Su(var)2-10", "mei-41", "Top3alpha", "yem", "CG42360", "HP1b", "Hira", "Blm", "nbs", "Patr-1", "CG13025", "spn-A", "Max", "Ulp1", "Ripalpha", "Usp7", "cyc", "enok", "p53", "Cdk9", "Topors", "Hipk", "MAGE", "Lrch", "Hsf", "dgrn")
692	GO_REGULATION_OF_BINDING	1.83195e-06	3.09446e-05	0.643552	0.504496	1.7466	186	c("Act42A", "HDAC1", "smt3", "Bap60", "Non1", "polo", "geminin", "CG11403", "dup", "vig2", "smid", "Art4", "Capr", "E2f1", "rept", "Art1", "NSD", "aurA", "Ran", "mei-9", "CG11180", "Xpd", "Ns1", "CtBP", "Cbp80", "Src64B", "Rack1", "Dsp1", "ush", "Art7", "RpL11", "MBD-like", "Sym", "trbl", "dpn", "dod", "Cdc42", "grn", "wapl", "Flo1", "sip1", "Eb1", "TfIIFalpha", "CG3224", "Rok", "Su(var)3-3", "Hi…
693	HP_ABNORMAL_CIRCULATING_CARBOXYLIC_ACID_CONCENTRATION	1.8957e-06	3.19752e-05	0.643552	-0.551956	-1.92241	90	c("Hn", "CG3999", "fbp", "Sardh", "Oat", "CG6415", "aralar1", "PCB", "skap", "Appl", "Pu", "CG9510", "Galt", "Pxn", "Mdr65", "CG9547", "CG6287", "l(1)G0334", "CG10804", "Etf-QO", "Taldo", "P5CDh1", "CG7430", "blw", "Tep3", "AdenoK", "CG34357", "Nos", "slgA", "CAH1", "CG1628", "CG9886", "CG16700", "DAT", "Fbxl4", "CG5599", "CG7834", "ppl", "wal", "CG1315", "Faa", "CG8199", "CG10924", "CG7560", "Ss…
694	GO_METHYLOSOME	1.92748e-06	3.24644e-05	0.627257	0.924795	1.98872	12	c("SmD1", "SmB", "SmE", "icln", "SmD3", "SmD2", "Art1", "SmF", "vls", "SNRPG", "csul", "e(r)")
695	GO_LIPID_CATABOLIC_PROCESS	1.99203e-06	3.35034e-05	0.627257	-0.48161	-1.78723	143	c("Lsd-2", "ACC", "dob", "CG3376", "CG18003", "St1", "Cyp9f2", "Sap-r", "Lsd-1", "norpA", "ninaB", "whd", "CG9547", "CG10932", "Pkcdelta", "Etf-QO", "CG18208", "Snmp1", "Pkc98E", "emp", "CG7461", "Fatp", "Plc21C", "Lpin", "CG5009", "Hexo2", "CG33090", "CG6543", "yip2", "Sesn", "CG32052", "CG8814", "Mtpalpha", "Mfe2", "sws", "CG3394", "Lis-1", "lama", "Pmp70", "CG8839", "Cyp4d21", "ScpX", "CG7834"…
696	GO_DEVELOPMENTAL_PROCESS_INVOLVED_IN_REPRODUCTION	2.08858e-06	3.50767e-05	0.627257	0.419401	1.55404	439	c("CycA", "ncd", "Nlp", "CycB", "Six4", "pch2", "RnrL", "Poc1", "tum", "CG17018", "Set", "Nup62", "asp", "TfAP-2", "Cep135", "Klp67A", "E2f1", "N", "Mlh1", "Myb", "SAK", "mor", "yps", "Ror", "Sema2a", "pnut", "XNP", "Dcp-1", "spel1", "tefu", "His3.3A", "kz", "aurA", "asf1", "Nup107", "brm", "pont", "CG7504", "shu", "armi", "nesd", "Ptr", "Su(var)2-10", "Rcd-1", "U2A", "Gp210", "Rca1", "pAbp", "CG…
697	GO_REGULATION_OF_POTASSIUM_ION_TRANSPORT	2.10393e-06	3.52839e-05	0.627257	-0.687707	-2.12725	42	c("nSyb", "CG11319", "Sh", "Hk", "Ca-alpha1D", "SK", "5-HT2A", "CG44422", "nrv1", "Shaw", "CG18208", "Dop1R1", "CG5890", "shi", "Amph", "Nos", "CG17684", "Nedd4", "moody", "fray", "cher", "Dop2R", "CG42673", "Tsp47F", "AstA-R1")
698	WP_PROXIMAL_TUBULE_TRANSPORT	2.14223e-06	3.58746e-05	0.627257	-0.676436	-2.1484	46	c("CG8177", "Vha68-1", "kcc", "Indy", "CG9413", "Ndae1", "Mdr65", "Atpalpha", "nrv1", "CG10804", "Vha55", "VhaM9.7-a", "Glut1", "Vha26", "Nhe2", "CAH1", "Vha44", "Vha100-2", "Vha16-1", "CG16700", "kar", "Mdr49", "Drip", "Vha13", "Prestin", "Vha14-1", "VhaSFD", "Vha36-1", "VhaPPA1-1", "VhaAC39-1")
699	GO_GENERAL_TRANSCRIPTION_INITIATION_FACTOR_BINDING	2.18391e-06	3.65203e-05	0.627257	0.751073	2.08396	36	c("Fib", "nop5", "rept", "pont", "mei-9", "CG18600", "TAF1B", "TfIIA-S", "D12", "TfIIA-L", "TfIIFalpha", "Ercc1", "da", "mbf1", "Brf", "glo", "Taf13", "Tbp", "Taf11", "CG1463", "TfIIB", "Taf1", "Taf7", "NC2beta", "Taf12", "NC2alpha", "Cand1", "Rpt1", "p53")
700	GO_LIPID_BIOSYNTHETIC_PROCESS	2.19266e-06	3.66049e-05	0.627257	-0.384449	-1.57304	321	c("Desat1", "ACC", "CdsA", "Ca-alpha1T", "dob", "CG3961", "Gel", "AcCoAS", "bgm", "CG3376", "CG31140", "Cyp9f2", "rdgA", "CG2254", "ClC-a", "AdipoR", "Ace", "Lsd-1", "Pect", "Pis", "CG5946", "mdy", "PKD", "ninaB", "CG5065", "smp-30", "ChAT", "CG2201", "5-HT2A", "Cpr", "rdgB", "Rbp", "Pdk", "Atpalpha", "CG2781", "Inos", "Pkcdelta", "Gpdh", "Acsl", "Snmp1", "Cyp18a1", "emp", "PIP5K59B", "Dgk", "CG7…
701	GO_LIGASE_ACTIVITY_FORMING_CARBON_OXYGEN_BONDS	2.19523e-06	3.66049e-05	0.627257	0.726164	2.02438	37	c("IleRS", "LysRS", "GlyRS", "AlaRS", "ThrRS", "SerRS", "HisRS", "LeuRS", "AspRS-m", "ValRS", "AspRS", "CG8097", "TrpRS", "MetRS", "AsnRS", "GlnRS", "ArgRS", "alpha-PheRS", "GluProRS", "CG10802", "beta-PheRS", "CysRS", "SerRS-m", "TyrRS", "AsnRS-m", "IleRS-m", "ArgRS-m", "ProRS-m")
702	GO_PEPTIDE_LYSINE_N_ACETYLTRANSFERASE_ACTIVITY	2.24648e-06	3.74062e-05	0.627257	0.722957	2.05639	40	c("Rcd5", "Hat1", "wds", "eco", "Atac2", "mof", "Ada3", "dom", "Br140", "e(y)1", "MBD-R2", "Rcd1", "Gcn5", "E(Pc)", "CG15439", "msl-3", "chm", "nsl1", "TfIIB", "Taf1", "Tip60", "Taf12", "wda", "Ing3", "nej", "dgt1", "tai", "Spt3", "not", "enok", "Eaf6")
703	GO_POSITIVE_REGULATION_OF_VIRAL_TRANSCRIPTION	2.25167e-06	3.74393e-05	0.627257	0.755985	2.07018	34	c("RpII140", "Snr1", "RpII215", "Rpb5", "brm", "Nnp-1", "RpII18", "TH1", "Rpb11", "Bx42", "RpII33", "RpII15", "Rpb12", "TfIIFalpha", "Rpb8", "Rpb10", "crp", "Rpb7", "NELF-B", "spt4", "Taf11", "TfIIFbeta", "Spt5", "TfIIB", "Spps", "Nelf-A", "nej", "CycT", "Cdk9", "Fcp1", "Chd1", "Nelf-E")
704	GO_REGULATION_OF_DNA_TEMPLATED_TRANSCRIPTION_ELONGATION	2.27304e-06	3.77409e-05	0.627257	0.75138	2.04139	33	c("dre4", "CG30349", "Hel25E", "TfIIS", "TH1", "hyx", "RecQ5", "Ref1", "Hpr1", "E(z)", "TfIIFalpha", "CG42724", "thoc5", "NELF-B", "chm", "fs(1)h", "spt4", "CG8569", "barc", "Spt5", "CycK", "Spt6", "Cdk12", "Nelf-A", "CG4266", "CycT", "Chi")
705	GO_DOPAMINE_TRANSPORT	2.30734e-06	3.8256e-05	0.627257	-0.786501	-2.15117	25	c("Syt1", "Rab3", "Vmat", "nAChRbeta1", "Sh", "Syt4", "Syt7", "5-HT2A", "mAChR-A", "Gabat", "Dop1R1", "5-HT1A", "Ent3", "nAChRalpha2", "5-HT1B", "nAChRalpha1", "Syt12", "DAT")
706	GO_PHOSPHOLIPID_METABOLIC_PROCESS	2.32939e-06	3.85669e-05	0.627257	-0.436301	-1.70316	202	c("IP3K2", "CdsA", "CG3376", "CG31140", "rdgA", "Ace", "Pect", "Pis", "PKD", "CG5065", "ChAT", "CG2201", "5-HT2A", "mAChR-A", "rdgB", "Inos", "Pkcdelta", "Ipp", "Gpdh", "Acsl", "Pvr", "Snmp1", "CG42668", "emp", "PIP5K59B", "Dgk", "CG9391", "Plc21C", "CG10082", "eas", "Lpin", "Hexo2", "Rab5", "stmA", "CG7582", "CG32052", "mino", "Mtpalpha", "CG6805", "CG4753", "frj", "Synj", "TMS1", "sws", "CG3394…
707	GO_REGULATION_OF_DNA_DEPENDENT_DNA_REPLICATION	2.36218e-06	3.90431e-05	0.627257	0.750388	2.08206	36	c("PCNA", "RfC4", "lok", "geminin", "CG8142", "dup", "Ino80", "CG10336", "XNP", "timeout", "RfC3", "Rca1", "Cdk2", "CG11788", "hd", "RfC38", "Blm", "cutlet", "nbs", "CG11839", "chm", "Ulp1", "CG14906", "Marcal1", "chif", "CG14805", "CG34001", "Atg7", "ste24a", "lig3")
708	GO_GLYCEROLIPID_BIOSYNTHETIC_PROCESS	2.36483e-06	3.90431e-05	0.627257	-0.499654	-1.82629	130	c("CdsA", "dob", "CG3961", "Gel", "CG31140", "rdgA", "Ace", "Lsd-1", "Pect", "Pis", "mdy", "CG5065", "smp-30", "ChAT", "CG2201", "5-HT2A", "rdgB", "Gpdh", "Acsl", "Snmp1", "emp", "PIP5K59B", "Dgk", "CG9391", "Gk2", "eas", "Lpin", "Rab5", "mino", "CG6805", "CG4753", "frj", "Synj", "Sik2", "CG3394", "CG5991", "PI4KIIIalpha", "Dgkepsilon", "Pvf1", "nes", "CG8745", "CG3812", "Taz", "PAPLA1", "CG10924…
709	HP_ABNORMALITY_OF_THE_PENIS	2.3781e-06	3.92068e-05	0.627257	0.437371	1.5968	346	c("Nlp", "Nop60B", "BubR1", "Act42A", "Set", "RfC4", "FANCI", "betaTub56D", "geminin", "dup", "TfAP-2", "CG7637", "SmB", "WDR79", "DNApol-epsilon255", "Fancd2", "N", "ana3", "Orc1", "NHP2", "Ror", "Sema2a", "fra", "Orc4", "XNP", "NSD", "CG13690", "Cdc6", "CG30105", "kz", "CG17807", "Phf7", "mei-9", "Dhod", "Nipped-A", "mei-41", "Xpd", "l(3)72Ab", "l(1)G0007", "betaTub60D", "CtBP", "Orc6", "SMC1",…
710	GO_PURINE_CONTAINING_COMPOUND_METABOLIC_PROCESS	2.38624e-06	3.92855e-05	0.627257	-0.404926	-1.62213	272	c("pug", "Desat1", "ACC", "fbp", "Tret1-1", "Prat2", "ade5", "Pfrx", "CG8177", "v", "Pgm", "CG3961", "AcCoAS", "bgm", "CG32549", "ry", "AdSL", "St1", "aralar1", "Pde1c", "skap", "Appl", "Pgi", "Mpc1", "Ndae1", "Nc73EF", "Gycbeta100B", "Papss", "Gycalpha99B", "mdy", "Nmdmc", "CG5065", "Ac76E", "5-HT2A", "Ald", "CG9547", "St3", "Pdk", "CG2781", "CG6767", "CG10932", "l(1)G0334", "CG8468", "Ac13E", "…
711	GO_NUCLEAR_TRANSCRIBED_MRNA_CATABOLIC_PROCESS_EXONUCLEOLYTIC	2.43617e-06	4.00511e-05	0.627257	0.773752	2.05602	30	c("Rrp4", "CG10418", "Csl4", "Dis3", "Rrp45", "LSm7", "Ge-1", "LSm3", "CG9344", "Rrp46", "Edc3", "Rrp42", "me31B", "Patr-1", "DCP1", "CG6610", "Rpb7", "Ski6", "CG2091", "LSm1", "HBS1", "twin", "Rrp40", "tst", "Mtr3", "CG8777", "DCP2", "CG3909", "Pop2")
712	GO_DNA_DAMAGE_RESPONSE_DETECTION_OF_DNA_DAMAGE	2.47414e-06	4.06182e-05	0.627257	0.777344	2.07798	31	c("PCNA", "RPA2", "RPA3", "RfC4", "CG8142", "RpA-70", "Gnf1", "RpS3", "RpL40", "RfC3", "l(2)dtl", "pic", "CG12018", "RfC38", "DNApol-delta", "mRpS26", "RpS27A", "Parp", "Cul4", "CG3165", "CG9601", "Roc1a")
713	GO_REGULATION_OF_VIRAL_TRANSCRIPTION	2.48784e-06	4.0786e-05	0.627257	0.725111	2.07036	41	c("HDAC1", "RpII140", "Snr1", "RpII215", "Rpb5", "brm", "Nnp-1", "RpII18", "TH1", "Rpb11", "Bx42", "RpII33", "RpII15", "Rpb12", "TfIIFalpha", "Rpb8", "Rpb10", "crp", "Rpb7", "NELF-B", "spt4", "Taf11", "TfIIFbeta", "Spt5", "TfIIB", "Spps", "Nelf-A", "nej", "CycT")
714	GO_NEUROTRANSMITTER_RECEPTOR_ACTIVITY	2.49935e-06	4.09173e-05	0.627257	-0.752448	-2.13434	28	c("nAChRbeta1", "GluClalpha", "Ekar", "nAChRalpha7", "5-HT2A", "mAChR-A", "Dop1R1", "5-HT1A", "nAChRalpha6", "GABA-B-R1", "nAChRalpha2", "5-HT1B", "Nmdar1", "Octbeta1R", "ort", "nAChRalpha1", "GluRIA", "Nmdar2", "CG8916", "mtt", "Dop2R", "Grd")
715	GO_CHEMICAL_SYNAPTIC_TRANSMISSION_POSTSYNAPTIC	2.51215e-06	4.10692e-05	0.627257	-0.641406	-2.10497	55	c("Calx", "nAChRbeta1", "VGlut", "rdgA", "Appl", "GluClalpha", "IRSp53", "Ekar", "Rim", "Nrx-1", "Octbeta2R", "Nlg3", "Aplip1", "tutl", "Gabat", "CanA-14F", "sgg", "nAChRalpha6", "Mef2", "vari", "nAChRalpha2", "EndoA", "Nmdar1", "ort", "nAChRalpha1", "Nmdar2", "Prosap", "Nlg4", "Syx1A", "Dop2R", "bru3")
716	GO_REGULATION_OF_CATABOLIC_PROCESS	2.5937e-06	4.23432e-05	0.627257	0.395495	1.49061	606	c("Imp", "Rrp1", "Nlp", "Nop60B", "smt3", "CG32533", "CG8771", "Set", "lok", "CG8173", "polo", "Nup62", "srl", "wech", "REG", "Nup160", "Nup205", "eIF6", "E2f1", "Rrp4", "Mapmodulin", "Nup75", "CG9705", "mor", "yps", "rump", "Nup154", "Nup214", "Nup133", "Csl4", "Dcp-1", "CG6540", "Dgp-1", "Nup93-2", "tefu", "Uch", "mbo", "Rae1", "Mtor", "aurA", "Nup50", "Nup107", "pk", "RpL40", "fzy", "mad2", "N…
717	GO_VASCULAR_PROCESS_IN_CIRCULATORY_SYSTEM	2.5978e-06	4.2351e-05	0.627257	-0.576031	-1.97387	76	c("for", "Calx", "slo", "Sh", "per", "Pu", "Gycalpha99B", "5-HT2A", "mAChR-A", "Mdr65", "Nep3", "Atpalpha", "Octbeta2R", "CG18208", "CG31183", "Dop1R1", "5-HT1A", "Fatp", "wit", "Ance", "Tsp", "Nos", "Gclc", "5-HT1B", "Snmp2", "EndoA", "Oamb", "Sod1", "moody", "SerT", "CG3394", "Tbh", "Mdr49", "Egfr", "Ance-3", "Gclm", "5-HT7", "Graf", "CG7497", "TkR99D", "fabp", "TkR86C", "CG44252")
718	GO_EXONUCLEASE_ACTIVITY_ACTIVE_WITH_EITHER_RIBO_OR_DEOXYRIBONUCLEIC_ACIDS_AND_PRODUCING_5_PHOSPHOMONOESTERS	2.61478e-06	4.25685e-05	0.627257	0.73267	2.052	38	c("Rrp1", "Fen1", "DNApol-epsilon255", "Rrp4", "PAN2", "Dis3", "Rrp45", "Rrp6", "Snm1", "Rrp46", "Rrp42", "Rad9", "CG3358", "DNApol-delta", "tos", "Ski6", "Not3", "CG3165", "CG5316", "Rat1", "CG9248", "pcm", "CG31759", "twin", "Rrp40", "angel", "PNPase", "CG6744", "CG11486", "CG10214", "DCP2", "Rga")
719	GO_GLOBAL_GENOME_NUCLEOTIDE_EXCISION_REPAIR	2.62491e-06	4.2674e-05	0.627257	0.831835	2.04828	21	c("Tfb1", "mrn", "Xpc", "RpL40", "mei-9", "Xpd", "pic", "Tfb4", "Xpac", "Ssl1", "RpS27A", "Ercc1", "Parp", "Cul4", "hay", "Usp16-45", "Roc1a")
720	GO_IRON_ION_TRANSPORT	2.64266e-06	4.28433e-05	0.627257	-0.683739	-2.11502	41	c("Vha68-1", "Irp-1B", "shi", "Vha55", "MSBP", "VhaM9.7-a", "Vha26", "Vha44", "Vha100-2", "Vha16-1", "Vha100-1", "Mvl", "Vha13", "IscU", "Chc", "Vha14-1", "VhaSFD", "Tsf3", "Vha36-1", "VhaPPA1-1", "VhaAC39-1", "VhaAC45", "ATP7")
721	KEGG_GLYCEROPHOSPHOLIPID_METABOLISM	2.64266e-06	4.28433e-05	0.627257	-0.684186	-2.1164	41	c("CdsA", "Gpo-1", "CG31140", "rdgA", "Ace", "Pect", "Pis", "ChAT", "CG2201", "Gpdh", "Dgk", "eas", "mino", "CG4753", "frj", "CG5991", "Dgkepsilon", "nes", "CG3812", "Taz", "Dhap-at", "CG18815", "oys", "GIIIspla2", "LPCAT", "wun")
722	GO_SOLUTE_CATION_SYMPORTER_ACTIVITY	2.65951e-06	4.30569e-05	0.627257	-0.715075	-2.12768	34	c("Vmat", "kcc", "Indy", "VGlut", "Eaat2", "Ndae1", "CG45782", "VGAT", "CG10804", "CG5549", "CG7708", "CG16700", "DAT", "Slc45-1", "SerT", "Mvl", "yin", "CG11655", "dmGlut", "CG6293", "Gat", "CG2930", "CG10413", "Ncc69", "CG13384", "Picot")
723	GO_NUCLEAR_TRANSCRIBED_MRNA_CATABOLIC_PROCESS_DEADENYLATION_DEPENDENT_DECAY	2.72001e-06	4.39754e-05	0.627257	0.662564	1.95313	53	c("Mlh1", "Rrp4", "CG10418", "Csl4", "PAN2", "Rcd-1", "Dis3", "pAbp", "Rrp45", "LSm7", "Ge-1", "LSm3", "CG9344", "Rrp46", "Edc3", "Rrp42", "me31B", "AGO1", "Patr-1", "DCP1", "CG6610", "Rpb7", "Ski6", "Not3", "CG2091", "LSm1", "HBS1", "CG31759", "Not11", "twin", "Rrp40", "tst", "Mtr3", "CG11486", "CG8777", "DCP2", "Rga", "CG3909", "Pop2", "Not1", "Not10", "Trf4-1", "Trf4-2")
724	GO_POSITIVE_REGULATION_OF_PROTEIN_MODIFICATION_BY_SMALL_PROTEIN_CONJUGATION_OR_REMOVAL	2.7407e-06	4.42487e-05	0.627257	0.601136	1.88991	87	c("Uba2", "Set", "FANCI", "polo", "Aos1", "gwl", "lwr", "mh", "pk", "fzy", "Su(var)2-10", "CG1785", "vih", "Ns1", "RpS2", "Psc", "SCCRO4", "trbl", "dod", "Bre1", "CG8188", "Ptip", "Su(var)3-3", "AIMP2", "MTA1-like", "FK506-bp2", "Ulp1", "CG6182", "Rnp4F", "Roc1a", "wfs1", "CG17765", "Alg-2", "tgo", "Ube3a", "Fancm", "ago", "Cdk9", "Topors", "MAGE", "CG10889", "Hsc70-3", "TER94", "CG30291", "CG109…
725	GO_POTASSIUM_CHANNEL_ACTIVITY	2.75153e-06	4.43525e-05	0.627257	-0.751459	-2.13153	28	c("Snap25", "slo", "Sh", "Hk", "eag", "Ekar", "SK", "Shal", "CG44422", "Shaw", "CG5890", "Shab", "Ork1", "Elk", "SLO2", "KCNQ", "Drip", "Task7", "CG4239", "CG34396", "Irk3")
726	HP_ABNORMALITY_OF_URINE_HOMEOSTASIS	2.75472e-06	4.43525e-05	0.627257	-0.376557	-1.54891	344	c("Hn", "LManII", "CG3999", "D2hgdh", "Col4a1", "fbp", "Spat", "vkg", "CG31145", "Oat", "RyR", "GlyP", "ry", "CG6415", "unc-104", "aralar1", "CG9413", "Ca-alpha1D", "skap", "CG4752", "Mpc1", "ClC-a", "if", "Nc73EF", "Alk", "LamC", "Mdh2", "CG9510", "GlyS", "form3", "Stat92E", "CG1907", "Ald", "Galt", "CG9547", "Atpalpha", "CG6767", "CG10932", "CG10947", "CG10804", "Etf-QO", "P5CDh1", "Acsl", "Pvr…
727	GO_REPLISOME	2.78148e-06	4.47217e-05	0.627257	0.845417	2.04525	20	c("PCNA", "RPA2", "Mcm3", "RPA3", "DNApol-alpha180", "RpA-70", "Tango4", "Prp19", "Cdc5", "hd", "DNApol-alpha60", "CG12018", "DNApol-alpha73", "Xpac", "CG7457", "DNApol-delta", "BCAS2", "DNApol-alpha50")
728	GO_LIPID_BINDING	2.82164e-06	4.53052e-05	0.627257	-0.398487	-1.59589	274	c("Lsd-2", "Syt1", "nSyb", "Got2", "Gel", "nwk", "Cadps", "GlyP", "St1", "eag", "Cyp9f2", "UK114", "lqf", "Cbp53E", "Syt4", "futsch", "Rh2", "Syt7", "Sap-r", "IRSp53", "Lsd-1", "Pis", "unc-13-4A", "ninaB", "Cdk5alpha", "CG42788", "rdgB", "Nep4", "St3", "Atpalpha", "CG10237", "EndoB", "Esyt2", "Snmp1", "Cyp18a1", "CG42668", "emp", "NLaz", "Dgk", "Mtp", "Nep1", "MSBP", "jp", "Plc21C", "Amph", "Tsp"…
729	GO_NEURON_CELLULAR_HOMEOSTASIS	2.85003e-06	4.56982e-05	0.627257	-0.802293	-2.16082	22	c("CG11594", "Frq1", "Calx", "nAChRbeta1", "VGlut", "Ca-alpha1D", "Cbp53E", "Ca-beta", "Rbp", "5-HT1A", "nAChRalpha2", "5-HT1B", "nAChRalpha1", "DAT")
730	GO_SENSORY_PERCEPTION_OF_LIGHT_STIMULUS	2.91452e-06	4.66682e-05	0.627257	-0.544722	-1.91062	95	c("CG34120", "Nckx30C", "rdgC", "Oat", "dysc", "ninaC", "Ca-alpha1D", "CG2254", "CG4587", "GluClalpha", "CG42450", "Rh2", "Ndae1", "CG45782", "Ca-beta", "ninaB", "toy", "stj", "sn", "CG34357", "CG7646", "Sema5c", "Hr3", "sv", "MRP", "mfas", "ort", "crb", "Timp", "nAChRalpha1", "Slc45-1", "tj", "ck", "CngB", "Cad99C", "CG42321", "acj6", "CG9701", "DCX-EMAP", "didum", "Mp", "ple", "CG5921", "LanB2"…
731	HP_LETHARGY	2.93286e-06	4.68977e-05	0.627257	-0.532827	-1.89086	102	c("CG3999", "fbp", "CG8177", "RyR", "CG6415", "aralar1", "CG3902", "Eaat2", "Pu", "CRMP", "CG9510", "GlyS", "ND-51", "Ald", "Galt", "whd", "l(1)G0334", "su(r)", "Gabat", "ND-49", "CG7430", "CG7461", "Glut1", "disco-r", "Gk2", "ND-75", "sesB", "CAH1", "disco", "CG1628", "colt", "sv", "ND-B14", "CG3556", "Mtpalpha", "Sik2", "CG5599", "ND-B14.7", "ppl", "Thiolase", "CG1315", "ND-23", "ATPsyndelta", …
732	GO_NADH_DEHYDROGENASE_ACTIVITY	2.96344e-06	4.73219e-05	0.627257	-0.749801	-2.14696	30	c("ND-51", "ND-49", "ND-MLRQ", "ND-75", "ND-B14", "ND-ASHI", "ND-AGGG", "ND-23", "ND-B14.5A", "ND-B22", "ND-B15", "ND-13B", "ND-B12", "ND-ACP", "ND-42", "ND-39", "ND-B18", "ND-24", "ND-B17.2", "ND-13A", "ND-20", "ND-B14.5B", "ND-19", "ND-18", "ND-B16.6", "ND-PDSW")
733	GO_POSITIVE_REGULATION_OF_TRANSPORTER_ACTIVITY	3.04449e-06	4.85362e-05	0.627257	-0.66276	-2.11805	47	c("RyR", "Sh", "Syngr", "CG42450", "SERCA", "Ca-beta", "smp-30", "Nipsnap", "Mdr65", "Octbeta2R", "nrv1", "Pkcdelta", "Shaw", "shi", "Cam", "jp", "Hsc70-1", "Mdr49", "fray", "Nlg4", "Past1", "elm", "se", "CG42673", "CG10939", "AstA-R1")
734	GO_REGULATION_OF_SYNAPTIC_PLASTICITY	3.04778e-06	4.85362e-05	0.627257	-0.54788	-1.93653	99	c("cpx", "nSyb", "Snap25", "Rab3", "Calx", "Nckx30C", "rdgA", "Cbp53E", "Syt4", "futsch", "Appl", "Syngr", "Syt7", "Ndae1", "IRSp53", "Ekar", "Rim", "orb2", "Rop", "Nep4", "Mctp", "rut", "Dop1R1", "CanA-14F", "Shab", "sgg", "Nep1", "jp", "nAChRalpha6", "Mef2", "vari", "Rab5", "Nmdar1", "Neurochondrin", "Bsg", "GluRIA", "Nmdar2", "Syt12", "sff", "Itp-r83A", "Prosap", "Nlg4", "Dh44-R1", "Syx1A", "D…
735	GO_THIOESTER_BIOSYNTHETIC_PROCESS	3.13558e-06	4.98664e-05	0.627257	-0.719435	-2.16264	36	c("Desat1", "ACC", "CG3961", "AcCoAS", "bgm", "Mpc1", "CG9547", "Pdk", "CG2781", "CG10932", "l(1)G0334", "muc", "Acsl", "CG7430", "CG11876", "Ppcs", "ATPCL", "spidey", "CG3603", "CG9396", "FASN2")
736	GO_REGULATION_OF_CATION_CHANNEL_ACTIVITY	3.14716e-06	4.99826e-05	0.627257	-0.605705	-2.01838	66	c("nSyb", "Sh", "Hk", "Appl", "CG42450", "Ca-beta", "Pka-C1", "CG15537", "Nipsnap", "Octbeta2R", "Nlg3", "Aplip1", "Shaw", "CG42540", "dnc", "Cam", "Gbeta5", "jp", "Nos", "Mef2", "Nmdar1", "GluRIA", "moody", "Prosap", "Nlg4", "Nca", "Past1", "Dh44-R1", "Rgk2", "Dop2R", "se", "CG42673", "AstA-R1", "didum", "homer", "Pink1", "Dys", "CaMKII", "dlg1")
737	GO_PROTEIN_IMPORT	3.18679e-06	5.05418e-05	0.627257	0.541941	1.79556	129	c("Pex7", "Pen", "CG8771", "pbl", "Nup62", "E2f1", "Nup75", "Fs(2)Ket", "Ranbp9", "Cdk1", "Nup154", "Nup214", "Nup133", "CG6540", "Nup93-2", "mbo", "Mtor", "Nup50", "Nup107", "Ran", "pk", "Nup358", "CG10286", "Nup98-96", "CG32164", "msk", "Optix", "Nup54", "Nup58", "Nxt1", "MED1", "DMAP1", "Hsc70-4", "RpL23", "Psn", "Nup153", "Phb2", "Ripalpha", "ttm50", "p38b", "Smox", "CG32165", "AIF", "cyc", "…
738	HP_ENCEPHALOPATHY	3.19422e-06	5.05418e-05	0.627257	-0.447143	-1.71683	176	c("CG3999", "D2hgdh", "cpx", "para", "unc80", "Vha68-1", "Indy", "CG6415", "mmd", "aralar1", "Sh", "Eaat2", "skap", "Mpc1", "ClC-a", "Gs2", "Sap-r", "CG1640", "Mdh2", "ND-51", "Nrx-1", "whd", "Rop", "CG9547", "Atpalpha", "CG42817", "Galphao", "ND-49", "CG7430", "CanA-14F", "shi", "Shab", "blw", "Plc21C", "Glut1", "Mef2", "ND-75", "SLO2", "Nmdar1", "Cyt-c1", "CG1628", "colt", "KCNQ", "CG9886", "ND…
739	WP_GLYCOLYSIS_AND_GLUCONEOGENESIS	3.19534e-06	5.05418e-05	0.627257	-0.76723	-2.13901	27	c("fbp", "Got2", "Mdh1", "PCB", "Pgi", "Mpc1", "Mdh2", "Ald", "l(1)G0334", "muc", "CG7430", "Gapdh1", "Glut1", "Tpi", "Gapdh2", "Eno", "Got1", "Pglym78", "CG9396", "CG10924", "Pfk", "PyK")
740	GO_SISTER_CHROMATID_COHESION	3.2431e-06	5.12278e-05	0.627257	0.767389	2.07255	32	c("BubR1", "mre11", "SMC5", "polo", "CG11403", "Fen1", "XNP", "eco", "fzy", "CG11788", "SMC1", "CG3430", "wapl", "SMC3", "pds5", "Haspin", "Phb2", "Mau2", "SA", "spn-D", "vtd", "Tnks", "Pp2A-29B", "CG34001", "arm", "Nipped-B", "san", "ago")
741	HP_LYMPHOMA	3.29391e-06	5.19602e-05	0.627257	0.702808	2.02291	44	c("Nlp", "Nop60B", "lok", "Msh6", "CG7637", "WDR79", "DNApol-epsilon255", "Mlh1", "NHP2", "spel1", "tefu", "SC35", "Pms2", "RecQ4", "Blm", "CG9272", "nbs", "Nsun2", "Klp61F", "okr", "da", "Apc2", "abs", "kis", "Ras85D", "CG32109", "p53", "Btk29A", "Lig4", "CG4078", "Pi3K21B", "Asx", "Ostgamma")
742	HP_ABNORMAL_NASAL_MORPHOLOGY	3.34728e-06	5.2731e-05	0.627257	0.401381	1.50469	523	c("sti", "pch2", "BubR1", "Act42A", "Poc1", "RfC4", "neb", "Bap60", "Sas-4", "geminin", "TfAP-2", "Bap111", "slp2", "Bap170", "Bub3", "RpI1", "DNApol-epsilon255", "N", "Snr1", "Rrp4", "SAK", "mor", "Bap55", "cmet", "Ror", "Sema2a", "Spx", "Orc4", "XNP", "NSD", "kz", "mh", "brm", "Ptr", "RpS24", "Nipped-A", "CycD", "mei-41", "RpS26", "Xpd", "RpL35", "l(3)72Ab", "CG4849", "l(1)G0007", "RpS29", "Rho…
743	GO_ACIDIC_AMINO_ACID_TRANSPORT	3.39635e-06	5.34204e-05	0.627257	-0.705251	-2.13271	37	c("cpx", "Syt1", "nSyb", "Snap25", "Rab3", "aralar1", "per", "VGlut", "Eaat2", "Syt4", "Rop", "Rbp", "Atpalpha", "Gabat", "mGluR", "X11Lbeta")
744	GO_VITAMIN_B6_BINDING	3.40019e-06	5.34204e-05	0.627257	-0.731603	-2.1263	31	c("CG3999", "Gad1", "Spat", "Got2", "Oat", "GlyP", "CG1640", "Ddc", "CG8129", "Hdc", "Gabat", "CG11241", "CG10361", "Got1", "Alas", "Pdxk", "b", "Sply", "CG8745")
745	GO_TRICARBOXYLIC_ACID_CYCLE	3.40784e-06	5.34689e-05	0.627257	-0.749427	-2.12577	28	c("Mdh1", "skap", "Nc73EF", "Men", "Mdh2", "CG5793", "kdn", "Acon", "l(1)G0334", "muc", "Irp-1B", "CG7430", "CG5028", "CG14757", "CG11876", "CG1544", "Scsalpha", "l(1)G0156", "Idh", "CG5214", "SdhD")
746	GO_MONOCARBOXYLIC_ACID_BIOSYNTHETIC_PROCESS	3.46354e-06	5.42699e-05	0.627257	-0.550876	-1.9199	91	c("Desat1", "ACC", "Gad1", "Spat", "AcCoAS", "bgm", "per", "Cyp9f2", "CG2254", "AdipoR", "CG8129", "smp-30", "Pdk", "CG2781", "Gabat", "Acsl", "Cyp18a1", "CG7461", "CG3860", "Slc45-1", "Mfe2", "ATPCL", "Pmp70", "Mgstl", "ScpX", "spidey", "CG3603", "how", "htl", "FASN2", "Las", "didum", "PyK", "CG33177", "ND-ACP", "kon", "Osbp", "CG6847", "GIIIspla2", "alc", "Aldh", "fabp", "GstS1", "CG6746", "CG3…
747	GO_CALCIUM_MEDIATED_SIGNALING	3.47e-06	5.42984e-05	0.627257	-0.568303	-1.96898	81	c("Calx", "RyR", "St1", "Ca-alpha1D", "SERCA", "CanB", "Pka-C1", "smp-30", "5-HT2A", "mAChR-A", "Pdk", "Atpalpha", "nrv1", "Pvr", "Mctp", "dnc", "CanA-14F", "Cam", "sgg", "Scgdelta", "jp", "wupA", "Nos", "Ric", "Nmdar1", "Nmdar2", "Camta", "Itp-r83A", "Nca", "Egfr", "Pdk1", "elm", "se", "CanA1", "didum", "homer", "Spn", "CG7497", "CG4239", "Dys", "CaMKII")
748	GO_GLUTAMATE_SECRETION	3.64878e-06	5.70194e-05	0.627257	-0.779469	-2.13194	25	c("cpx", "Syt1", "nSyb", "Snap25", "Rab3", "VGlut", "Eaat2", "Syt4", "Rop", "Rbp", "mGluR", "X11Lbeta")
749	GO_MEDIATOR_COMPLEX	3.67276e-06	5.73176e-05	0.627257	0.747088	2.02973	33	c("srl", "MED31", "kto", "MED11", "MED23", "MED1", "MED16", "MED4", "MED15", "MED30", "MED22", "MED17", "MED20", "Cdk8", "CycC", "MED19", "MED6", "MED18", "MED27", "MED7", "MED25", "l(2)35Cc", "MED14", "MED28", "MED8", "ix", "Cdk9", "MED26")
750	KEGG_BASE_EXCISION_REPAIR	3.71485e-06	5.78972e-05	0.627257	0.843685	1.99878	18	c("Rrp1", "PCNA", "Fen1", "DNApol-epsilon255", "DNA-ligI", "XRCC1", "Chrac-14", "Dsp1", "CG12018", "Mes4", "CG9272", "DNApol-epsilon58", "DNApol-delta", "Parp")
751	GO_TRANSCRIPTION_FACTOR_TFIID_COMPLEX	3.75798e-06	5.84913e-05	0.627257	0.787819	2.05819	28	c("mrn", "Taf8", "Xpd", "TfIIS", "Taf2", "TfIIA-S", "TfIIA-L", "Tfb4", "e(y)1", "Taf6", "Ssl1", "TfIIFalpha", "Taf4", "Taf5", "hay", "Taf13", "Tbp", "Taf11", "TfIIB", "Taf1", "Taf7", "TfIIEalpha", "Taf12")
752	GO_INTERSTRAND_CROSS_LINK_REPAIR	3.82009e-06	5.9379e-05	0.610527	0.785891	2.05057	27	c("RPA2", "RPA3", "FANCI", "Msh6", "Fancd2", "RpA-70", "RpL40", "mei-9", "mei-41", "Snm1", "Xpac", "CG13025", "RpS27A", "Ercc1", "rec", "spn-A", "mus81", "Fancl", "mms4", "Fancm", "Rad51D", "spn-B")
753	GO_CELLULAR_RESPONSE_TO_UV	3.92498e-06	6.09284e-05	0.610527	0.68203	1.99848	51	c("PCNA", "Nlp", "CG8173", "grp", "rept", "Ino80", "CG9246", "Xpc", "aurA", "mei-9", "mei-41", "DNApol-eta", "pic", "Ime4", "CG42360", "RpL26", "Xpac", "Arp5", "DNApol-delta", "Su(var)3-3", "Ercc1", "Parp", "Cul4", "CG3165", "p38b", "Taf1", "twe", "CG8336", "Fmr1", "nej", "Gcn2", "Usp47", "Dronc", "pho", "p53", "CG5986", "p38a", "CG30109", "MAGE")
754	GO_MYELOID_LEUKOCYTE_ACTIVATION	3.9805e-06	6.17083e-05	0.610527	-0.384776	-1.57508	309	c("LManII", "cpx", "CG34120", "nSyb", "Snap25", "Rab3", "Pgm", "IA-2", "GlyP", "CG9485", "Hk", "Syt4", "Appl", "Syngr", "Pgi", "if", "Sap-r", "Dif", "CG5946", "unc-13-4A", "mdy", "Ald", "Kul", "Pxn", "csw", "Rop", "Nep4", "Pkcdelta", "Glycogenin", "MESK2", "CG42540", "Adgf-D", "Pkc98E", "CG2082", "ATP8B", "Nep1", "MSBP", "Glut1", "Amph", "Rab9", "Cat", "Mp20", "Tsp", "Lerp", "Ect3", "Hexo2", "Vin…
755	GO_CYTOSKELETON_ORGANIZATION	3.99461e-06	6.1845e-05	0.610527	0.390759	1.47193	586	c("ncd", "scra", "Nlp", "CycB", "Six4", "sti", "mars", "Act42A", "Rcc1", "otk", "Poc1", "tum", "Klp3A", "lok", "pbl", "grp", "polo", "Nup62", "srl", "betaTub56D", "asp", "Sas-4", "geminin", "pav", "CG10555", "Cep135", "Klp67A", "N", "Mlh1", "Vang", "Fs(2)Ket", "Myb", "SAK", "ana3", "Bap55", "cmet", "Ino80", "Cdk1", "Zw10", "insc", "Det", "XNP", "Klp10A", "RpS3", "Rae1", "Mtor", "aurA", "Mps1", "R…
756	GO_RESPONSE_TO_TEMPERATURE_STIMULUS	4.00248e-06	6.1885e-05	0.610527	0.53577	1.7725	128	c("RPA2", "RPA3", "Caf1-55", "HDAC1", "CG8771", "Nup62", "srl", "Nup160", "Nup205", "Nup75", "RpA-70", "CG10565", "Nup154", "Nup214", "Nup133", "CG6540", "Daxx", "Nup93-2", "tefu", "mbo", "Rae1", "Mtor", "Nup50", "Nup107", "CG16817", "Nup358", "CG7946", "Gp210", "mei-41", "Nup43", "Ndc1", "Nup98-96", "Lst8", "Nup54", "Nup58", "Hsc70-4", "CG16892", "FKBP59", "Nup37", "14-3-3epsilon", "svp", "Sec13…
757	GO_TRANSCRIPTION_REPRESSOR_COMPLEX	4.03124e-06	6.22473e-05	0.610527	0.696048	2.02351	47	c("Caf1-55", "HDAC1", "nerfin-1", "CG3815", "mip40", "CG7946", "CG17002", "CtBP", "Chd3", "Dsp1", "HP1b", "Gem3", "ush", "MBD-like", "akirin", "CoRest", "Mi-2", "grn", "Rrp47", "mip130", "crp", "MTA1-like", "CG1620", "CkIIalpha", "simj", "Spps", "ebi", "NC2beta", "htk", "lin-52", "NC2alpha", "Sin3A", "Hey")
758	GO_CARBOHYDRATE_DERIVATIVE_METABOLIC_PROCESS	4.03802e-06	6.22697e-05	0.610527	-0.334017	-1.43314	547	c("Desat1", "LManII", "ACC", "UGP", "fbp", "CG34120", "Tret1-1", "Prat2", "ade5", "Pfrx", "Gpo-1", "CG8177", "v", "Pgm", "CG3961", "Cow", "AcCoAS", "bgm", "CG32549", "CG3376", "CG14024", "GlyP", "AdSL", "St1", "CG7322", "Hs3st-A", "aralar1", "Pde1c", "skap", "Appl", "Pgi", "Mpc1", "Ndae1", "Sap-r", "Nc73EF", "Gycbeta100B", "CRMP", "SP2353", "CG13937", "Papss", "Gycalpha99B", "mdy", "CG5065", "Ac7…
759	GO_NEGATIVE_REGULATION_OF_GENE_EXPRESSION_EPIGENETIC	4.0439e-06	6.22782e-05	0.610527	0.734082	2.02554	35	c("His2Av", "Caf1-55", "HDAC1", "Hat1", "Rif1", "His3.3A", "asf1", "CtBP", "Psc", "CDC45L", "Dsp1", "Hira", "Pcl", "E(z)", "E(Pc)", "esc", "msl-3", "jing", "CG1620", "MRG15", "trr", "His3.3B", "Su(z)12", "Sin3A", "Dpy-30L1", "Sirt6", "Pp2C1")
760	GO_REGULATION_OF_ANATOMICAL_STRUCTURE_SIZE	4.06301e-06	6.24901e-05	0.610527	-0.406898	-1.62199	238	c("trpl", "for", "Rab3", "Calx", "slo", "Gel", "nwk", "kcc", "Sh", "per", "futsch", "Rtnl1", "IRSp53", "Pu", "spir", "SK", "Gycalpha99B", "Cdk5alpha", "5-HT2A", "mAChR-A", "Nep3", "Atpalpha", "Octbeta2R", "osp", "Pkcdelta", "CG18208", "CG31183", "Dop1R1", "Pkc98E", "Dscam2", "shi", "Dscam4", "sgg", "5-HT1A", "wit", "Amph", "Ance", "Tsp", "Nos", "Sema5c", "Gclc", "5-HT1B", "lap", "Rab5", "CG33090"…
761	GO_OXIDOREDUCTASE_ACTIVITY_ACTING_ON_NAD_P_H	4.09456e-06	6.28926e-05	0.610527	-0.617315	-2.03997	56	c("Fmo-2", "CG7322", "CG5946", "ND-51", "Cpr", "CG6910", "ND-49", "CG7430", "Nos", "ND-MLRQ", "ND-75", "ND-B14", "ND-ASHI", "ND-AGGG", "ND-23", "ND-B14.5A", "ND-B22", "ND-B15", "ND-13B", "ND-B12", "CG3609", "ND-ACP", "ND-42", "ND-39", "ND-B18", "ND-24", "ND-B17.2", "ND-13A", "ND-20", "ND-B14.5B", "ND-19", "Pgk", "Duox", "CG10672", "ND-18", "ND-B16.6", "Prx3", "ND-PDSW")
762	GO_GLYCEROPHOSPHOLIPID_METABOLIC_PROCESS	4.10812e-06	6.30181e-05	0.610527	-0.465206	-1.75225	155	c("IP3K2", "CdsA", "CG31140", "rdgA", "Ace", "Pect", "Pis", "CG5065", "ChAT", "CG2201", "5-HT2A", "mAChR-A", "rdgB", "Ipp", "Gpdh", "Acsl", "Snmp1", "CG42668", "emp", "PIP5K59B", "Dgk", "CG9391", "Plc21C", "CG10082", "eas", "Lpin", "Rab5", "stmA", "CG7582", "mino", "Mtpalpha", "CG6805", "CG4753", "frj", "Synj", "TMS1", "sws", "CG3394", "Lis-1", "lama", "CG5991", "PI4KIIIalpha", "Dgkepsilon", "Thi…
763	GO_ORGANIC_ACID_TRANSMEMBRANE_TRANSPORT	4.17918e-06	6.40241e-05	0.610527	-0.602779	-2.02676	68	c("ACC", "CG3961", "Indy", "aralar1", "per", "VGlut", "CG9413", "Eaat2", "Mpc1", "CG12531", "CG1907", "whd", "CG13743", "Atpalpha", "VGAT", "CG10804", "CG5549", "Glut1", "CG13248", "Ent3", "Tsp", "CG1628", "colt", "CG16700", "Bsg", "kar", "mgl", "Sln", "Dic1", "CG3394", "Pmp70", "CG14694", "CG9396", "slif", "Ance-3", "Mct1", "CPT2", "CG6293", "Gat", "CG7255", "alc", "Irk3", "GC1")
764	GO_NEGATIVE_REGULATION_OF_ION_TRANSPORT	4.21622e-06	6.4507e-05	0.610527	-0.615166	-2.03433	60	c("for", "Hk", "Syt4", "5-HT2A", "Atpalpha", "Gabat", "CG18208", "Pkc98E", "Cam", "5-HT1A", "Gbeta5", "Amph", "Tsp", "Nos", "5-HT1B", "CG6805", "Synd", "Nedd4", "moody", "fray", "Dh44-R1", "Prestin", "IscU", "Rgk2", "Dop2R", "ATPsynCF6", "Grd", "se", "CG10939", "NPFR", "ATP7", "BI-1", "CaMKII", "ZnT63C", "CG8726")
765	GO_PROTEIN_METHYLTRANSFERASE_ACTIVITY	4.28261e-06	6.54371e-05	0.610527	0.682996	1.98603	49	c("Fib", "ash2", "Art4", "Su(var)3-9", "wds", "Art1", "NSD", "Art3", "csul", "Art7", "E(z)", "egg", "Cfp1", "esc", "CG5913", "CG7889", "Rbbp5", "Wdr82", "trr", "CG32732", "Set2", "CG12975", "Su(z)12", "Ntmt", "CG9643", "ash1", "CG9154", "G9a", "trx", "Set1", "Hmt4-20", "CG33230", "erm", "FBXO11")
766	GO_COLLAGEN_CONTAINING_EXTRACELLULAR_MATRIX	4.38121e-06	6.68563e-05	0.610527	-0.5897	-2.01328	74	c("Col4a1", "vkg", "mmd", "Appl", "Sap-r", "SPARC", "Ace", "SP2353", "Pxn", "CG17739", "lox2", "Tsp74F", "magu", "Tg", "Tep3", "Ccn", "Fas2", "Tsp", "NetB", "mfas", "Timp", "CG41520", "Cp1", "mew", "CG12163", "Pax", "Spn42Dd", "CASK", "CG42339", "AnxB9", "dally", "CG31999", "Sulf1", "CG3097", "Pvf1", "shot", "cathD", "btl", "Sdc", "Actbeta", "Mp", "PyK", "kon", "CtsB1", "LanA", "LanB2", "CG30203"…
767	GO_NEURON_TO_NEURON_SYNAPSE	4.39837e-06	6.70306e-05	0.610527	-0.430569	-1.67855	196	c("Syt1", "Frq1", "Pkc53E", "Calx", "Cow", "mmd", "Zasp52", "Hk", "Syn", "eag", "Ca-alpha1D", "rdgA", "Cbp53E", "Syt4", "futsch", "Rtnl1", "CG42450", "Syt7", "if", "Ndae1", "IRSp53", "comt", "Ekar", "Epac", "norpA", "Shal", "Cdk5alpha", "orb2", "CG42788", "mAChR-A", "Kul", "Atpalpha", "Nlg3", "nrv1", "Aplip1", "tutl", "CaMKI", "CG18208", "l(2)efl", "Nlg2", "rut", "dnc", "shi", "mGluR", "wit", "No…
768	GO_MYELOID_LEUKOCYTE_MEDIATED_IMMUNITY	4.424e-06	6.73335e-05	0.610527	-0.393295	-1.59281	282	c("LManII", "cpx", "CG34120", "nSyb", "Snap25", "Rab3", "Pgm", "IA-2", "GlyP", "CG9485", "Hk", "Syngr", "Pgi", "if", "Sap-r", "CG5946", "unc-13-4A", "mdy", "Ald", "Kul", "Pxn", "csw", "Rop", "Nep4", "Pkcdelta", "Glycogenin", "CG42540", "Adgf-D", "ATP8B", "Nep1", "MSBP", "Glut1", "Amph", "Rab9", "Ance", "Cat", "Mp20", "Lerp", "Ect3", "Hexo2", "Vinc", "AMPdeam", "Snmp2", "Hsc70-1", "Rab5", "Rac2", …
769	GO_SYNAPTIC_TRANSMISSION_GLUTAMATERGIC	4.49197e-06	6.82791e-05	0.610527	-0.659041	-2.06953	44	c("Syt1", "VGlut", "rdgA", "Gs2", "Ekar", "5-HT2A", "Nrx-1", "Rop", "Atpalpha", "Nlg3", "Aplip1", "Dop1R1", "mGluR", "5-HT1A", "alphaSnap", "Mef2", "Cals", "5-HT1B", "Nmdar1", "GluRIA", "Prosap", "Nlg4", "Egfr", "mtt", "Dop2R")
770	GO_DNA_METHYLATION_OR_DEMETHYLATION	4.57658e-06	6.94749e-05	0.610527	0.711741	2.04021	42	c("Rrp1", "agt", "XNP", "shu", "armi", "csul", "Art7", "MBD-like", "DMAP1", "E(z)", "grn", "tou", "wde", "Parp", "MTA1-like", "CG4036", "simj", "zuc", "spn-E", "CG14906", "Usp7", "CTCF", "CG14882", "G9a", "trx", "piwi", "Pp2C1", "ste24a", "upSET", "PICK1")
771	HP_ABNORMALITY_OF_THE_CALVARIA	4.66723e-06	7.0759e-05	0.610527	0.402346	1.50582	492	c("Pex7", "Sp1", "pch2", "BubR1", "Act42A", "esg", "run", "CG8771", "baf", "Set", "Bap60", "DNApol-alpha180", "FANCI", "betaTub56D", "Sas-4", "LBR", "geminin", "dup", "TfAP-2", "slp2", "Bap170", "Bub3", "SmB", "DNApol-epsilon255", "Fancd2", "N", "nAChRalpha5", "SAK", "ana3", "cmet", "Orc1", "Ror", "Orc4", "XNP", "NSD", "CG13690", "Cdc6", "Xpc", "ThrRS", "CG30105", "CG7728", "kz", "mh", "Phf7", "m…
772	GO_LIPID_MODIFICATION	4.6947e-06	7.10833e-05	0.610527	-0.484549	-1.77007	124	c("ACC", "glob1", "IP3K2", "CG18003", "CG31140", "Cyp9f2", "rdgA", "AdipoR", "Lsd-1", "mAChR-A", "Cpr", "whd", "CG9547", "Pdk", "CG10932", "Ipp", "Etf-QO", "NLaz", "PIP5K59B", "Dgk", "CG7461", "CG9391", "CG10082", "CG5009", "stmA", "CG33090", "CG6543", "yip2", "Sesn", "Mtpalpha", "CG6805", "frj", "Synj", "Mfe2", "Pmp70", "ScpX", "CG7834", "PI4KIIIalpha", "Dgkepsilon", "Hr38", "wal", "Thiolase", "…
773	GO_CELLULAR_PROCESS_INVOLVED_IN_REPRODUCTION_IN_MULTICELLULAR_ORGANISM	4.71278e-06	7.12648e-05	0.610527	0.505014	1.736	174	c("CycA", "Top2", "Nlp", "CycB", "Six4", "pch2", "CG17018", "barr", "polo", "asp", "Klp67A", "gwl", "Mlh1", "Myb", "yps", "spel1", "tefu", "His3.3A", "aurA", "Mps1", "brm", "shu", "armi", "nesd", "Ptr", "Gp210", "Rca1", "pAbp", "Src64B", "Chd3", "Dsp1", "vls", "Gem3", "stg", "Art7", "CG7379", "Dbp80", "aurB", "Jafrac2", "Mi-2", "Hsc70-4", "me31B", "AGO1", "Sce", "Nsun2", "aub", "Ercc1", "CG11839"…
774	HP_ABNORMALITY_OF_THE_CLAVICLE	4.78345e-06	7.2228e-05	0.610527	0.650636	1.96625	62	c("run", "baf", "Bap60", "LBR", "geminin", "dup", "Bap111", "Bap170", "Snr1", "mor", "Orc1", "Orc4", "Cdc6", "brm", "Orc6", "rempA", "CDC45L", "Chd3", "tsu", "dom", "CG5359", "eya", "osa")
775	GO_PEPTIDASE_COMPLEX	4.79355e-06	7.2228e-05	0.610527	0.614505	1.90327	75	c("REG", "Nipped-A", "GAA1", "Ada3", "e(y)1", "e(y)2", "Prosalpha7", "Spase25", "Prosalpha6", "Uch-L5", "Sgf29", "Prosalpha2", "CG9588", "Taf12", "CG2658", "Spt20", "Prosbeta1", "Spase22-23", "twr", "Prosbeta6", "PIG-U", "not", "Sgf11", "Rpt1", "Prosbeta7", "Ube3a", "Prosbeta4", "Prosbeta3", "Rpn5", "PI31", "Prosalpha3", "CG3356", "Prosalpha4", "Prosbeta2", "Rpt3", "PIG-S", "Prosalpha5", "TER94",…
776	HP_ABNORMALITY_OF_THE_URINARY_SYSTEM_PHYSIOLOGY	4.79502e-06	7.2228e-05	0.610527	-0.335401	-1.43564	524	c("Hn", "LManII", "CG3999", "D2hgdh", "Col4a1", "fbp", "Spat", "CG34120", "vkg", "CG8177", "CG31145", "Oat", "RyR", "GlyP", "ry", "CG6415", "St1", "unc-104", "aralar1", "CG9413", "PCB", "Ca-alpha1D", "skap", "CG4752", "Mpc1", "ClC-a", "if", "Ndae1", "Nc73EF", "Alk", "LamC", "Mdh2", "CG9510", "GlyS", "form3", "Stat92E", "CG1907", "ND-51", "Ald", "mAChR-A", "Galt", "whd", "CG9547", "toy", "Nep4", "…
777	HP_ABNORMAL_INTESTINE_MORPHOLOGY	4.82921e-06	7.26495e-05	0.610527	0.433635	1.57994	342	c("Nlp", "Nop60B", "Mcm6", "pch2", "BubR1", "RnrS", "esg", "RfC4", "lok", "DNApol-alpha180", "FANCI", "Msh6", "LBR", "TfAP-2", "CG7637", "Bub3", "WDR79", "DNApol-epsilon255", "Fancd2", "N", "Mlh1", "Vang", "JhI-21", "ana3", "NHP2", "mtDNA-helicase", "Sema2a", "fra", "CG33158", "Spx", "XNP", "NSD", "spel1", "mbo", "aurA", "SC35", "Pms2", "Ptr", "mei-9", "Dhod", "Xpd", "caz", "CtBP", "SMC1", "Dl", …
778	GO_ERROR_PRONE_TRANSLESION_SYNTHESIS	4.89861e-06	7.35988e-05	0.610527	0.849968	2.04147	19	c("PCNA", "RPA2", "RPA3", "RfC4", "CG8142", "RpA-70", "Gnf1", "RpL40", "RfC3", "mus205", "DNApol-eta", "RfC38", "DNApol-epsilon58", "RpS27A", "DNApol-iota", "Rev1")
779	GO_POSITIVE_REGULATION_OF_PROTEIN_METABOLIC_PROCESS	4.91381e-06	7.37323e-05	0.610527	0.377692	1.43743	728	c("Nlp", "ball", "Pen", "Uba2", "CycB", "esg", "HDAC1", "smt3", "mre11", "Set", "neb", "Cks30A", "lok", "CG8173", "pbl", "FANCI", "polo", "srl", "rad50", "vig2", "CG7154", "REG", "Claspin", "l(1)G0020", "Aos1", "eIF6", "Capr", "LysRS", "N", "Snr1", "gwl", "Vang", "Mapmodulin", "nAChRalpha5", "Myb", "rept", "cmet", "yps", "Cdk1", "Rif1", "Hel25E", "Ror", "Sema2a", "wds", "Art1", "NSD", "Dcp-1", "D…
780	GO_INO80_TYPE_COMPLEX	5.20183e-06	7.77969e-05	0.610527	0.817157	2.03098	22	c("Rcd5", "Mapmodulin", "Bap55", "rept", "Ino80", "pont", "Brd8", "Nipped-A", "mute", "Arp6", "Arp8", "dom", "CG11970", "DMAP1", "Arp5", "CG12659", "Uch-L5", "CG10395", "Tip60", "Ing3", "CG18004", "pho")
781	GO_ENDOSOME	5.20253e-06	7.77969e-05	0.610527	-0.344146	-1.45459	457	c("Lsd-2", "CG34120", "Syt1", "Rab3", "nwk", "IA-2", "CG3376", "Rab32", "CG31140", "VGlut", "nuf", "eag", "lqf", "Syt4", "HDAC6", "Appl", "Sap-r", "Lsd-1", "unc-13-4A", "CG15537", "Nep4", "Nep3", "Atpalpha", "Octbeta2R", "CG13784", "CG33144", "MESK2", "CG18208", "Pvr", "Mctp", "Snmp1", "shi", "CG2082", "PIP5K59B", "Nep1", "VhaM9.7-a", "CG5549", "CG32225", "Glut1", "Amph", "Rab9", "Ance", "ssp6", …
782	GO_POSITIVE_REGULATION_OF_CALCIUM_ION_TRANSPORT	5.20465e-06	7.77969e-05	0.610527	-0.67282	-2.08125	41	c("trpl", "trp", "RyR", "Ca-alpha1D", "SERCA", "Ca-beta", "smp-30", "Nipsnap", "nrv1", "Dop1R1", "Cam", "jp", "Hsc70-1", "Nmdar1", "Zw", "CASK", "Past1", "Pdk1", "Pvf1", "se", "Sk1", "homer", "Abl", "CaMKII")
783	KEGG_AMINOACYL_TRNA_BIOSYNTHESIS	5.23742e-06	7.81867e-05	0.610527	0.713051	1.98782	37	c("IleRS", "LysRS", "GlyRS", "AlaRS", "ThrRS", "SerRS", "HisRS", "LeuRS", "AspRS-m", "ValRS", "AspRS", "TrpRS", "MetRS", "AsnRS", "GlnRS", "ArgRS", "alpha-PheRS", "GluProRS", "beta-PheRS", "CysRS", "SerRS-m", "CG1427", "TyrRS", "AsnRS-m", "IleRS-m", "ArgRS-m", "ProRS-m")
784	GO_AMINO_ACID_TRANSPORT	5.37067e-06	8.00736e-05	0.610527	-0.580538	-1.9732	72	c("cpx", "Syt1", "nSyb", "Snap25", "Rab3", "aralar1", "per", "VGlut", "CG9413", "Eaat2", "Syt4", "CG12531", "Rop", "CG13743", "Rbp", "Atpalpha", "VGAT", "CG10804", "Gabat", "mGluR", "X11Lbeta", "5-HT1A", "CG5549", "CG13248", "5-HT1B", "CG1628", "arg", "CG16700", "kar", "hoe1", "Mvl", "Syx1A", "slif", "CG10939", "Ance-3", "GLS", "NPFR", "Gat", "CG7255", "Irk3", "GC1", "CG5805", "Ntl", "Ncc69", "CG…
785	GO_VIRAL_LIFE_CYCLE	5.40184e-06	8.04359e-05	0.610527	0.512799	1.7478	167	c("Top2", "Pen", "CG8771", "baf", "Nup62", "Nup160", "Nup205", "N", "Snr1", "Nup75", "Fs(2)Ket", "Cdk1", "sta", "Nup154", "Nup214", "Nup133", "CG6540", "Nup93-2", "Dek", "mbo", "Rae1", "Mtor", "Nup50", "Nup107", "CG17266", "Ran", "RpL40", "shu", "stau", "Nup358", "Gp210", "Nup43", "pAbp", "Ndc1", "Nup98-96", "CtBP", "pic", "Nup54", "Nup58", "emb", "Cdc42", "CG5498", "Hsc70-4", "egg", "CG16892", "…
786	WP_FATTY_ACID_BETA_OXIDATION	5.53947e-06	8.23803e-05	0.610527	-0.763638	-2.10975	26	c("Gpo-1", "dob", "CG3961", "AcCoAS", "CG2201", "whd", "CG9547", "CG10932", "Acsl", "CG7430", "CG7461", "Gk2", "Tpi", "colt", "CG6543", "Mtpalpha")
787	GO_3_5_EXONUCLEASE_ACTIVITY	5.55569e-06	8.25165e-05	0.610527	0.722356	2.02311	38	c("Rrp1", "mre11", "rad50", "DNApol-epsilon255", "Rrp4", "PAN2", "Dis3", "Rrp45", "tam", "Rrp6", "Rrp46", "Rrp42", "Rad9", "CG3358", "DNApol-delta", "CG6171", "Ski6", "Not3", "CG3165", "Rat1", "CG31759", "twin", "Rrp40", "angel", "PNPase", "CG6744", "CG11486", "CG10214", "Rga", "CG6833", "Pop2")
788	KEGG_RNA_POLYMERASE	5.9058e-06	8.76043e-05	0.610527	0.814619	2.07462	24	c("RpI1", "RpII140", "RpII215", "Rpb5", "RpI135", "RpII18", "CG18600", "RpIII128", "Rpb11", "RpII33", "RpII15", "CG3756", "Rpb12", "CG17209", "Rpb8", "CG5147", "Rpb10", "Rpb7", "CG12267", "CG5380", "RpI12", "l(2)37Cg", "CG33051", "CG7339")
789	GO_MULTICELLULAR_ORGANISM_REPRODUCTION	5.91323e-06	8.76043e-05	0.610527	0.42017	1.54239	377	c("CycA", "ncd", "Top2", "PCNA", "Nlp", "CycB", "Six4", "pch2", "Poc1", "HDAC1", "tum", "CG17018", "barr", "pnt", "Set", "polo", "Nup62", "asp", "Cep135", "Fancd2", "Klp67A", "E2f1", "N", "gwl", "Mlh1", "Myb", "yps", "pnut", "XNP", "Dcp-1", "spel1", "tefu", "Prat", "His3.3A", "aurA", "asf1", "Mps1", "brm", "pont", "CG7504", "shu", "armi", "nesd", "Ptr", "Su(var)2-10", "U2A", "Gp210", "Rca1", "pAb…
790	GO_CALMODULIN_BINDING	5.92313e-06	8.76398e-05	0.610527	-0.561628	-1.94163	82	c("IP3K2", "Syt1", "nSyb", "Calx", "para", "RyR", "ninaC", "Pde1c", "eag", "Ca-alpha1D", "Syt7", "Mhc", "CanB", "SK", "CaMKI", "CG17698", "rut", "CanA-14F", "Plc21C", "Mp20", "Nos", "jar", "Ric", "Nmdar1", "Myo10A", "KCNQ", "Syn1", "ck", "CASK", "Ac3", "Egfr", "Rgk2", "sqa", "CanA1", "didum", "IP3K1", "Chd64", "Ac78C", "CG7766", "PhKgamma", "CngA", "CaMKII", "CG8475", "Myo61F", "Pp2B-14D")
791	GO_RRNA_TRANSCRIPTION	5.93112e-06	8.76471e-05	0.610527	0.823281	2.02721	21	c("Nlp", "CG11403", "Snr1", "Ipk1", "RpI135", "brm", "CG6937", "CG18600", "CG1785", "nclb", "TAF1B", "CG9300", "MetRS", "Sirt7", "Brf", "l(2)37Cd", "CG7099", "CG9609")
792	GO_NUCLEOTIDE_EXCISION_REPAIR_PREINCISION_COMPLEX_STABILIZATION	5.94044e-06	8.76739e-05	0.610527	0.860615	1.98875	16	c("RPA2", "RPA3", "Tfb1", "mrn", "RpA-70", "mei-9", "Xpd", "pic", "Tfb4", "Xpac", "Ssl1", "Ercc1", "Parp", "Cul4", "hay", "Roc1a")
793	GO_REGULATION_OF_TUBE_SIZE	6.00389e-06	8.84986e-05	0.610527	-0.63133	-2.0719	55	c("for", "Calx", "slo", "Sh", "per", "Pu", "Gycalpha99B", "5-HT2A", "mAChR-A", "Nep3", "Atpalpha", "Octbeta2R", "CG18208", "CG31183", "Dop1R1", "5-HT1A", "wit", "Ance", "Tsp", "Nos", "Gclc", "5-HT1B", "Oamb", "Sod1", "moody", "SerT", "Tbh", "Egfr", "Ance-3", "Gclm", "5-HT7", "Graf", "CG7497")
794	HP_NEOPLASM_OF_THE_PANCREAS	6.15711e-06	9.06428e-05	0.610527	0.696973	2.0147	45	c("Nlp", "Nop60B", "mre11", "lok", "Msh6", "rad50", "CG7637", "WDR79", "N", "Mlh1", "NHP2", "agt", "Sema2a", "spel1", "Pms2", "caz", "hyx", "RpS20", "CG9272", "nbs", "calypso", "Apc2", "fs(1)h", "spn-A", "spn-D", "Ras85D", "Med", "CG32109", "Rad51D", "p53")
795	GO_NUCLEAR_MEMBRANE	6.198e-06	9.11301e-05	0.610527	0.498326	1.71868	180	c("Lam", "Rcc1", "Non1", "RanGAP", "Nup62", "LBR", "Nup205", "Nup75", "Fs(2)Ket", "CG5554", "Rif1", "CG10565", "Nup154", "Nup133", "CG6540", "Nup93-2", "kz", "CG14215", "Mtor", "Nup50", "Nup107", "pk", "Nup358", "l(2)dtl", "Tango4", "Phf7", "Gp210", "CycD", "tra2", "Ndc1", "CG7744", "Nup98-96", "CG2691", "CG2875", "CG5886", "SelD", "Nup54", "HP1b", "Nup58", "emb", "CG13599", "akirin", "CG9723", "…
796	GO_NCRNA_3_END_PROCESSING	6.33939e-06	9.30919e-05	0.610527	0.760651	1.99996	29	c("Nop60B", "Fib", "La", "Rrp4", "Rrp45", "RpS21", "Rrp6", "Rrp46", "Rrp42", "defl", "CG2100", "JhI-1", "Ski6", "omd", "IntS2", "IntS12", "Larp7", "IntS1", "IntS8", "Rrp40", "IntS14", "Mtr3", "rswl")
797	GO_DNA_REPAIR_COMPLEX	6.39407e-06	9.35792e-05	0.610527	0.835407	2.02103	20	c("Msh6", "Mlh1", "spel1", "tefu", "Xpc", "Pms2", "XRCC1", "mei-9", "Ku80", "CoRest", "Xpac", "Irbp", "DNApol-delta", "Su(var)3-3", "Ercc1", "hay")
798	GO_POLYSACCHARIDE_METABOLIC_PROCESS	6.39659e-06	9.35792e-05	0.610527	-0.631283	-2.04854	52	c("Gbs-70E", "UGP", "Pgm", "GlyP", "CG9485", "per", "AGBE", "GlyS", "Glycogenin", "Cam", "sgg", "flw", "Pask", "CG6805", "FucTA", "CG31637", "Gbs-76A", "Pvf1", "Chc", "Rel", "Cht7", "Gnmt", "sfl", "Ext2", "CG7328", "CG7766", "PhKgamma", "AP-2alpha", "CG8475", "Hs2st", "CG12913", "Dyrk3", "ttv")
799	WP_METABOLIC_REPROGRAMMING_IN_COLON_CANCER	6.39659e-06	9.35792e-05	0.610527	-0.693545	-2.12263	38	c("Prat2", "Got2", "ade5", "Pgi", "Mdh2", "Ald", "Acon", "l(1)G0334", "Pgd", "Taldo", "Gapdh1", "Glut1", "ade3", "CG11876", "Gapdh2", "Zw", "Eno", "ATPCL", "Pglym78", "l(1)G0156", "CG5214", "FASN2", "GLS", "Pfk", "PyK")
800	GO_ACTIN_FILAMENT_BASED_MOVEMENT	6.42893e-06	9.38257e-05	0.610527	-0.630082	-2.06781	55	c("Ca-alpha1T", "para", "Gel", "RyR", "Sh", "Ca-alpha1D", "Mhc", "SERCA", "Ca-beta", "SK", "Shal", "Tm2", "Atpalpha", "Gpdh", "dnc", "Scgdelta", "wupA", "Amph", "jar", "up", "Myo10A", "Syn1", "ck", "Nedd4", "cher", "sqa", "CG42673", "Myo28B1", "didum", "Tm1", "Dys", "CaMKII", "dlg1", "p120ctn", "Myo61F")
801	GO_SIGNAL_TRANSDUCTION_INVOLVED_IN_CELL_CYCLE_CHECKPOINT	6.4295e-06	9.38257e-05	0.610527	0.713907	2.03837	41	c("PCNA", "CycB", "lok", "grp", "polo", "Art4", "E2f1", "Cdk1", "Art1", "tefu", "aurA", "l(2)dtl", "Rcd-1", "Cdk2", "Prp19", "Cdc5", "Dp", "stg", "RpL26", "Not3", "E2f2", "CG3165", "Rbf", "twe", "Not11", "twin", "nej", "Dronc", "p53", "Rga", "CG30109", "Pop2", "Rint1", "Not1", "Not10", "Gadd45")
802	GO_CYTOSKELETON_DEPENDENT_CYTOKINESIS	6.49518e-06	9.4666e-05	0.610527	0.645784	1.93939	61	c("scra", "sti", "tum", "Klp3A", "pbl", "polo", "Nup62", "pav", "pnut", "Sep5", "aurA", "nesd", "sofe", "CG5498", "tsr", "Sep2", "Rok", "CG4036", "Apc2", "Arp3", "Sep1", "sub", "CG14985", "Arp2", "zip")
803	KEGG_LYSOSOME	6.57728e-06	9.57433e-05	0.610527	-0.604378	-2.00578	63	c("LManII", "CG3376", "Sap-r", "Snmp1", "DNaseII", "Lerp", "Ect3", "Hexo2", "Vha100-2", "Vha16-1", "Cp1", "Vha100-1", "CG12163", "CG15117", "CG13397", "Mvl", "CG7402", "Lamp1", "cathD", "Chc", "VhaSFD", "CG7997", "Tsp47F", "VhaPPA1-1", "VhaAC39-1", "Npc2a", "g", "VhaAC45", "CtsB1", "CG6201", "AP-1sigma", "Npc1a", "Ppt2", "Picot", "CG18858")
804	WP_G_PROTEIN_SIGNALING_PATHWAYS	6.59833e-06	9.59302e-05	0.610527	-0.668407	-2.0676	41	c("inaC", "Ggamma30A", "Pkc53E", "Pka-R2", "Pde1c", "Pka-C1", "PKD", "Ac76E", "Ac13E", "Pkcdelta", "Galphao", "Ggamma1", "rut", "Pkc98E", "dnc", "CanA-14F", "Cam", "Gbeta5", "Plc21C", "Galphaq", "CG43373", "Itp-r83A", "Ac3", "Pka-R1")
805	HP_ABNORMALITY_OF_THE_HYPOTHALAMUS_PITUITARY_AXIS	6.70907e-06	9.7419e-05	0.610527	0.502389	1.70289	161	c("RnrS", "DNApol-alpha180", "FANCI", "Msh6", "geminin", "Bap111", "SmB", "DNApol-epsilon255", "Fancd2", "Snr1", "Mlh1", "JhI-21", "Sema2a", "fra", "spel1", "kz", "Nup107", "Pms2", "mei-9", "SMC1", "Dl", "kto", "Optix", "ush", "RpS20", "Vps13B", "CG16892", "achi", "CG4041", "sty", "mst", "calypso", "CG17209", "CG13025", "CG4806", "Apc2", "rec", "tho2", "spn-A", "wuho", "ptc", "Taf4", "Csat", "spn…
806	GO_MATURATION_OF_5_8S_RRNA_FROM_TRICISTRONIC_RRNA_TRANSCRIPT_SSU_RRNA_5_8S_RRNA_LSU_RRNA	6.78374e-06	9.83811e-05	0.610527	0.821896	2.0238	21	c("Rrp4", "CG8939", "CG32409", "CG5033", "Rrp45", "CG4364", "RpS21", "CG12499", "Rtc1", "Rrp6", "l(3)07882", "CG6724", "CG11123", "Rrp42", "CG4554", "Bka", "CG8414", "CG5645", "Rrp40", "CG32708")
807	GO_U4_SNRNP	6.85251e-06	9.92553e-05	0.610527	0.94449	1.88317	9	c("SmD1", "SmB", "SmE", "Hel25E", "SmD3", "SmD2", "SmF", "Prp31", "SNRPG")
808	GO_MITOCHONDRIAL_ENVELOPE	6.86491e-06	9.93118e-05	0.610527	-0.339646	-1.43522	489	c("CG7470", "ACC", "CdsA", "Got2", "Gpo-1", "Pkc53E", "Calx", "CG3961", "Argk", "CG12338", "Rab32", "aralar1", "Mpc1", "CG11236", "Nc73EF", "spir", "CG5946", "Nmdmc", "CG1907", "ND-51", "whd", "Nipsnap", "Ect4", "CG33144", "Aplip1", "EndoB", "Etf-QO", "Acsl", "ND-49", "Cyp18a1", "shi", "Cam", "MSBP", "CG7461", "blw", "Cat", "ninaG", "CG14997", "Gk2", "Lpin", "ND-MLRQ", "ATPsynbeta", "ND-75", "ses…
809	GO_NEGATIVE_REGULATION_OF_DNA_METABOLIC_PROCESS	6.90169e-06	9.97204e-05	0.610527	0.644289	1.91129	57	c("Msh6", "rad50", "l(1)G0020", "Mlh1", "Rif1", "CG10565", "spel1", "tefu", "RpS3", "XRCC1", "mei-9", "CG11180", "Ns1", "Ku80", "Src64B", "Hrb87F", "Blm", "CG7194", "RecQ5", "Rrp6", "mus308", "nbs", "Hpr1", "Ssb-c31a", "grn", "sip1", "Ercc1", "Parp", "pcm", "BHD", "Tnks", "ctrip", "trx", "Rb97D", "p53", "Smg6", "DCP2", "MAGE", "CG4078", "Hsf", "sax", "rev7", "Trf4-1", "hyd", "Ubqn", "Ndfip")
810	GO_DNA_DEPENDENT_DNA_REPLICATION_MAINTENANCE_OF_FIDELITY	7.02034e-06	0.00010131	0.610527	0.787494	2.03995	26	c("PCNA", "mre11", "CG11403", "DNApol-epsilon255", "CG10336", "XNP", "timeout", "CG14803", "Gen", "hd", "Blm", "Ref1", "Hpr1", "CG7457", "DNApol-delta", "CG13025", "CG11839", "spn-A", "mms4", "Marcal1", "CG2990", "CG6744", "Fancm")
811	HP_CAFE_AU_LAIT_SPOT	7.08567e-06	0.000102126	0.610527	0.63231	1.93646	67	c("pch2", "BubR1", "FANCI", "Msh6", "Bub3", "Fancd2", "Mlh1", "spel1", "tefu", "Pms2", "mei-9", "Top3alpha", "mus205", "kto", "Blm", "nbs", "BRWD3", "CG13025", "Apc2", "Utx", "spn-A", "Max", "Fancl", "CG10907", "trr", "spn-D", "Marcal1", "Ras85D", "nej", "Sin3A", "tst", "Xrcc2", "Fancm", "Akt1", "p53", "lid", "CG8777", "PlexB", "Gug", "Dsor1")
812	GO_ATPASE_ACTIVITY_COUPLED_TO_TRANSMEMBRANE_MOVEMENT_OF_IONS_ROTATIONAL_MECHANISM	7.12499e-06	0.000102567	0.610527	-0.83822	-2.11274	17	c("Vha68-1", "Vha55", "VhaM9.7-a", "Vha26", "ATPsynbeta", "Vha44", "Vha100-2", "Vha16-1", "Vha100-1", "Vha14-1", "VhaSFD", "Vha36-1", "VhaPPA1-1", "VhaAC39-1")
813	GO_POSITIVE_REGULATION_OF_GENE_EXPRESSION_EPIGENETIC	7.34362e-06	0.000105536	0.610527	0.757777	1.99241	29	c("Act42A", "Iswi", "Bap60", "grp", "RpI1", "Dek", "Rpb5", "RpI135", "asf1", "RpII18", "CG18600", "pAbp", "TAF1B", "Gcn5", "CG3756", "Rpb12", "Rpb8", "osa", "Rpb10", "Tbp", "CG13773", "nej", "RpI12", "tna", "arm")
814	HP_EEG_WITH_SPIKE_WAVE_COMPLEXES	7.34935e-06	0.000105536	0.610527	-0.666937	-2.06305	41	c("cpx", "Syt1", "Ca-alpha1T", "Snap25", "para", "slo", "VAChT", "Sh", "ClC-a", "Ca-beta", "ChAT", "Rop", "Galphao", "Snmp1", "Glut1", "CG7708", "KCNQ", "Sik2", "CASK", "Syx1A", "Grd", "CG6565", "sky", "Rbcn-3A", "Gat", "GC1", "esn", "CG11899")
815	GO_CATECHOLAMINE_SECRETION	7.41144e-06	0.000106297	0.610527	-0.787154	-2.1338	23	c("Syt1", "Rab3", "nAChRbeta1", "Sh", "Syt4", "Syt7", "5-HT2A", "Gabat", "CG18208", "Shab", "5-HT1A", "nAChRalpha2", "5-HT1B", "nAChRalpha1", "Syt12", "Syx1A", "Dop2R")
816	GO_DNA_REPLICATION_INDEPENDENT_NUCLEOSOME_ORGANIZATION	7.6253e-06	0.00010923	0.610527	0.877876	1.98948	15	c("dre4", "Nlp", "Caf1-55", "Iswi", "Hat1", "XNP", "His3.3A", "asf1", "pont", "yem", "CG32164", "Hira")
817	HP_ABNORMALITY_OF_THE_FEMALE_GENITALIA	7.70126e-06	0.000110184	0.593325	0.451469	1.62271	275	c("Nlp", "Nop60B", "pch2", "BubR1", "Act42A", "Poc1", "mre11", "RfC4", "neb", "lok", "FANCI", "Msh6", "rad50", "geminin", "dup", "CG7637", "Bub3", "SmB", "WDR79", "DNApol-epsilon255", "Fancd2", "Mlh1", "Orc1", "NHP2", "Ror", "mtDNA-helicase", "Sema2a", "fra", "Spx", "Orc4", "NSD", "Cdc6", "spel1", "tefu", "kz", "aurA", "Nup107", "Pms2", "mei-9", "mei-41", "caz", "CtBP", "Orc6", "SMC1", "Src64B", …
818	GO_LEARNING	7.95407e-06	0.000113662	0.593325	-0.549555	-1.89924	83	c("Snap25", "Calx", "Nckx30C", "kcc", "Pka-R2", "Pde1c", "rdgA", "Syt4", "Appl", "Ace", "Nrx-1", "Atpalpha", "Aplip1", "MESK2", "Nlg2", "Dop1R1", "CanA-14F", "CG2082", "jp", "Nmdar1", "Bsg", "nAChRalpha1", "Synj", "sff", "Tbh", "Ac3", "Prosap", "Nlg4", "kay", "CG42321", "Jra", "Dop2R", "trio", "cic", "Grd", "porin", "PAPLA1", "CanA1", "ple", "rols", "Gat", "TkR99D", "TkR86C", "dlg1")
819	GO_DNA_STRAND_ELONGATION_INVOLVED_IN_DNA_REPLICATION	8.00807e-06	0.000114293	0.593325	0.864009	2.02451	17	c("PCNA", "Mcm3", "dpa", "DNApol-alpha180", "CG8142", "DNApol-epsilon255", "DNA-ligI", "Mcm7", "Chrac-14", "CG12018", "RfC38", "Sld5", "Psf1")
820	HALLMARK_GLYCOLYSIS	8.3663e-06	0.000119261	0.593325	-0.486643	-1.77523	127	c("UGP", "Galk", "fbp", "Ca-alpha1T", "Got2", "Pfrx", "Mdh1", "Pal2", "GlyP", "CG9485", "aralar1", "PCB", "CG9629", "ap", "CRMP", "Men", "Mdh2", "GlyS", "Ald", "Pdk", "CG6767", "Taldo", "CG6910", "CG7430", "Gapdh1", "Gale", "Gclc", "CG6959", "Tpi", "CG4230", "mfas", "Zw", "Eno", "CG8417", "Sod1", "CG15117", "CG15771", "NT5E-2", "Dic1", "Got1", "CG4670", "Pglym78", "Gfat1", "dally", "Egfr", "CG316…
821	HP_ABNORMAL_INTERNAL_GENITALIA	8.43484e-06	0.000120091	0.593325	0.460416	1.63069	241	c("Nlp", "Nop60B", "pch2", "BubR1", "mre11", "RfC4", "neb", "lok", "FANCI", "Msh6", "rad50", "CG7637", "Bub3", "WDR79", "DNApol-epsilon255", "Fancd2", "Mlh1", "NHP2", "mtDNA-helicase", "Sema2a", "fra", "Spx", "NSD", "spel1", "tefu", "ThrRS", "kz", "aurA", "Nup107", "Pms2", "Phf7", "mei-9", "Xpd", "caz", "CtBP", "SMC1", "Src64B", "RecQ4", "tam", "CdGAPr", "tsu", "dom", "hyx", "Hira", "ush", "RpS20…
822	GO_GLUCOSE_METABOLIC_PROCESS	8.49944e-06	0.000120745	0.593325	-0.492105	-1.79974	122	c("Gbs-70E", "ACC", "fbp", "Got2", "Pfrx", "Gpo-1", "Pgm", "Mdh1", "CG31140", "CG7322", "aralar1", "per", "PCB", "Pgi", "AdipoR", "CG1640", "Mdh2", "smp-30", "CG1907", "Ald", "whd", "Pdk", "l(1)G0334", "Gpdh", "muc", "NLaz", "Gapdh1", "sgg", "flw", "Hr3", "Atf3", "CG11876", "Tpi", "Gapdh2", "Zw", "Sesn", "Pask", "Eno", "CG6805", "Slc45-1", "Sik2", "fkh", "Dic1", "Got1", "Pglym78", "Gbs-76A", "Sod…
823	WP_GPCRS_CLASS_A_RHODOPSINLIKE	8.50144e-06	0.000120745	0.593325	-0.734413	-2.1029	30	c("Rh2", "DopEcR", "5-HT2A", "mAChR-A", "Octbeta2R", "CG18208", "Dop1R1", "5-HT1A", "5-HT1B", "Octbeta1R", "Oamb", "sNPF-R", "moody", "CCKLR-17D1", "Dop2R", "Lgr1", "AstC-R2", "AstA-R1", "NPFR", "5-HT7", "CG7497", "ETHR")
824	KEGG_PHOSPHATIDYLINOSITOL_SIGNALING_SYSTEM	8.64706e-06	0.000122664	0.593325	-0.702512	-2.11177	36	c("IP3K2", "inaC", "CdsA", "Pkc53E", "CG31140", "rdgA", "norpA", "Pis", "Ipp", "Cam", "PIP5K59B", "Dgk", "CG9391", "Plc21C", "CG6805", "Synj", "Itp-r83A", "PI4KIIIalpha", "Dgkepsilon", "IP3K1", "INPP5E", "PIP4K")
825	HP_ABNORMAL_FINGER_PHALANX_MORPHOLOGY	8.72181e-06	0.000123575	0.593325	0.435637	1.58603	336	c("Act42A", "Poc1", "run", "baf", "Bap60", "FANCI", "LBR", "geminin", "dup", "TfAP-2", "Bap111", "Bap170", "Fancd2", "N", "Snr1", "Rrp4", "ana3", "mor", "Bap55", "Orc1", "Ror", "Spx", "Orc4", "XNP", "Nup133", "NSD", "Cdc6", "mbo", "Nup107", "brm", "Phf7", "Ptr", "mei-9", "Dhod", "CycD", "mei-41", "Xpd", "CG4849", "betaTub60D", "CtBP", "Orc6", "RhoGAP5A", "SMC1", "Dl", "rempA", "CDC45L", "RecQ4", …
826	GO_HISTONE_H3_K4_METHYLATION	8.87714e-06	0.000125623	0.593325	0.753886	2.03608	32	c("ash2", "Myb", "wds", "Bx42", "grn", "Cfp1", "Ptip", "Su(var)3-3", "Rbbp5", "Utx", "pygo", "Pa1", "Wdr82", "trr", "CG32732", "CG10366", "CTCF", "htk", "CG6254", "ash1", "Dpy-30L1", "Rtf1", "Med", "trx", "Set1", "arm", "upSET", "CG3909", "Nelf-E")
827	GO_REGULATION_OF_CALCIUM_ION_TRANSMEMBRANE_TRANSPORT	8.90869e-06	0.000125917	0.593325	-0.591348	-1.98832	68	c("trpl", "Calx", "trp", "RyR", "Ca-alpha1D", "CG42450", "SERCA", "Ca-beta", "Pka-C1", "smp-30", "Nipsnap", "csw", "Atpalpha", "nrv1", "CG18208", "Dop1R1", "Pkc98E", "dnc", "Cam", "Gbeta5", "jp", "Tsp97E", "Amph", "Nos", "Hsc70-1", "Zw", "Nca", "Past1", "Dh44-R1", "Rgk2", "Dop2R", "Pdk1", "se", "CG42673", "didum", "CG4239", "Abl", "Dys", "CaMKII")
828	GO_ERROR_FREE_TRANSLESION_SYNTHESIS	9.02297e-06	0.000127379	0.593325	0.81671	2.01103	21	c("PCNA", "RPA2", "RPA3", "RfC4", "CG8142", "RpA-70", "Gnf1", "mh", "RpL40", "RfC3", "DNApol-eta", "RfC38", "DNApol-delta", "RpS27A")
829	WP_PPAR_SIGNALING_PATHWAY	9.16759e-06	0.000129264	0.593325	-0.750392	-2.09207	27	c("Desat1", "Lsd-2", "CG3961", "bgm", "Lsd-1", "Men", "whd", "Acsl", "Fatp", "CG5009", "Snmp2", "CG3394", "ScpX", "Pdk1", "CG9527", "CG10924", "CPT2", "CG8498", "fabp", "CG44252", "Gk1", "Ilk")
830	GO_CLATHRIN_COATED_VESICLE	9.36987e-06	0.000131957	0.593325	-0.51543	-1.82861	100	c("Gad1", "Syt1", "nSyb", "Rab3", "Vmat", "VAChT", "VGlut", "lqf", "Syt4", "Sap-r", "unc-13-4A", "mAChR-A", "Kul", "Mdr65", "Nep3", "Octbeta2R", "VGAT", "Snmp1", "shi", "Glut1", "jar", "Syx6", "Lerp", "lap", "EndoA", "Hsc70-1", "Rab5", "Fur1", "CG4230", "mgl", "Dhit", "Nca", "Egfr", "Chc", "Rab14", "ATP7", "CG7565", "CG10657", "Ac78C", "Tret1-2", "CG9132", "AP-2alpha", "Nak")
831	GO_T_TUBULE	9.47941e-06	0.000133339	0.593325	-0.784119	-2.12557	23	c("Got2", "Calx", "para", "RyR", "Ca-alpha1D", "Rtnl1", "Ca-beta", "Atpalpha", "nrv1", "CanA-14F", "Glut1", "Amph", "Nos", "Oamb")
832	WP_MYOMETRIAL_RELAXATION_AND_CONTRACTION_PATHWAYS	9.52385e-06	0.000133803	0.593325	-0.598935	-1.98771	63	c("inaC", "Ggamma30A", "Pkc53E", "Calx", "RyR", "Pka-R2", "rdgA", "CG42450", "SERCA", "RSG7", "Pka-C1", "Gycalpha99B", "PKD", "Ac76E", "Ac13E", "Pkcdelta", "Ggamma1", "rut", "Pkc98E", "dnc", "Cam", "Gbeta5", "Plc21C", "Mp20", "Nos", "Atf3", "Dhit", "Galphaq", "CG43373", "Itp-r83A", "Ac3", "Dh44-R1", "kay", "Jra", "Pka-R1", "sqa", "se", "Rel")
833	GO_MLL1_2_COMPLEX	9.67435e-06	0.000135755	0.593325	0.808996	2.0603	24	c("ash2", "Rcd5", "rept", "wds", "pont", "mof", "Prp31", "e(y)1", "CG1575", "MBD-R2", "Taf6", "Sce", "CG12659", "Rbbp5", "Max", "Ulp1", "Taf4", "nsl1", "Taf1", "Taf7", "CG32075", "trx", "Hcf")
834	GO_REGULATION_OF_CELL_CYCLE_CHECKPOINT	9.81363e-06	0.000137544	0.593325	0.809722	2.01251	22	c("RPA2", "CycB", "lok", "dup", "Hel25E", "Mtor", "mad2", "Gen", "Ndc80", "CG11164", "Hpr1", "CG13025", "Cul4", "thoc5")
835	GO_PROTEIN_CATABOLIC_PROCESS	9.82639e-06	0.000137558	0.593325	0.405818	1.51889	495	c("CycB", "BubR1", "smt3", "neb", "lok", "CG8173", "polo", "wech", "REG", "Bub3", "mor", "Cdk1", "tefu", "lwr", "Uch", "aurA", "pk", "RpL40", "fzy", "mad2", "l(2)dtl", "shtd", "Su(var)2-10", "Rca1", "Cdk2", "CG1785", "vih", "Prp19", "pic", "Src64B", "Rack1", "ida", "CG42360", "rngo", "Gp93", "emb", "RpL11", "RpS7", "Cul2", "inc", "trbl", "Ubc2", "e(y)1", "mr", "dod", "CG8209", "Roc2", "APC4", "Hs…
836	GO_ATTACHMENT_OF_SPINDLE_MICROTUBULES_TO_KINETOCHORE	9.87037e-06	0.000138008	0.593325	0.829355	2.00639	20	c("CG9135", "CycB", "tum", "pbl", "dup", "Bub3", "cmet", "Klp10A", "aurA", "Ndc80", "aurB", "Cdc42", "Apc2", "Mad1")
837	KEGG_PPAR_SIGNALING_PATHWAY	9.91724e-06	0.000138498	0.593325	-0.734594	-2.08515	29	c("Desat1", "Lsd-2", "CG3961", "Lsd-1", "Men", "whd", "Acsl", "Fatp", "Gk2", "CG5009", "Snmp2", "CG3394", "ScpX", "Pdk1", "CG9527", "CG10924", "CPT2", "CG8498", "fabp", "CG44252", "Gk1", "Ilk")
838	GO_IMMUNE_SYSTEM_DEVELOPMENT	1.03683e-05	0.000144601	0.593325	0.405174	1.50518	459	c("Sp1", "scra", "Top2", "CycB", "Six4", "HDAC1", "run", "pnt", "ash2", "Msh6", "srl", "LBR", "REG", "eIF6", "Fancd2", "N", "Mlh1", "CG3689", "Myb", "Rif1", "Ror", "Sema2a", "wds", "CG32409", "Art1", "NSD", "Dcp-1", "spel1", "tefu", "His3.3A", "CG12909", "CG6686", "Pms2", "Su(var)2-10", "Xpd", "mute", "pAbp", "elg1", "CG17002", "atms", "mof", "Dl", "Ku80", "Psc", "Src64B", "CG10809", "Dsp1", "mah…
839	WP_PATHWAYS_AFFECTED_IN_ADENOID_CYSTIC_CARCINOMA	1.0379e-05	0.000144601	0.593325	0.689318	1.99258	45	c("lok", "grp", "Bap111", "N", "Myb", "XNP", "NSD", "tefu", "brm", "CtBP", "aft", "SMC1", "dom", "Br140", "Magi", "osa", "Utx", "MRG15", "Max", "InR", "nsl1", "CG17202", "dx", "Set2", "Ras85D", "nej", "htk", "enok", "Akt1", "p53", "Tlk", "Dsor1", "ago")
840	GO_NEGATIVE_REGULATION_OF_CELL_CYCLE_G1_S_PHASE_TRANSITION	1.04664e-05	0.000145645	0.593325	0.667242	1.96362	52	c("PCNA", "RPA2", "CycB", "lok", "CG7154", "Art4", "E2f1", "Cdk1", "Art1", "tefu", "aurA", "Rcd-1", "Cdk2", "Dp", "RpS27", "hyx", "stg", "RpL26", "E(z)", "CDK2AP1", "CG13025", "Not3", "E2f2", "Rbf", "twe", "Not11", "twin", "nej", "Dronc", "p53", "Rga", "Wee1", "CG30109", "Pop2", "Not1", "Not10", "Gadd45")
841	GO_PHOSPHOLIPID_TRANSPORT	1.06753e-05	0.000148375	0.593325	-0.660187	-2.04217	41	c("CG34120", "CG8177", "SK", "Mdr65", "rdgB", "CG13784", "Pkcdelta", "Snmp1", "CG42668", "emp", "ATP8B", "Mtp", "MRP", "CG11151", "Mdr49", "CG42321", "ScpX", "CG31729", "Npc2a", "CG8498")
842	GO_OXIDOREDUCTASE_ACTIVITY_ACTING_ON_NAD_P_H_QUINONE_OR_SIMILAR_COMPOUND_AS_ACCEPTOR	1.08156e-05	0.000150146	0.593325	-0.714477	-2.12149	33	c("CG7322", "ND-51", "ND-49", "ND-MLRQ", "ND-75", "ND-B14", "ND-ASHI", "ND-AGGG", "ND-23", "ND-B14.5A", "ND-B22", "ND-B15", "ND-13B", "ND-B12", "ND-ACP", "ND-42", "ND-39", "ND-B18", "ND-24", "ND-B17.2", "ND-13A", "ND-20", "ND-B14.5B", "ND-19", "CG10672", "ND-18", "ND-B16.6", "ND-PDSW")
843	GO_CELLULAR_CARBOHYDRATE_BIOSYNTHETIC_PROCESS	1.10136e-05	0.000152542	0.593325	-0.66521	-2.07785	43	c("Gbs-70E", "UGP", "fbp", "Pgm", "CG9485", "per", "AGBE", "GlyS", "Inos", "Glycogenin", "sgg", "CG9391", "Glut1", "flw", "Pask", "CG6805", "FucTA", "Got1", "Gbs-76A", "CG10924", "sfl", "Ext2", "PhKgamma", "CG5567", "CG6084", "Hs2st", "CG12913", "Dyrk3", "ttv")
844	GO_REGULATION_OF_TRANSCRIPTION_INVOLVED_IN_G1_S_TRANSITION_OF_MITOTIC_CELL_CYCLE	1.10142e-05	0.000152542	0.593325	0.800677	2.01186	23	c("CycA", "PCNA", "CycE", "RnrS", "DNApol-alpha180", "dup", "E2f1", "Orc1", "Cdc6", "Rca1", "Dp", "CDC45L", "fs(1)h", "Ts", "E2f2", "CG17829", "Dhfr")
845	GO_DNA_DAMAGE_RESPONSE_SIGNAL_TRANSDUCTION_BY_P53_CLASS_MEDIATOR	1.12055e-05	0.000155007	0.593325	0.620437	1.88438	64	c("PCNA", "CycB", "esg", "lok", "Art4", "E2f1", "Cdk1", "XNP", "Art1", "tefu", "aurA", "Rcd-1", "mei-41", "Cdk2", "Dp", "RpS27", "stg", "RpL26", "nbs", "wor", "Ptip", "Su(var)3-3", "mnb", "crp", "Not3", "Usp10", "AIMP3", "E2f2", "Rbf", "twe", "Not11", "Tip60", "twin", "nej", "CG8435", "Dronc", "Pp2C1", "p53", "ste24a", "Rga", "CG30109", "Hipk", "Pop2", "Not1", "Not10", "Gadd45")
846	GO_P_BODY	1.12333e-05	0.000155208	0.593325	0.668143	1.94758	50	c("wech", "Capr", "CG9705", "CG10418", "PAN2", "Rcd-1", "Ge-1", "LSm3", "CG9344", "Upf1", "Edc3", "me31B", "AGO1", "Patr-1", "DCP1", "CG11360", "Rpb7", "Not3", "jub", "CG2091", "LSm1", "CG6422", "pcm", "Prosalpha2", "lin-28", "Rpt1", "tral", "Top1", "CG11486", "DCP2", "Rga", "Prosalpha3", "Pop2", "CG10889", "Not1", "4E-T")
847	GO_NUCLEOSOMAL_DNA_BINDING	1.13602e-05	0.000156776	0.593325	0.859668	2.01434	17	c("His2Av", "Act42A", "Caf1-55", "Rcc1", "HDAC1", "Bap60", "Bap111", "Snr1", "mor", "Bap55", "His3.3A", "brm", "Chd3", "MBD-like", "MTA1-like", "simj", "His3.3B")
848	HP_ABNORMALITY_OF_THE_URETHRA	1.1475e-05	0.000158174	0.593325	0.479218	1.67358	203	c("Nlp", "Nop60B", "BubR1", "RfC4", "DNApol-alpha180", "FANCI", "betaTub56D", "geminin", "dup", "TfAP-2", "CG7637", "WDR79", "DNApol-epsilon255", "Fancd2", "N", "ana3", "Orc1", "NHP2", "Orc4", "XNP", "NSD", "Cdc6", "kz", "mei-9", "mei-41", "betaTub60D", "CtBP", "Orc6", "SMC1", "CDC45L", "kto", "Optix", "dom", "Hira", "ush", "RpL35A", "thoc6", "Tapdelta", "Cdc42", "SMC3", "RpL10", "Uba1", "CG17209…
849	GO_3_5_DNA_HELICASE_ACTIVITY	1.17121e-05	0.000161252	0.593325	0.849976	1.96417	16	c("Mcm2", "Mcm5", "Mcm6", "Ino80", "Mcm7", "Arp8", "RecQ4", "Blm", "RecQ5", "Sld5", "Arp5", "obe", "hay")
850	GO_STEROID_BINDING	1.20516e-05	0.000165563	0.593325	-0.712136	-2.11454	33	c("GlyP", "St1", "Cyp9f2", "Cbp53E", "St3", "Atpalpha", "Snmp1", "Cyp18a1", "CG42668", "NLaz", "MSBP", "Hr3", "CG3860", "CG11151", "ScpX", "CG34394", "CG9701", "Npc2a", "Osbp")
851	HP_ABNORMALITY_OF_THE_NASAL_DORSUM	1.20535e-05	0.000165563	0.593325	0.52263	1.74599	140	c("pch2", "BubR1", "run", "CG8771", "baf", "Bap60", "Sas-4", "geminin", "TfAP-2", "Bap111", "Bap170", "Bub3", "Snr1", "SAK", "mor", "cmet", "XNP", "NSD", "CG13690", "CG30105", "brm", "RpS24", "mei-9", "mei-41", "RpS26", "Xpd", "RpL35", "RpS29", "CtBP", "RpL27", "hd", "RpS15Ab", "RecQ4", "RpS27", "RpL18", "Art7", "RpL35A", "RpL11", "RpS7", "lili", "RpL26", "RpS28b", "CG11164", "RpS17", "nbs", "RpL…
852	GO_REGULATION_OF_DNA_REPAIR	1.21393e-05	0.000166545	0.593325	0.620407	1.8915	65	c("PCNA", "RPA2", "grp", "CG11403", "Bap170", "WDR79", "Rif1", "agt", "NSD", "timeout", "RpS3", "Dek", "XRCC1", "caz", "Pp4-19C", "DNApol-eta", "PPP4R2r", "Dsp1", "CG7194", "RecQ5", "mus308", "Pc", "sip1", "eya", "Su(var)3-3", "Sirt7", "Parp", "Cul4", "chm", "spn-A", "Arp2", "CG5543", "CG9601", "Parg", "Set2", "Mms19", "Sirt6", "not", "ctrip", "Hmt4-20", "Cdk9", "MAGE", "Uev1A", "CG4078", "Hsf")
853	GO_REGULATION_OF_MRNA_SPLICING_VIA_SPLICEOSOME	1.21683e-05	0.000166747	0.593325	0.616298	1.90235	73	c("ncm", "U2af50", "Spx", "SF2", "SC35", "tra2", "lark", "Prp19", "mago", "Nup98-96", "Cbp80", "x16", "CG10038", "CG4119", "PSR", "Hrb87F", "tsu", "Bin1", "CG3335", "Bx42", "Hrb27C", "CG15747", "P32", "Hsc70-4", "HnRNP-K", "Prx6005", "mnb", "Srp54", "YT521-B", "CG7544", "nito", "snRNP-U1-70K", "Rnp4F", "Larp7", "CG11454", "Smu1", "B52", "SF1", "Rox8", "fl(2)d", "qkr54B", "qkr58E-2", "hfp", "Fmr1"…
854	GO_PRERIBOSOME_SMALL_SUBUNIT_PRECURSOR	1.22381e-05	0.000167508	0.593325	0.88956	1.94937	13	c("CG8939", "Nnp-1", "CG2875", "l(3)07882", "CG2972", "CG11123", "Tsr1", "RIOK2", "RIOK1", "bys", "CG3008", "CG4554", "LTV1")
855	GO_SNRNA_BINDING	1.23648e-05	0.000169044	0.593325	0.750791	1.97404	29	c("rig", "hoip", "CG10418", "Hel25E", "SmD3", "U2A", "CG4849", "Prp31", "LSm7", "CG10803", "U4-U6-60K", "LSm3", "Prp8", "CG2021", "snf", "CG7544", "snRNP-U1-70K", "Rnp4F", "Larp7", "CG11454", "Hexim", "CG1239", "CycT", "CG14641", "Cbp20", "Cdk9")
856	GO_TRANSITION_METAL_ION_TRANSPORT	1.27036e-05	0.000173473	0.593325	-0.583234	-1.95373	67	c("trpl", "trp", "Vha68-1", "Irp-1B", "shi", "Vha55", "MSBP", "VhaM9.7-a", "Vha26", "Atox1", "Vha44", "Vha100-2", "Vha16-1", "CG3556", "Vha100-1", "Mvl", "ZnT33D", "Vha13", "IscU", "Chc", "Vha14-1", "VhaSFD", "Ctr1B", "CG42542", "Tsf3", "Vha36-1", "VhaPPA1-1", "VhaAC39-1", "VhaAC45", "Ctr1A", "ATP7")
857	GO_FATTY_ACID_DERIVATIVE_METABOLIC_PROCESS	1.28161e-05	0.000174805	0.593325	-0.573078	-1.93063	69	c("Desat1", "ACC", "CG3961", "bgm", "mdy", "CG5065", "CG9547", "CG2781", "CG10932", "Acsl", "Cyp18a1", "Vha55", "SCOT", "CG42750", "CG5009", "MRP", "Mfe2", "ATPCL", "CG8839", "Mgstl", "CG6154", "Cyp4d21", "CG4829", "spidey", "CG3603", "FASN2", "Ggt-1", "CG33177", "CG18815", "GIIIspla2", "CG8888", "fabp", "CG10399", "GstS1", "CG6746", "CG31522", "Ppt2", "Baldspot", "CG1941")
858	GO_CELLULAR_AMINO_ACID_BIOSYNTHETIC_PROCESS	1.28564e-05	0.000175149	0.593325	-0.620957	-2.01503	52	c("Hn", "pug", "CG7470", "Gad1", "Spat", "Got2", "Oat", "aralar1", "Adi1", "Gs2", "CG1640", "CG8129", "Nmdmc", "CG9510", "CG6287", "pyd3", "su(r)", "Gabat", "CG11241", "TMS1", "Got1", "b", "CG4829", "CG1315", "CG7560", "GLS", "Ggt-1", "CG11134")
859	HP_ABNORMAL_TRACHEA_MORPHOLOGY	1.30821e-05	0.000178018	0.593325	0.61919	1.88779	65	c("Nlp", "Nop60B", "RfC4", "FANCI", "LBR", "geminin", "CG7637", "SmB", "WDR79", "Fancd2", "N", "NHP2", "Orc4", "mei-9", "Nipped-A", "Orc6", "CG7457", "CG3756", "RpL5", "CG13025", "spn-A", "CG13366", "Fancl", "CG30496", "Rac1", "spn-D", "kis", "Ras85D", "ft", "Med", "l(2)37Cg", "tgo", "G9a", "Xrcc2", "Fancm")
860	GO_REGULATION_OF_UBIQUITIN_DEPENDENT_PROTEIN_CATABOLIC_PROCESS	1.36088e-05	0.000184969	0.593325	0.563529	1.82614	103	c("smt3", "CG8173", "polo", "mor", "aurA", "pk", "fzy", "Su(var)2-10", "CG1785", "Rack1", "CG42360", "emb", "RpL11", "RpS7", "trbl", "e(y)1", "CG8209", "RpL5", "RpL23", "Psn", "Ubc4", "POSH", "CkIIalpha", "Ulp1", "Uch-L5", "Taf1", "mtm", "CG30496", "Roc1a", "Usp7", "Sgt", "CG9951", "CG15445", "Trim9", "dsh", "cta", "wcy", "CG31855", "Sirt6", "RYBP", "Ube3a", "Akt1", "viaf", "abo", "Tlk", "ago", "…
861	GO_NUCLEOTIDE_EXCISION_REPAIR_DNA_DUPLEX_UNWINDING	1.40305e-05	0.000190479	0.593325	0.826621	1.95835	18	c("Tfb1", "mrn", "Xpc", "RpL40", "Xpd", "pic", "Tfb4", "Xpac", "Ssl1", "RpS27A", "Parp", "Cul4", "hay", "Roc1a")
862	HP_ABNORMAL_EYELASH_MORPHOLOGY	1.41715e-05	0.00019217	0.593325	0.546443	1.7935	121	c("Nlp", "Nop60B", "esg", "baf", "Bap60", "Bap111", "CG7637", "Bap170", "WDR79", "SmE", "N", "Snr1", "SAK", "mor", "Orc1", "NHP2", "Ror", "Spx", "brm", "shtd", "SMC1", "RecQ4", "dom", "RpL21", "ValRS", "RpS23", "Vps13B", "Taf6", "SMC3", "wor", "FRG1", "CG3756", "CG17209", "Dll", "Klp61F", "osa", "alph", "tld", "Utx", "Taf1", "CG10907", "Grip75", "trr", "CG14543", "SA", "S2P", "Ras85D", "hfp", "ds…
863	GO_POSITIVE_REGULATION_OF_CALCIUM_ION_TRANSMEMBRANE_TRANSPORT	1.43782e-05	0.000194624	0.593325	-0.724974	-2.05641	28	c("trpl", "trp", "RyR", "SERCA", "Ca-beta", "smp-30", "Nipsnap", "nrv1", "Dop1R1", "Cam", "jp", "Hsc70-1", "Zw", "Past1", "Pdk1", "se")
864	GO_SPECIFIC_GRANULE	1.43857e-05	0.000194624	0.593325	-0.556415	-1.9152	79	c("Snap25", "Hk", "if", "mdy", "Kul", "csw", "Rop", "CG42540", "ATP8B", "MSBP", "Glut1", "Mp20", "Vinc", "Snmp2", "Rab26", "Timp", "CG3556", "arg", "l(3)72Dp", "moody", "CG4670", "AnxB9", "Pdxk", "Syx1A", "CG42321", "CG15211", "cathD", "CG3812", "Tsf3", "Rel", "CG3529", "CG11210", "Vha36-1", "Cht7", "ClC-c", "Ptp4E")
865	GO_LIPID_TRANSPORTER_ACTIVITY	1.46523e-05	0.000198001	0.593325	-0.627053	-2.00629	48	c("CG34120", "Mdr65", "rdgB", "CG42668", "NLaz", "Mtp", "Fatp", "Glut1", "CG10026", "Snmp2", "CG3860", "MRP", "CG3394", "Mdr49", "Pmp70", "CG42321", "spin", "CG11655", "CG34394", "Npc2a", "CG6836", "Osbp", "fabp", "CG44252", "Mdr50", "Npc1a", "vib", "CG6938", "CG11069", "CG9947")
866	HP_APLASIA_HYPOPLASIA_OF_THE_EAR	1.47259e-05	0.000198765	0.593325	0.579597	1.82219	87	c("Mcm5", "Six4", "Poc1", "DNApol-alpha180", "Sas-4", "geminin", "CG11403", "dup", "TfAP-2", "RpI1", "DNApol-epsilon255", "Orc1", "Spx", "Orc4", "XNP", "NSD", "Cdc6", "Dhod", "RpS26", "CG4849", "Orc6", "CDC45L", "Galphai", "kto", "RpS28b", "sba", "grn", "HnRNP-K", "CG3756", "eya", "E(bx)", "Fancl", "CG14543", "SA", "Nelf-A", "kis", "CG32075", "ft", "Med", "l(2)37Cg", "Hs6st", "p53", "Rpn5", "CG87…
867	HP_NEOPLASM_OF_THE_SKIN	1.48634e-05	0.00020039	0.593325	0.569882	1.81048	93	c("Nop60B", "esg", "lok", "Msh6", "Bap111", "WDR79", "N", "Snr1", "Mlh1", "Sema2a", "fra", "spel1", "Xpc", "ThrRS", "Pms2", "mei-9", "Xpd", "DNApol-eta", "RecQ4", "Blm", "RpS20", "CG7379", "CG9272", "Xpac", "wor", "calypso", "da", "Apc2", "mdlc", "Dcr-1", "fs(1)h", "CG8239", "ptc", "hay")
868	GO_N_METHYLTRANSFERASE_ACTIVITY	1.53507e-05	0.000206722	0.57561	0.662331	1.94917	52	c("Fib", "ash2", "Art4", "Su(var)3-9", "wds", "Art1", "NSD", "Art3", "csul", "Art7", "E(z)", "egg", "Cfp1", "esc", "CG11837", "CG7544", "CG7889", "Rbbp5", "CG6388", "Wdr82", "trr", "CG32732", "Set2", "Su(z)12", "CG9643", "ash1", "CG9154", "CG17219", "CG12863", "G9a", "trx", "Set1", "Hmt4-20", "CG33230", "FBXO11", "mtTFB2", "CG2906", "ham", "Smyd3")
869	GO_NEGATIVE_REGULATION_OF_RESPONSE_TO_DNA_DAMAGE_STIMULUS	1.54316e-05	0.000207572	0.57561	0.696694	1.98922	41	c("esg", "lok", "Rif1", "Hel25E", "RpS3", "XRCC1", "mei-9", "Rca1", "elg1", "CG7194", "RecQ5", "CG7379", "mus308", "e(y)1", "Hpr1", "wor", "sip1", "Su(var)3-3", "mnb", "Ercc1", "thoc5", "Usp47", "CG8435", "ctrip", "CG30109", "MAGE", "Tctp", "CG4078", "Hsf", "rev7", "hyd", "Su(Tpl)", "Ubqn")
870	GO_POSITIVE_REGULATION_OF_CELLULAR_COMPONENT_ORGANIZATION	1.56224e-05	0.000209896	0.57561	0.382559	1.44209	600	c("scra", "Nlp", "Pen", "RPA2", "CycB", "Nop60B", "mars", "RPA3", "otk", "esg", "Poc1", "mre11", "SMC5", "Nup62", "srl", "rad50", "Sas-4", "CG11403", "dup", "Fen1", "CG7154", "Aos1", "Tfb1", "mrn", "Cep135", "Capr", "E2f1", "Snr1", "Myb", "SAK", "RpA-70", "rept", "Rif1", "rin", "Ror", "Sema2a", "wds", "pnut", "XNP", "NSD", "tefu", "PAN2", "RpS3", "Mtor", "aurA", "Pfdn2", "fzy", "CG7504", "nesd", …
871	GO_PHAGOSOME_ACIDIFICATION	1.56785e-05	0.000210409	0.57561	-0.81116	-2.08849	19	c("Vha68-1", "Vha55", "VhaM9.7-a", "Vha26", "Vha44", "Vha100-2", "Vha16-1", "Vha100-1", "Vha13", "Vha14-1", "VhaSFD", "Vha36-1", "VhaPPA1-1", "VhaAC39-1")
872	HP_ABNORMALITY_OF_THE_FOREHEAD	1.58346e-05	0.000212098	0.57561	0.393506	1.47647	525	c("Pex7", "Sp1", "sti", "pch2", "Cap-D2", "BubR1", "Act42A", "Poc1", "barr", "run", "CG8771", "RfC4", "neb", "Bap60", "FANCI", "asp", "Sas-4", "LBR", "geminin", "CG11403", "TfAP-2", "Bap111", "slp2", "Bap170", "Bub3", "SmB", "Cep135", "DNApol-epsilon255", "Fancd2", "N", "Rrp4", "nAChRalpha5", "SAK", "ana3", "Bap55", "cmet", "Orc1", "Ror", "XNP", "Nup133", "NSD", "Cdc6", "AlaRS", "mh", "Nup107", "…
873	GO_DEOXYRIBONUCLEASE_ACTIVITY	1.58457e-05	0.000212098	0.57561	0.746009	2.01481	32	c("Rrp1", "mre11", "rad50", "Fen1", "DNApol-epsilon255", "RpS3", "XRCC1", "mei-9", "Gen", "Snm1", "Rad9", "CG3358", "DNApol-delta", "tos", "CG6171", "Ercc1", "Dcr-1", "mus81", "CG3165", "CG5316", "CG9248", "spn-D", "CG2990", "CG6744", "spn-B")
874	GO_DNA_METHYLATION	1.58588e-05	0.000212098	0.57561	0.71539	1.97397	35	c("agt", "XNP", "shu", "armi", "csul", "Art7", "MBD-like", "DMAP1", "E(z)", "tou", "wde", "Parp", "MTA1-like", "simj", "zuc", "spn-E", "CG14906", "CTCF", "CG14882", "G9a", "trx", "piwi", "Pp2C1", "ste24a", "upSET", "PICK1")
875	GO_SEXUAL_REPRODUCTION	1.61767e-05	0.00021595	0.57561	0.419642	1.54	368	c("CycA", "ncd", "Top2", "Nlp", "CycB", "Six4", "pch2", "Poc1", "HDAC1", "tum", "CG17018", "barr", "Set", "polo", "Nup62", "asp", "Cep135", "Fancd2", "Klp67A", "E2f1", "hoip", "N", "gwl", "Mlh1", "Myb", "yps", "Cdk1", "pnut", "XNP", "spel1", "tefu", "His3.3A", "aurA", "asf1", "Mps1", "brm", "pont", "CG7504", "shu", "armi", "nesd", "Ptr", "Su(var)2-10", "U2A", "Gp210", "Rca1", "pAbp", "CG13901", "…
876	GO_PHOSPHOLIPASE_C_ACTIVATING_G_PROTEIN_COUPLED_RECEPTOR_SIGNALING_PATHWAY	1.62013e-05	0.00021595	0.57561	-0.726335	-2.06171	29	c("Ggamma30A", "5-HT2A", "mAChR-A", "CG18208", "Tg", "Dop1R1", "Oamb", "subdued", "Galphaq", "mtt", "CCKLR-17D1", "Dop2R", "Lgr1", "CG10939", "AstA-R1", "BicD", "homer", "CG7497", "TkR99D", "ETHR", "TkR86C", "CCHa2-R")
877	GO_EXPLORATION_BEHAVIOR	1.62023e-05	0.00021595	0.57561	-0.821537	-2.09716	18	c("Gad1", "nAChRbeta1", "Ndae1", "Atpalpha", "Nlg3", "Gabat", "Pkc98E", "5-HT1A", "jp", "nAChRalpha2", "ome", "nAChRalpha1", "mew")
878	GO_DNA_POLYMERASE_ACTIVITY	1.62604e-05	0.000216478	0.57561	0.845807	1.95453	16	c("Nop60B", "DNApol-alpha180", "DNApol-epsilon255", "CG16817", "mus205", "DNApol-eta", "Chrac-16", "Chrac-14", "tam", "Mes4", "mus308", "DNApol-epsilon58", "DNApol-delta", "DNApol-iota", "Rev1")
879	GO_REGULATION_OF_SYMBIOTIC_PROCESS	1.62874e-05	0.00021659	0.57561	0.547127	1.78565	112	c("Top2", "Pen", "HDAC1", "baf", "RpII140", "N", "Snr1", "RpII215", "Rpb5", "CG17266", "brm", "shu", "stau", "Nnp-1", "RpII18", "pAbp", "TH1", "pic", "Rpb11", "Bx42", "RpII33", "RpII15", "Hsc70-4", "egg", "tsr", "Rpb12", "TfIIFalpha", "Rpb8", "cyp33", "Rpb10", "crp", "Rpb7", "NELF-B", "spt4", "Taf11", "TfIIFbeta", "Spt5", "CycK", "CG13016", "TfIIB", "Spps", "CG9267", "CG8336", "Dlc90F", "CG8915",…
880	GO_APICAL_PLASMA_MEMBRANE	1.63252e-05	0.000216846	0.57561	-0.450107	-1.68591	152	c("for", "CG8177", "slo", "Vha68-1", "Sh", "CG9413", "Ndae1", "sdt", "Mdr65", "Rop", "Atpalpha", "Octbeta2R", "nrv1", "CG10804", "Shaw", "Rh50", "dnc", "Vha55", "Ork1", "wit", "Glut1", "Ent3", "Vha26", "ome", "Nhe2", "Snmp2", "subdued", "CG4230", "MRP", "Vha100-2", "crb", "Cp1", "CG3556", "kar", "mgl", "Vha100-1", "ck", "Sln", "Mvl", "Mdr49", "Prosap", "Drip", "fray", "CG6154", "Egfr", "Prestin",…
881	HP_ABNORMALITY_OF_THE_EXTERNAL_NOSE	1.69087e-05	0.000224343	0.57561	0.399632	1.49466	494	c("sti", "pch2", "BubR1", "Act42A", "run", "CG8771", "baf", "neb", "Bap60", "Sas-4", "geminin", "TfAP-2", "Bap111", "slp2", "Bap170", "Bub3", "N", "Snr1", "Rrp4", "nAChRalpha5", "SAK", "mor", "Bap55", "cmet", "Ror", "Sema2a", "Orc4", "XNP", "NSD", "CG13690", "Xpc", "CG30105", "kz", "mh", "brm", "Ptr", "RpS24", "mei-9", "Nipped-A", "mei-41", "RpS26", "Xpd", "RpL35", "l(3)72Ab", "CG4849", "l(1)G000…
882	GO_HISTONE_DEACETYLASE_COMPLEX	1.69371e-05	0.000224465	0.57561	0.695483	1.98577	41	c("Caf1-55", "HDAC1", "Mapmodulin", "rept", "CG3815", "pont", "Brd8", "Nipped-A", "Arp6", "Chd3", "dom", "HP1b", "CG7379", "MBD-like", "Bin1", "CoRest", "DMAP1", "Mi-2", "MTA1-like", "MRG15", "CkIIalpha", "simj", "CG14220", "ebi", "Tip60", "Ing3", "Sin3A", "Brms1", "CG2862", "Hey")
883	KEGG_DILATED_CARDIOMYOPATHY	1.7166e-05	0.00022724	0.57561	-0.65732	-2.01502	39	c("Calx", "RyR", "Ca-alpha1D", "CG4587", "if", "Mhc", "SERCA", "Ca-beta", "Pka-C1", "LamC", "Ac76E", "Tm2", "CG42817", "Ac13E", "stj", "rut", "Scgdelta", "wupA", "up", "mew", "CG43373", "Scgalpha", "Ac3", "Pka-C3", "scb", "Scgbeta", "Tm1", "Ac78C", "Dys", "wb")
884	GO_PLASMA_MEMBRANE_ORGANIZATION	1.74714e-05	0.000231021	0.57561	-0.61633	-2.01649	54	c("CG34120", "Rab3", "CG8177", "Syt4", "Syt7", "Sap-r", "IRSp53", "SERCA", "sdt", "Pkcdelta", "EndoB", "MESK2", "shi", "CG2082", "Mlp60A", "Amph", "CG3328", "EndoA", "crb", "Synd", "Sod1", "CG17360", "Past1", "Syx1A")
885	GO_ORGANOPHOSPHATE_ESTER_TRANSPORT	1.7525e-05	0.000231469	0.57561	-0.584141	-1.94159	64	c("CG34120", "CG8177", "aralar1", "SK", "Mdr65", "rdgB", "CG13784", "Pkcdelta", "Snmp1", "CG42668", "emp", "ATP8B", "Mtp", "sesB", "Rim2", "MRP", "CG11151", "Mdr49", "CG42321", "ScpX", "CG31729", "Npc2a", "dmGlut", "CG8498", "CG5254", "CG32103", "GC1", "Mdr50", "CG5805", "vib", "CG4301", "CG6938", "LpR2", "CG4995")
886	GO_ACTIN_MEDIATED_CELL_CONTRACTION	1.75621e-05	0.000231697	0.57561	-0.658068	-2.05554	43	c("Ca-alpha1T", "para", "Gel", "RyR", "Sh", "Ca-alpha1D", "Mhc", "SERCA", "Ca-beta", "SK", "Shal", "Tm2", "Atpalpha", "Gpdh", "dnc", "Scgdelta", "wupA", "Amph", "up", "Syn1", "Nedd4", "cher", "sqa", "CG42673", "Tm1", "Dys", "CaMKII", "dlg1", "p120ctn")
887	GO_REGULATION_OF_SHORT_TERM_NEURONAL_SYNAPTIC_PLASTICITY	1.75904e-05	0.000231809	0.57561	-0.929447	-1.92864	9	c("Rab3", "Calx", "Syt4", "Syngr", "Ndae1", "Ekar")
888	HP_ABNORMAL_IMMUNE_SYSTEM_MORPHOLOGY	1.76767e-05	0.000232684	0.57561	0.441337	1.58685	268	c("Nlp", "Nop60B", "pch2", "BubR1", "Bap60", "FANCI", "Msh6", "LBR", "CG7637", "Bub3", "WDR79", "Fancd2", "N", "Mlh1", "Vang", "JhI-21", "NHP2", "CG33158", "Nup214", "XNP", "CG13690", "spel1", "tefu", "ThrRS", "CG30105", "Fip1", "SC35", "Pms2", "RpS24", "mei-9", "RpS26", "Xpd", "RpL35", "RpS29", "RpL27", "Dl", "RpS15Ab", "CG13367", "RecQ4", "CdGAPr", "tsu", "RpS27", "RpL18", "Blm", "RpL35A", "RpL…
889	GO_NUCLEOSIDE_PHOSPHATE_BIOSYNTHETIC_PROCESS	1.77129e-05	0.000232898	0.57561	-0.449106	-1.69446	157	c("pug", "Desat1", "ACC", "Prat2", "ade5", "CG3961", "AcCoAS", "bgm", "AdSL", "aralar1", "Mpc1", "Gycbeta100B", "Men", "Papss", "Gycalpha99B", "Nmdmc", "Ac76E", "Ald", "CG9547", "Pdk", "CG2781", "CG6767", "CG10932", "l(1)G0334", "Ac13E", "muc", "Acsl", "CG7430", "CG31183", "rut", "ade2", "blw", "AdenoK", "CG34357", "ade3", "Nos", "CG7646", "ATPsynbeta", "AMPdeam", "CG11876", "Cyt-c1", "Ppcs", "En…
890	GO_MONOCARBOXYLIC_ACID_CATABOLIC_PROCESS	1.77376e-05	0.00023296	0.57561	-0.55816	-1.91843	78	c("ACC", "Spat", "CG18003", "St1", "CG7322", "Lsd-1", "whd", "CG9547", "CG10932", "Pgd", "Gabat", "Etf-QO", "CG7461", "Fatp", "Lpin", "CG5009", "CG6543", "yip2", "Sesn", "CG3534", "CG11241", "CG8814", "Mtpalpha", "Mfe2", "CG3394", "Pmp70", "Cyp4d21", "ScpX", "CG7834", "wal", "Thiolase", "Sodh-1", "CG9527", "Faa", "CG10924", "CG6638", "CPT2", "Ssadh", "CG18815")
891	GO_ENDONUCLEASE_ACTIVITY_ACTIVE_WITH_EITHER_RIBO_OR_DEOXYRIBONUCLEIC_ACIDS_AND_PRODUCING_5_PHOSPHOMONOESTERS	1.78814e-05	0.000234585	0.57561	0.78057	2.01084	25	c("Rrp1", "Fen1", "l(1)G0045", "CG13690", "rnh1", "Gen", "Rpp30", "ldbr", "CG11164", "CG9422", "CG8038", "Edc3", "CG3358", "AGO1", "drosha", "tos", "JhI-1", "Dcr-1", "mRpL44", "CG14057", "CG2990")
892	GO_RNA_POLYMERASE_II_CORE_COMPLEX	1.80051e-05	0.000235943	0.57561	0.891883	1.86402	11	c("RpII140", "RpII215", "Rpb5", "RpII18", "Rpb11", "RpII33", "RpII15", "Rpb12", "Rpb8", "Rpb10", "Rpb7")
893	GO_BASE_EXCISION_REPAIR	1.86169e-05	0.000243687	0.57561	0.79846	2.03347	24	c("Rrp1", "PCNA", "RPA2", "RPA3", "Fen1", "DNApol-epsilon255", "RpA-70", "DNA-ligI", "RpS3", "XRCC1", "tam", "CG9272", "mus308", "Xpac", "DNApol-delta", "Usp47", "Sirt6", "CG2990", "CG5285", "lig3")
894	GO_INORGANIC_ANION_TRANSMEMBRANE_TRANSPORTER_ACTIVITY	1.8706e-05	0.00024458	0.57561	-0.632501	-2.02135	47	c("CG8177", "Vmat", "kcc", "Indy", "VGlut", "GluClalpha", "ClC-a", "Ndae1", "CG1907", "CG15270", "subdued", "ort", "DAT", "CG10483", "Esp", "Dic1", "SerT", "CG8916", "Prestin", "Grd", "porin", "dmGlut", "ClC-c", "Gat", "Best1", "CG10413")
895	HP_ABNORMALITY_OF_THE_OUTER_EAR	1.87606e-05	0.00024502	0.57561	0.380301	1.43393	597	c("Mcm5", "Six4", "sti", "pch2", "BubR1", "Act42A", "Poc1", "CG8771", "Set", "RfC4", "neb", "Bap60", "DNApol-alpha180", "FANCI", "betaTub56D", "Sas-4", "LBR", "geminin", "CG11403", "dup", "TfAP-2", "slp2", "Bap170", "Bub3", "SmB", "RpI1", "DNApol-epsilon255", "Fancd2", "N", "Rrp4", "nAChRalpha5", "SAK", "ana3", "cmet", "Orc1", "r-l", "Ror", "CG33158", "Spx", "Orc4", "XNP", "Nup133", "NSD", "CG136…
896	HP_PARTIAL_AGENESIS_OF_THE_CORPUS_CALLOSUM	1.87965e-05	0.000245215	0.57561	0.743237	1.95418	29	c("Bap60", "Bap111", "Bap170", "Snr1", "mor", "cmet", "NSD", "ThrRS", "brm", "Xpd", "betaTub60D", "kto", "Tpc1", "osa", "mdlc", "wuho", "hay", "pins")
897	GO_PROTON_TRANSPORTING_TWO_SECTOR_ATPASE_COMPLEX_PROTON_TRANSPORTING_DOMAIN	1.89073e-05	0.000246385	0.57561	-0.806258	-2.07587	19	c("VhaM9.7-a", "Vha100-2", "Vha16-1", "Vha100-1", "ATPsynF", "ATPsynB", "ATPsynG", "ATPsynC", "ATPsynO", "ATPsynCF6", "ATPsynE", "ATPsynD", "VhaPPA1-1", "VhaAC39-1")
898	GO_VOLTAGE_GATED_CALCIUM_CHANNEL_ACTIVITY	1.90455e-05	0.00024791	0.57561	-0.831837	-2.06645	16	c("Ca-alpha1T", "Frq1", "RyR", "Ca-alpha1D", "CG4587", "if", "Ca-beta", "Rbp", "CG42817", "stj", "5-HT1A", "5-HT1B")
899	GO_NUCLEAR_UBIQUITIN_LIGASE_COMPLEX	1.9194e-05	0.000249565	0.57561	0.805346	1.98305	21	c("BubR1", "fzy", "shtd", "vih", "Psc", "ida", "mr", "ph-p", "APC4", "Pc", "CG8188", "Cdc23", "ph-d", "Sce", "Cdc16", "Cdc27")
900	GO_MALE_GAMETE_GENERATION	1.96599e-05	0.000255198	0.57561	0.459645	1.62746	244	c("CycA", "ncd", "CycB", "Six4", "pch2", "Poc1", "tum", "Set", "Nup62", "asp", "Cep135", "Klp67A", "E2f1", "N", "Mlh1", "Myb", "yps", "pnut", "XNP", "tefu", "His3.3A", "asf1", "brm", "pont", "CG7504", "shu", "armi", "nesd", "Ptr", "Su(var)2-10", "U2A", "Gp210", "CG13901", "Ndc1", "Chd3", "Trax", "Dsp1", "CG6066", "Ime4", "CG7379", "Dbp80", "Calr", "aurB", "Hrb27C", "Jafrac2", "Mi-2", "ph-p", "Hsc…
901	GO_CELLULAR_RESPONSE_TO_RADIATION	1.96778e-05	0.000255198	0.57561	0.557053	1.80673	104	c("PCNA", "Nlp", "esg", "Set", "lok", "CG8173", "pbl", "grp", "rept", "Ino80", "CG9246", "tefu", "Xpc", "aurA", "und", "mei-9", "mei-41", "DNApol-eta", "Ku80", "pic", "Galphai", "Ime4", "CG42360", "Blm", "RpL26", "Xpac", "Irbp", "Arp5", "grn", "wor", "Rad9", "defl", "DNApol-delta", "Su(var)3-3", "Ercc1", "Parp", "Cul4", "spn-A", "phr6-4", "CG3165", "p38b", "Taf1", "twe", "CG8336", "Ras85D", "Fmr1…
[truncated: 10,788 more rows]
